# Supplementary material for: The Long Non-Coding RNA MALAT1 Modulates NR4A1 Expression through a Downstream Regulatory Element in Specific Cancer Cell Types
Source: Int J Mol Sci. 2024 May 18;25(10):5515. doi: 10.3390/ijms25105515 (PMC11121914; doi:10.3390/ijms25105515)
Supplement: Supplementary file 1 [file ijms-25-05515-s001.zip]

Archive with 10 entries (10 files):
- Icon_
- Supp Fig S1.tiff
- Supp Fig S2.tiff
- Supp Fig S3.tiff
- Supp Fig S4.tiff
- Supp Fig S5.tiff
- Supp Fig S6.tiff
- Supplementary Table 1. DEGs 24h_MALAT1Kd.xlsx
- Supplementary Table 2. UP_DEGs 48h_MALAT1Kd.xlsx
- Supplementary Table 3. DOWN_DEGs 48h_MALAT1Kd.xlsx
