# Supplementary material for: The Long Non-Coding RNA MALAT1 Modulates NR4A1 Expression through a Downstream Regulatory Element in Specific Cancer Cell Types
Source: Int J Mol Sci. 2024 May 18;25(10):5515. doi: 10.3390/ijms25105515 (PMC11121914; doi:10.3390/ijms25105515)
Supplement: Supplementary file 1 [file ijms-25-05515-s001.zip › Supplementary Table 1. DEGs 24h_MALAT1Kd.xlsx]

## Sheet: Sheet1
GeneID	baseMean	log2FoldChange	lfcSE	stat	pvalue	padj	symbol	entrezID	GeneName	GeneBiotype
ENSG00000156531	425.339161434565	-0.50065820899304	0.17053960120052	-2.93572991533133	0.00332763911521172	0.0848786800152809	PHF6	84295	PHF6	protein_coding
ENSG00000049618	831.715121190519	-0.501223898813992	0.169074211538089	-2.96452010187891	0.00303155436135478	0.0796119029575485	ARID1B	57492	ARID1B	protein_coding
ENSG00000143390	583.406701151025	-0.506469488768072	0.163688025461591	-3.09411447379767	0.00197401304111179	0.0599627551120623	RFX5	5993	RFX5	protein_coding
ENSG00000155229	432.638842794898	-0.507134309675647	0.168917083150323	-3.00226774117533	0.00267976372969199	0.0734858598994796	MMS19	64210	MMS19	protein_coding
ENSG00000132382	2300.9557996547	-0.509867546283907	0.14598579576737	-3.49258325855473	0.000478372440205709	0.0213406148848254	MYBBP1A	10514	MYBBP1A	protein_coding
ENSG00000004478	1659.25309491446	-0.511067088724527	0.151955804495881	-3.36326137997829	0.000770273951258551	0.0308746649184913	FKBP4	2288	FKBP4	protein_coding
ENSG00000090273	2787.0225893317	-0.513557685273581	0.160196453836548	-3.20579933559313	0.00134687877721657	0.0466247452035163	NUDC	10726	NUDC	protein_coding
ENSG00000166833	365.055829101388	-0.51728241616479	0.180062217459085	-2.87279821088692	0.00406853894347596	0.0963972493674238	NAV2	89797	NAV2	protein_coding
ENSG00000107957	617.127244359324	-0.521481975196932	0.168535940542499	-3.09418853639371	0.00197352029808803	0.0599627551120623	SH3PXD2A	9644	SH3PXD2A	protein_coding
ENSG00000116560	4345.01311736656	-0.524167538561676	0.139481384249147	-3.75797488233546	0.00017129407089478	0.00940932701383325	SFPQ	6421	SFPQ	protein_coding
ENSG00000108848	4211.18879949661	-0.525882207685605	0.136812457429667	-3.84381815490709	0.000121134779577896	0.00717521677699739	LUC7L3	51747	LUC7L3	protein_coding
ENSG00000139154	1045.72977715433	-0.52765217926306	0.174490706149034	-3.0239557791255	0.00249492903649148	0.0709543390542124	AEBP2	121536	AEBP2	protein_coding
ENSG00000160208	999.720012850275	-0.530132697698644	0.164046315123163	-3.231603814451	0.00123097599491993	0.0441070241219751	RRP1B	23076	RRP1B	protein_coding
ENSG00000177469	2097.2806178785	-0.53016550154648	0.165722278147363	-3.19912028408787	0.00137847642563457	0.0471067809298582	CAVIN1	284119	CAVIN1	protein_coding
ENSG00000164070	450.125712185692	-0.532198988894749	0.16848269230317	-3.15877543039912	0.00158433521843004	0.0522461145634052	HSPA4L	22824	HSPA4L	protein_coding
ENSG00000198707	496.179056289526	-0.534386150946059	0.164562961232609	-3.24730514657369	0.00116503407592203	0.0426415973288509	CEP290	80184	CEP290	protein_coding
ENSG00000261236	1038.51519340991	-0.534756713319373	0.163828008966777	-3.26413484905268	0.00109798893134171	0.0407900975120744	BOP1	23246	BOP1	protein_coding
ENSG00000052749	615.38386466521	-0.541834475369503	0.173851675620175	-3.11664798994106	0.00182919844315656	0.0575307191768001	RRP12	23223	RRP12	protein_coding
ENSG00000112159	2147.26351596575	-0.557171902091038	0.145869367572081	-3.81966352062035	0.000133633844642894	0.00770164352206779	MDN1	23195	MDN1	protein_coding
ENSG00000187240	407.697950930336	-0.557940079705604	0.184638430359038	-3.02179821730863	0.00251277989543627	0.070982615878433	DYNC2H1	79659	DYNC2H1	protein_coding
ENSG00000283907	736.950101557523	-0.5580995340691	0.179934186900524	-3.10168703170145	0.00192421274945049	0.0591929096189827	NA	NA	AD000090.1	antisense_RNA
ENSG00000142949	1113.78512740138	-0.563744840278807	0.156636341844625	-3.59906796621956	0.000319359722414335	0.0154073002732201	PTPRF	5792	PTPRF	protein_coding
ENSG00000053108	1269.84980773303	-0.568493854333798	0.179274227509219	-3.17108522642811	0.00151870578773248	0.0505007886066416	FSTL4	23105	FSTL4	protein_coding
ENSG00000040633	454.208119711623	-0.568617226516874	0.19390945860469	-2.93238519981676	0.00336369255366843	0.0851869121311468	PHF23	79142	PHF23	protein_coding
ENSG00000105810	1007.17138844527	-0.571247650355929	0.14522246982462	-3.93360373946129	8.36816978423828e-05	0.00533434018422982	CDK6	1021	CDK6	protein_coding
ENSG00000018510	1324.95799319964	-0.571306153861126	0.17175362549696	-3.32631204848272	0.000880033474247884	0.0341196978270216	AGPS	8540	AGPS	protein_coding
ENSG00000101210	1258.68037382869	-0.572526171210064	0.163594452710157	-3.49966738923854	0.000465839023409777	0.0209347665066968	EEF1A2	1917	EEF1A2	protein_coding
ENSG00000053254	313.925485652867	-0.573050160268243	0.184162772759996	-3.1116503714627	0.00186044695996175	0.0581703386718831	FOXN3	1112	FOXN3	protein_coding
ENSG00000168209	474.811342647242	-0.574605996967528	0.195888260500315	-2.93333554292603	0.00335341258675504	0.0851869121311468	DDIT4	54541	DDIT4	protein_coding
ENSG00000173442	2326.0096386816	-0.575790764794785	0.172778208574822	-3.33254274103344	0.000860562510028429	0.0337011403001722	EHBP1L1	254102	EHBP1L1	protein_coding
ENSG00000092820	6572.50836125245	-0.575941100492695	0.15331589900275	-3.75656474141904	0.000172261722114961	0.00940932701383325	EZR	7430	EZR	protein_coding
ENSG00000060237	3474.55517389095	-0.577180984382816	0.13165493972064	-4.38404351259088	1.16496488406672e-05	0.00103749510094611	WNK1	65125	WNK1	protein_coding
ENSG00000160072	344.366020196223	-0.579023144608182	0.190750634848738	-3.03549786383325	0.00240138924566645	0.0690124316369157	ATAD3B	83858	ATAD3B	protein_coding
ENSG00000050405	988.556465002111	-0.582072875240181	0.154467245491839	-3.76826085936085	0.00016438886639083	0.00912871923676579	LIMA1	51474	LIMA1	protein_coding
ENSG00000034152	298.309376673895	-0.585198733046659	0.196539839036	-2.97750693150547	0.00290603073379219	0.0778494966926944	MAP2K3	5606	MAP2K3	protein_coding
ENSG00000105202	2977.7894154639	-0.586832833667455	0.16823969308435	-3.48807598794915	0.00048650979151904	0.0216131974882333	FBL	2091	FBL	protein_coding
ENSG00000142871	984.056709776987	-0.587927822798253	0.147793756544231	-3.97802881897993	6.94889510338805e-05	0.00463056997452021	CCN1	3491	CYR61	protein_coding
ENSG00000132842	389.907520601266	-0.588200923567578	0.188710495581892	-3.11694864535144	0.00182733400901691	0.0575307191768001	AP3B1	8546	AP3B1	protein_coding
ENSG00000197081	2453.86841873164	-0.590707981094852	0.14290049083082	-4.13370155456072	3.56966958289655e-05	0.00257160926302994	IGF2R	3482	IGF2R	protein_coding
ENSG00000154358	546.284267532335	-0.590729750165509	0.17972965323369	-3.28676842990078	0.001013441344923	0.038590398641318	OBSCN	84033	OBSCN	protein_coding
ENSG00000074356	637.773431918353	-0.590963807900707	0.16405466863213	-3.6022370641939	0.000315490449305479	0.015289814411341	NCBP3	55421	NCBP3	protein_coding
ENSG00000175216	2025.43322564626	-0.591299031650273	0.137113241949863	-4.31248669524194	1.61428599402697e-05	0.00138802558615448	CKAP5	9793	CKAP5	protein_coding
ENSG00000106348	828.723879709033	-0.591438717132276	0.177365235520375	-3.33458084611137	0.000854280631568103	0.0336101110471554	IMPDH1	3614	IMPDH1	protein_coding
ENSG00000153113	2196.58456710982	-0.592101522751013	0.140021105399316	-4.22865910865681	2.3508823302027e-05	0.00189887177307736	CAST	831	CAST	protein_coding
ENSG00000115053	20159.3890026482	-0.59372190264617	0.144554656925147	-4.10724853336002	4.00400322917897e-05	0.00286514647177894	NCL	4691	NCL	protein_coding
ENSG00000134318	2589.04014563323	-0.606244125279763	0.145263110898649	-4.17342105321387	3.00059665707775e-05	0.00231204158810831	ROCK2	9475	ROCK2	protein_coding
ENSG00000188549	324.173555281258	-0.606442635184072	0.201209671126146	-3.01398353165574	0.00257841801584375	0.0714781980427915	CCDC9B	388115	C15orf52	protein_coding
ENSG00000113645	567.942803527521	-0.607082515242365	0.191424077877699	-3.17140101690986	0.00151705558825202	0.0505007886066416	WWC1	23286	WWC1	protein_coding
ENSG00000181722	282.641491626635	-0.613157289475967	0.193010298827762	-3.17681125411414	0.00148903910423403	0.0500824445720606	ZBTB20	26137	ZBTB20	protein_coding
ENSG00000122965	496.399388383463	-0.614232600761336	0.180967491823463	-3.39415988237562	0.000688394901276728	0.0287830056369117	RBM19	9904	RBM19	protein_coding
ENSG00000185551	689.880743614289	-0.614397694303079	0.166921113036653	-3.68076681928287	0.000232533586709594	0.012094015129257	NR2F2	7026	NR2F2	protein_coding
ENSG00000158417	5313.46403611524	-0.617328678926701	0.143904115131356	-4.28986119238635	1.78784825960435e-05	0.00150132198775665	EIF5B	9669	EIF5B	protein_coding
ENSG00000081052	585.482748308044	-0.617813331411584	0.18633508684102	-3.31560385049059	0.000914453571105434	0.0353257390403121	COL4A4	1286	COL4A4	protein_coding
ENSG00000131370	449.367149782502	-0.618189716644907	0.206389751338665	-2.99525394374122	0.00274216441667987	0.0748233990499901	SH3BP5	9467	SH3BP5	protein_coding
ENSG00000129932	320.340560837416	-0.618627753669006	0.20491484096795	-3.0189504613078	0.00253652003842459	0.070982615878433	DOHH	83475	DOHH	protein_coding
ENSG00000101974	495.924567014076	-0.619125359219421	0.188720344037452	-3.28064980157388	0.00103568249877331	0.0388818549363417	ATP11C	286410	ATP11C	protein_coding
ENSG00000077235	1560.77222024194	-0.622743422097034	0.156720156577703	-3.97360132669515	7.07940209590268e-05	0.00465929537941447	GTF3C1	2975	GTF3C1	protein_coding
ENSG00000277443	1440.84897029839	-0.623475569490591	0.18367567176683	-3.39443739877578	0.000687697603629229	0.0287830056369117	MARCKS	4082	MARCKS	protein_coding
ENSG00000177606	486.277414221244	-0.623771413182343	0.177674124434688	-3.51076114863105	0.000446825680328599	0.0203592111267672	JUN	3725	JUN	protein_coding
ENSG00000111300	328.810392072115	-0.625427851558573	0.185423779362584	-3.37296464190599	0.000743635013004469	0.0303330265874918	NAA25	80018	NAA25	protein_coding
ENSG00000163820	481.352810112796	-0.625893634778285	0.190191322250444	-3.29086326007086	0.000998804511376659	0.0381693681014263	FYCO1	79443	FYCO1	protein_coding
ENSG00000118898	2110.19215266338	-0.626211114004837	0.18661099880617	-3.35570313652987	0.000791634948566968	0.0314940739612724	PPL	5493	PPL	protein_coding
ENSG00000167880	709.971247392796	-0.626773359665781	0.205374713261515	-3.05185263420271	0.00227433728595057	0.0661881655269943	EVPL	2125	EVPL	protein_coding
ENSG00000205476	246.254577003067	-0.629604991166617	0.219463517903137	-2.86883668494051	0.00411984462736286	0.0969242890271139	CCDC85C	317762	CCDC85C	protein_coding
ENSG00000077097	1680.65945283979	-0.632438471584633	0.144090548843479	-4.3891738678269	1.13782074579548e-05	0.00102808854166707	TOP2B	7155	TOP2B	protein_coding
ENSG00000104731	254.663104295023	-0.632763119128995	0.217853268145155	-2.9045381073071	0.00367795427613698	0.0907739548429919	KLHDC4	54758	KLHDC4	protein_coding
ENSG00000085185	215.21881718224	-0.635303013526381	0.221124631183064	-2.87305403349855	0.00406524580617823	0.0963972493674238	BCORL1	63035	BCORL1	protein_coding
ENSG00000146414	239.38790184088	-0.635992140131751	0.205627546559007	-3.09293258989133	0.00198189148336132	0.0600310426011317	SHPRH	257218	SHPRH	protein_coding
ENSG00000136279	878.113641728621	-0.637081965597881	0.178491204536275	-3.56926251494038	0.000357987568916091	0.0169638375990371	DBNL	28988	DBNL	protein_coding
ENSG00000166949	219.188315318772	-0.637722166680237	0.210895550819385	-3.02387681581008	0.00249558029875536	0.0709543390542124	SMAD3	4088	SMAD3	protein_coding
ENSG00000171681	431.162409528516	-0.639266242130171	0.176387706373582	-3.62421086635274	0.000289845063418377	0.0142411431620587	ATF7IP	55729	ATF7IP	protein_coding
ENSG00000122786	5018.2801859486	-0.640021316730357	0.170420841147717	-3.75553431387891	0.000172972059155066	0.00940932701383325	CALD1	800	CALD1	protein_coding
ENSG00000065883	464.851811617791	-0.643604087551885	0.175172768189104	-3.6741103894476	0.000238679534583626	0.0123534038724787	CDK13	8621	CDK13	protein_coding
ENSG00000130396	312.463877228408	-0.653316060782994	0.202922383069155	-3.21953670611263	0.0012839792147944	0.0451362330402835	AFDN	4301	AFDN	protein_coding
ENSG00000131711	4298.37658691769	-0.660750003425643	0.154118413303031	-4.28728786693686	1.80867842456234e-05	0.00150657260645966	MAP1B	4131	MAP1B	protein_coding
ENSG00000123636	492.394045245309	-0.662996141115835	0.177093854906795	-3.74375576987001	0.000181289877648811	0.00966456337745813	BAZ2B	29994	BAZ2B	protein_coding
ENSG00000214548	322.588059022553	-0.665466940479648	0.191653163826948	-3.47224604692948	0.000516123066304975	0.02283362710765	MEG3	55384	MEG3	lincRNA
ENSG00000104852	3204.78897663781	-0.667198447393592	0.169660899649212	-3.93254102019429	8.40526309276504e-05	0.00533434018422982	SNRNP70	6625	SNRNP70	protein_coding
ENSG00000188158	210.901318749162	-0.669632143041563	0.209014058463445	-3.20376604312803	0.00135642653045168	0.0466523215086318	NHS	4810	NHS	protein_coding
ENSG00000105373	1350.66086877841	-0.67010494477085	0.168609885874717	-3.97429214363363	7.05888768384007e-05	0.00465929537941447	NOP53	29997	NOP53	protein_coding
ENSG00000116127	452.581840044614	-0.68053678215338	0.171644820580451	-3.96479648993782	7.34585912451606e-05	0.00480500306660063	ALMS1	7840	ALMS1	protein_coding
ENSG00000218336	211.054793719107	-0.681799980070957	0.21928160448212	-3.10924384962054	0.00187566844458543	0.0584747864215494	TENM3	55714	TENM3	protein_coding
ENSG00000115935	265.337804293753	-0.6834772750263	0.21294966943827	-3.20957189945028	0.00132932795562689	0.0461670835924882	WIPF1	7456	WIPF1	protein_coding
ENSG00000064042	2361.69562062055	-0.685060079961761	0.13849959113898	-4.94629676757907	7.56386177853952e-07	9.21514103869237e-05	LIMCH1	22998	LIMCH1	protein_coding
ENSG00000141298	297.370966531613	-0.686595206764895	0.205531227017718	-3.34058827326373	0.000836010996623498	0.0330131453555546	SSH2	85464	SSH2	protein_coding
ENSG00000024048	291.53985604092	-0.690751265445692	0.190538137326914	-3.62526513136078	0.000288665144694992	0.0142411431620587	UBR2	23304	UBR2	protein_coding
ENSG00000183741	360.359836100665	-0.691864926405934	0.180381542097147	-3.83556387400946	0.000125276541823588	0.00730470323070383	CBX6	23466	CBX6	protein_coding
ENSG00000123358	440.781001123315	-0.696499481584177	0.182956762929725	-3.80690754706732	0.000140715318971209	0.00802303064636917	NR4A1	3164	NR4A1	protein_coding
ENSG00000075223	696.078127625271	-0.699587008367485	0.155127267531277	-4.5097616911639	6.49004904187094e-06	0.000612361972428566	SEMA3C	10512	SEMA3C	protein_coding
ENSG00000132849	168.455226677405	-0.69966444854826	0.241387772409697	-2.89850824490293	0.00374942450523845	0.0914790939927971	PATJ	10207	PATJ	protein_coding
ENSG00000197157	1476.92651348872	-0.699732779711876	0.149419010976224	-4.68302376745902	2.82673722428915e-06	0.000295477179268342	SND1	27044	SND1	protein_coding
ENSG00000148411	324.601744085913	-0.703201238038379	0.1949008867973	-3.6079940404259	0.000308573576244571	0.0150917957335762	NACC2	138151	NACC2	protein_coding
ENSG00000188677	277.862841716914	-0.703302921134431	0.230490444387271	-3.05133222769418	0.00227828331911526	0.0661881655269943	PARVB	29780	PARVB	protein_coding
ENSG00000033867	370.274290253686	-0.704812467123547	0.176164319812698	-4.00088092681264	6.31071093668802e-05	0.00427492661715359	SLC4A7	9497	SLC4A7	protein_coding
ENSG00000170345	207.525608624998	-0.706859092814499	0.217365157023459	-3.25194296314111	0.00114619020080872	0.0424329163924395	FOS	2353	FOS	protein_coding
ENSG00000135480	5994.38375934217	-0.708627189521321	0.169305653413911	-4.18549041471698	2.84551076895987e-05	0.00223079675137133	KRT7	3855	KRT7	protein_coding
ENSG00000116962	376.457952324714	-0.709473880250676	0.18299721651112	-3.87696541934869	0.000105767383903114	0.00644395341242858	NID1	4811	NID1	protein_coding
ENSG00000163605	285.513763369206	-0.710699762113773	0.191927319827975	-3.70296299010884	0.000213095979169674	0.0111922627089018	PPP4R2	151987	PPP4R2	protein_coding
ENSG00000136875	352.276517906689	-0.711713092388094	0.182291795453912	-3.9042519199282	9.45172883279659e-05	0.00589323583715072	PRPF4	9128	PRPF4	protein_coding
ENSG00000160360	172.781411099292	-0.71217002918376	0.231757450112422	-3.07291104919517	0.00211981664360216	0.0629844294958053	GPSM1	26086	GPSM1	protein_coding
ENSG00000135525	2209.9674927932	-0.717769611640257	0.179443673694873	-3.99997167278662	6.33500661705371e-05	0.00427492661715359	MAP7	9053	MAP7	protein_coding
ENSG00000196535	2121.38127938425	-0.721106878580427	0.159756389944602	-4.51379052087046	6.36791166892504e-06	0.000611663731658367	MYO18A	399687	MYO18A	protein_coding
ENSG00000119707	3842.92133757936	-0.7257092061048	0.167183031618131	-4.34080659431048	1.41960636495704e-05	0.0012508961209233	RBM25	58517	RBM25	protein_coding
ENSG00000123575	290.664470827403	-0.728802193003924	0.204291671194589	-3.56745915652007	0.0003604595421326	0.0170053966292822	FAM199X	139231	FAM199X	protein_coding
ENSG00000118523	238.036773821955	-0.729340728981593	0.21890405109211	-3.33178269357246	0.00086291608534487	0.0337011403001722	CCN2	1490	CTGF	protein_coding
ENSG00000173227	170.399906519849	-0.729595391416801	0.234027359663558	-3.11756451239581	0.00182352032521546	0.0575307191768001	SYT12	91683	SYT12	protein_coding
ENSG00000011275	383.144126134242	-0.73149122185932	0.176418797262139	-4.14633379895684	3.37841204937212e-05	0.0025014325882226	RNF216	54476	RNF216	protein_coding
ENSG00000197969	350.861248532991	-0.731821880059814	0.186806756948888	-3.9175343119952	8.94593154995694e-05	0.00564387705240479	VPS13A	23230	VPS13A	protein_coding
ENSG00000125817	652.469779848524	-0.733653496280895	0.200978904542597	-3.65040051318122	0.00026183171168171	0.0133571756456957	CENPB	1059	CENPB	protein_coding
ENSG00000137834	177.403447245233	-0.734389367148238	0.250838215737771	-2.92774115374818	0.00341434166151857	0.0860607820215391	SMAD6	4091	SMAD6	protein_coding
ENSG00000100836	428.363970077165	-0.737073094414078	0.230032118342687	-3.20421817494214	0.0013542980682023	0.0466523215086318	PABPN1	8106	PABPN1	protein_coding
ENSG00000138758	491.228346256029	-0.737549891068677	0.168254620700806	-4.38353424112023	1.16769285418808e-05	0.00103749510094611	SEPTIN11	55752	2011-09-01	protein_coding
ENSG00000113742	340.873143880754	-0.742318136433368	0.203091268816542	-3.65509625676683	0.000257085501883127	0.0131781039474899	CPEB4	80315	CPEB4	protein_coding
ENSG00000164080	309.439080428908	-0.744800118032025	0.194414947799162	-3.83098175558719	0.000127632970260648	0.00739577570064688	RAD54L2	23132	RAD54L2	protein_coding
ENSG00000099991	489.773182065243	-0.74562839937386	0.195544515946119	-3.81308775531867	0.000137241354801399	0.00786702862845436	CABIN1	23523	CABIN1	protein_coding
ENSG00000005810	1454.08617174895	-0.752582583550175	0.147305662653662	-5.10898610408218	3.23892170839596e-07	4.21138820181924e-05	MYCBP2	23077	MYCBP2	protein_coding
ENSG00000102172	642.114478212908	-0.755172961453329	0.159555698247835	-4.73297393791809	2.21253907294528e-06	0.000243196820574666	SMS	6611	SMS	protein_coding
ENSG00000188707	123.460149497838	-0.756116957858048	0.256403686133958	-2.94893169930098	0.00318874439853656	0.0826603493606375	NA	NA	ZBED6CL	protein_coding
ENSG00000129317	278.184535633736	-0.758350242033297	0.19265701747512	-3.93627105813175	8.27574954775589e-05	0.00531542419748032	PUS7L	83448	PUS7L	protein_coding
ENSG00000100285	2055.37409667633	-0.760317676240844	0.169784849754501	-4.47812438707117	7.53017229612683e-06	0.000698145191489602	NEFH	4744	NEFH	protein_coding
ENSG00000156639	111.018926780126	-0.762781141388371	0.26391128164882	-2.89029380109406	0.00384881933247217	0.0930524075347353	ZFAND3	60685	ZFAND3	protein_coding
ENSG00000261150	1653.60566108861	-0.767275457113802	0.17741588064317	-4.3247281716398	1.52720060461846e-05	0.00132382218263757	EPPK1	83481	EPPK1	protein_coding
ENSG00000112319	387.83883559185	-0.767852593110688	0.180994837921495	-4.24240051223858	2.21141582979549e-05	0.00181122848196586	EYA4	2070	EYA4	protein_coding
ENSG00000006831	430.625955678088	-0.771563233576518	0.173819601149124	-4.43887357050472	9.0430915395135e-06	0.000831184844778388	ADIPOR2	79602	ADIPOR2	protein_coding
ENSG00000169031	243.679794450023	-0.772942921920692	0.200834380886245	-3.84865837467589	0.00011876650154509	0.00711397999704353	COL4A3	1285	COL4A3	protein_coding
ENSG00000047346	177.583164347472	-0.785223259925669	0.247713177825895	-3.16988892887064	0.00152497218586962	0.0505007886066416	ATOSA	56204	FAM214A	protein_coding
ENSG00000146072	192.831973181747	-0.787453844981485	0.223749077633062	-3.51936130111281	0.000432587157768721	0.0199664254377927	TNFRSF21	27242	TNFRSF21	protein_coding
ENSG00000131437	314.010720244988	-0.787858146974157	0.194152962946808	-4.05792492175361	4.95106781806362e-05	0.00349591291895327	KIF3A	11127	KIF3A	protein_coding
ENSG00000134352	712.431153090305	-0.79099743166559	0.153559492766111	-5.15108130026432	2.58988879443635e-07	3.47359101103319e-05	IL6ST	3572	IL6ST	protein_coding
ENSG00000123562	1798.07204618101	-0.793174424451073	0.151252672213213	-5.24403577698764	1.57101716179057e-07	2.26353851067717e-05	MORF4L2	9643	MORF4L2	protein_coding
ENSG00000138180	459.400573389253	-0.804936165587551	0.172899640352161	-4.65551093078076	3.23178259314557e-06	0.000331319865462673	CEP55	55165	CEP55	protein_coding
ENSG00000103222	307.033144463542	-0.824001421735119	0.197489022346404	-4.17239101163703	3.01419790608755e-05	0.00231204158810831	ABCC1	4363	ABCC1	protein_coding
ENSG00000184916	248.418382274308	-0.837654551514364	0.209674764797741	-3.99501843878252	6.46892181691397e-05	0.00433783927119099	JAG2	3714	JAG2	protein_coding
ENSG00000138688	598.403655480112	-0.842201689229439	0.159127733161115	-5.29261413142058	1.20580169088431e-07	1.81074051101528e-05	BLTP1	84162	KIAA1109	protein_coding
ENSG00000081026	181.338703522566	-0.844419787138583	0.245823500013541	-3.43506535010716	0.000592410949681213	0.025543882260124	MAGI3	260425	MAGI3	protein_coding
ENSG00000182240	136.11177583449	-0.845475301766053	0.240903912902514	-3.50959555442418	0.000448788769898345	0.0203616419772602	BACE2	25825	BACE2	protein_coding
ENSG00000091136	1353.02365084781	-0.848659559370101	0.144578371653227	-5.86989291458906	4.36076709053635e-09	8.45354522169065e-07	LAMB1	3912	LAMB1	protein_coding
ENSG00000121579	762.705246953756	-0.855049790399335	0.163140981016752	-5.24117107222455	1.59560700096658e-07	2.2683149125741e-05	NAA50	80218	NAA50	protein_coding
ENSG00000134982	527.796820569082	-0.861175501230024	0.164959266325317	-5.22053425923765	1.78407698279366e-07	2.47036737539558e-05	APC	324	APC	protein_coding
ENSG00000147050	147.912637132429	-0.862982283519784	0.236538591789545	-3.64837837661434	0.00026390078125264	0.0133986196653126	KDM6A	7403	KDM6A	protein_coding
ENSG00000198157	3026.99649307253	-0.865686910191655	0.17819605822857	-4.85805869555908	1.1854227197355e-06	0.00013888985755846	HMGN5	79366	HMGN5	protein_coding
ENSG00000135679	471.727535655541	-0.868543904366383	0.171376240505182	-5.0680532015762	4.01905084601213e-07	5.16278555664835e-05	MDM2	4193	MDM2	protein_coding
ENSG00000143375	111.191212080841	-0.873273783811971	0.283543507805574	-3.07985815147203	0.00207099203421489	0.0621997663909835	CGN	57530	CGN	protein_coding
ENSG00000160888	305.446620091875	-0.888997056756533	0.220137161664059	-4.03837793690277	5.38220878992228e-05	0.00370226516891299	IER2	9592	IER2	protein_coding
ENSG00000118985	603.400883534608	-0.895265388234385	0.159344248936208	-5.61843552064937	1.92694279870995e-08	3.31372001932991e-06	ELL2	22936	ELL2	protein_coding
ENSG00000173546	184.65441440644	-0.903405905281867	0.253437445091798	-3.56461100274524	0.000364396214454173	0.0171153851916757	CSPG4	1464	CSPG4	protein_coding
ENSG00000171723	97.5478218986669	-0.905163342734874	0.283497924481065	-3.19283939870724	0.00140881276926445	0.0475340561579036	GPHN	10243	GPHN	protein_coding
ENSG00000051341	191.708243600539	-0.911902432411435	0.215021266480195	-4.24098716996176	2.2253885869211e-05	0.00181122848196586	POLQ	10721	POLQ	protein_coding
ENSG00000119596	914.767886143367	-0.912164422316768	0.160520602658876	-5.68253798707209	1.32710424028153e-08	2.35826423498027e-06	YLPM1	56252	YLPM1	protein_coding
ENSG00000188620	135.373065679034	-0.913699562941416	0.26114461310507	-3.49882600325282	0.000467311426429735	0.0209347665066968	HMX3	340784	HMX3	protein_coding
ENSG00000197859	105.342157744468	-0.928872431514176	0.315303742505753	-2.94596069216409	0.00321953311314347	0.082914642638492	ADAMTSL2	9719	ADAMTSL2	protein_coding
ENSG00000101868	698.961445187046	-0.935026406873014	0.163856032715948	-5.70638988003527	1.15397505302647e-08	2.08536983311326e-06	POLA1	5422	POLA1	protein_coding
ENSG00000105176	263.069697181296	-0.937751013616523	0.197776169519992	-4.7414762652774	2.12166516776546e-06	0.000235637437694952	URI1	8725	URI1	protein_coding
ENSG00000136770	350.756273539717	-0.945769587529027	0.187366360369959	-5.04770218977187	4.47155443803243e-07	5.67568016884545e-05	DNAJC1	64215	DNAJC1	protein_coding
ENSG00000123104	389.842532004959	-0.94734066728938	0.202071025947963	-4.68815686388082	2.7567667767046e-06	0.000291267319030456	ITPR2	3709	ITPR2	protein_coding
ENSG00000254470	131.121341066765	-0.949943584111336	0.256326862352418	-3.70598530092909	0.000210570511825544	0.0111143702825938	AP5B1	91056	AP5B1	protein_coding
ENSG00000106443	772.53556282758	-0.956116358601293	0.161887080375251	-5.90606956642269	3.50366069967539e-09	6.9177834036924e-07	PHF14	9678	PHF14	protein_coding
ENSG00000080815	225.12741273876	-0.957189536122616	0.210678734800741	-4.54336094731117	5.53643313056968e-06	0.000536631363983036	PSEN1	5663	PSEN1	protein_coding
ENSG00000144369	94.692572059094	-0.957576047377	0.283960154037786	-3.37221977717895	0.000745649213637898	0.0303330265874918	FAM171B	165215	FAM171B	protein_coding
ENSG00000182253	328.837664551982	-0.968388605698649	0.19988776011829	-4.844661849858	1.26827495799328e-06	0.000146515615917089	SYNM	23336	SYNM	protein_coding
ENSG00000187867	105.969590526016	-0.984314864581197	0.316803033788379	-3.10702474282083	0.00188980580650053	0.0587120717470738	PALM3	342979	PALM3	protein_coding
ENSG00000171408	85.6810292211327	-0.996423719203036	0.290892941900076	-3.42539668612969	0.000613902365305578	0.0261817080755523	PDE7B	27115	PDE7B	protein_coding
ENSG00000148498	152.909078063728	-1.00461612969185	0.27675090103042	-3.63003743059693	0.000283380122779017	0.0140810056014259	PARD3	56288	PARD3	protein_coding
ENSG00000101266	218.10573066305	-1.00920740717904	0.208378474688976	-4.84314614878229	1.2779921478418e-06	0.000146515615917089	CSNK2A1	1457	CSNK2A1	protein_coding
ENSG00000198431	1760.38099080309	-1.02821018368385	0.147094163568429	-6.99014943040568	2.74593615631067e-12	7.9127489996174e-10	TXNRD1	7296	TXNRD1	protein_coding
ENSG00000104412	105.127672584532	-1.03545381626707	0.267687528421667	-3.86814366127661	0.00010966705086918	0.00664358009299543	EMC2	9694	EMC2	protein_coding
ENSG00000144810	130.078571256477	-1.03674961024359	0.26684173461057	-3.88526034638707	0.00010222028603829	0.00626363614793246	COL8A1	1295	COL8A1	protein_coding
ENSG00000167632	57.3939347984143	-1.03781026354434	0.356869541229762	-2.90809425754878	0.00363638715319114	0.0899562873023757	TRAPPC9	83696	TRAPPC9	protein_coding
ENSG00000167637	56.6351479200529	-1.04240939566013	0.350000819873685	-2.9783055823593	0.00289846847528246	0.0778424959281149	ZNF283	284349	ZNF283	protein_coding
ENSG00000136861	925.192694586025	-1.04261104787248	0.171593379801922	-6.07605636695315	1.23174127923819e-09	2.52554336908414e-07	CDK5RAP2	55755	CDK5RAP2	protein_coding
ENSG00000119778	142.660416917825	-1.0486842070788	0.245643088842455	-4.26913784556498	1.96229976027553e-05	0.0016218635693068	ATAD2B	54454	ATAD2B	protein_coding
ENSG00000163697	90.6024979298657	-1.0502639992267	0.305818831572353	-3.43426856294893	0.000594155205450268	0.025543882260124	APBB2	323	APBB2	protein_coding
ENSG00000125304	384.318427564325	-1.06815235502881	0.182807850618227	-5.84303328011619	5.12587720740402e-09	9.75930406881102e-07	TM9SF2	9375	TM9SF2	protein_coding
ENSG00000124788	219.370496457835	-1.07281046586108	0.233628780057314	-4.59194481774848	4.3913449403457e-06	0.000441703016546847	ATXN1	6310	ATXN1	protein_coding
ENSG00000084636	164.705484967379	-1.08638064016175	0.257852085387045	-4.21319315114734	2.5178556979532e-05	0.00200338637698336	COL16A1	1307	COL16A1	protein_coding
ENSG00000095203	81.9217140617657	-1.09413398106199	0.339272316874573	-3.22494328786183	0.00125997625592493	0.0445492001601385	EPB41L4B	54566	EPB41L4B	protein_coding
ENSG00000160584	180.252080187759	-1.09633995870316	0.232887898914309	-4.70758662779021	2.50666767488107e-06	0.00026996051262204	SIK3	23387	SIK3	protein_coding
ENSG00000002822	373.674886905294	-1.10093555325376	0.22262623439369	-4.94521931007859	7.60581890269113e-07	9.21514103869237e-05	MAD1L1	8379	MAD1L1	protein_coding
ENSG00000163395	275.696421604212	-1.10098104281261	0.232757418510408	-4.73016520744486	2.24337201042958e-06	0.000244069718114287	IGFN1	91156	IGFN1	protein_coding
ENSG00000035403	1224.38029692125	-1.10968749581601	0.162356682886063	-6.83487415540976	8.20770474354048e-12	2.18776369939071e-09	VCL	7414	VCL	protein_coding
ENSG00000178385	107.950830645996	-1.11600772624259	0.265028622139434	-4.21089509968266	2.54360845042513e-05	0.00200888542951353	PLEKHM3	389072	PLEKHM3	protein_coding
ENSG00000129493	78.9937282542237	-1.12436696531174	0.319885927266586	-3.51489974854291	0.000439920025031904	0.0202173590814231	HEATR5A	25938	HEATR5A	protein_coding
ENSG00000145147	53.3608795315869	-1.12592120711049	0.370013846543629	-3.04291641415027	0.00234297402636758	0.0678825789922042	SLIT2	9353	SLIT2	protein_coding
ENSG00000073417	218.470068192163	-1.12720973787209	0.212496418607316	-5.30460581528728	1.12916728859609e-07	1.7198830901445e-05	PDE8A	5151	PDE8A	protein_coding
ENSG00000181418	52.1447997405627	-1.13057380113973	0.384248179658127	-2.94230099449169	0.00325783103116581	0.0834975828228122	DDN	23109	DDN	protein_coding
ENSG00000172159	91.8759913039427	-1.1619203653633	0.305914630324872	-3.79818501694208	0.000145759507669296	0.00826642484452145	FRMD3	257019	FRMD3	protein_coding
ENSG00000130939	654.156863283501	-1.16966791760855	0.161538741967422	-7.24078882479126	4.4608252273832e-13	1.4412520780109e-10	UBE4B	10277	UBE4B	protein_coding
ENSG00000274422	72.5851617338127	-1.17492303568162	0.326895019802396	-3.59419068663647	0.000325401462732653	0.0156280648452953	NA	NA	AC245060.5	lincRNA
ENSG00000095002	214.337158630858	-1.188842716682	0.227085518526542	-5.23522030112654	1.64788194054051e-07	2.31180490132144e-05	MSH2	4436	MSH2	protein_coding
ENSG00000113739	399.490671988633	-1.19466948938727	0.187090363431741	-6.38552123943643	1.70814632112397e-10	3.95918610343995e-08	STC2	8614	STC2	protein_coding
ENSG00000172260	121.419349977574	-1.20426500813712	0.28072715920641	-4.28980584401406	1.78829387024099e-05	0.00150132198775665	NEGR1	257194	NEGR1	protein_coding
ENSG00000131051	1168.97244147983	-1.20525244008461	0.153753901041201	-7.83884136872493	4.54722557847719e-15	1.86471227375861e-12	RBM39	9584	RBM39	protein_coding
ENSG00000140396	182.048350330089	-1.22190793024223	0.219847120366827	-5.5579892436317	2.72900198490653e-08	4.44274295192089e-06	NCOA2	10499	NCOA2	protein_coding
ENSG00000151502	74.0310322553473	-1.22403037495138	0.314810684421821	-3.88814749791426	0.000101012238415136	0.00622539009238254	VPS26B	112936	VPS26B	protein_coding
ENSG00000145982	43.6896078529449	-1.22667840863264	0.391178563345066	-3.13585283953958	0.0017135516394344	0.0550297818664144	FARS2	10667	FARS2	protein_coding
ENSG00000174749	86.3525331901613	-1.23856480227406	0.318425013000138	-3.88965926578615	0.000100385069732561	0.00622270705516606	FAM241A	132720	C4orf32	protein_coding
ENSG00000173120	869.392776900546	-1.24822661260363	0.171984310362428	-7.25779351600853	3.93455547909155e-13	1.31094470368982e-10	KDM2A	22992	KDM2A	protein_coding
ENSG00000113231	114.604593283398	-1.26226841081413	0.270278410409525	-4.6702524589424	3.00829794605921e-06	0.000311402647581391	PDE8B	8622	PDE8B	protein_coding
ENSG00000106789	106.513501063286	-1.26968993697026	0.281532520888323	-4.50992280736872	6.4851219384976e-06	0.000612361972428566	CORO2A	7464	CORO2A	protein_coding
ENSG00000184178	46.7895437066565	-1.30492432246899	0.398000830986222	-3.27869748220239	0.00104287366934625	0.0390144528511218	SCFD2	152579	SCFD2	protein_coding
ENSG00000170396	46.4580472115465	-1.3059291576314	0.40176591620167	-3.25047273790114	0.00115213314198391	0.0425053410374826	ZNF804A	91752	ZNF804A	protein_coding
ENSG00000107147	32.8564917001161	-1.32899341337651	0.455641263222587	-2.91675386021235	0.00353694767548078	0.0883835744705476	KCNT1	57582	KCNT1	protein_coding
ENSG00000109265	169.054799034036	-1.3338952874821	0.292522992623019	-4.55996732264094	5.11615814018084e-06	0.000500444753124845	CRACD	57482	KIAA1211	protein_coding
ENSG00000125970	1103.63143174832	-1.33688578489066	0.171419014370131	-7.79893519865905	6.24317112978018e-15	2.46535891058208e-12	RALY	22913	RALY	protein_coding
ENSG00000184349	81.0711662193587	-1.34033048865828	0.309768868391309	-4.3268727926692	1.5124124653073e-05	0.00132174932009069	EFNA5	1946	EFNA5	protein_coding
ENSG00000130177	267.860694242842	-1.35431630164165	0.201144377725706	-6.73305571328711	1.66136409704241e-11	4.32035707382101e-09	CDC16	8881	CDC16	protein_coding
ENSG00000254986	407.610226117909	-1.38256495410004	0.201612717377411	-6.85752849366114	7.00620538016092e-12	1.91538876316092e-09	DPP3	10072	DPP3	protein_coding
ENSG00000113441	278.518493733562	-1.3910108288473	0.198938047763598	-6.99218095525027	2.70645477168423e-12	7.9127489996174e-10	LNPEP	4012	LNPEP	protein_coding
ENSG00000151491	182.586133838172	-1.39183500112528	0.223895897592778	-6.21643815759745	5.08566683583569e-10	1.0844675960736e-07	EPS8	2059	EPS8	protein_coding
ENSG00000158270	38.061292190678	-1.4031646373991	0.484458265891382	-2.89635813069954	0.00377521295661157	0.0918979921082021	COLEC12	81035	COLEC12	protein_coding
ENSG00000110274	317.959411735021	-1.41949445486956	0.227211767106693	-6.24745132237362	4.17204242646468e-10	9.07802374509518e-08	CEP164	22897	CEP164	protein_coding
ENSG00000165219	592.47470232109	-1.44632101279061	0.172221537716355	-8.39802635587116	4.54045300453035e-17	2.20046863337739e-14	GAPVD1	26130	GAPVD1	protein_coding
ENSG00000006607	118.31888196174	-1.47090787374642	0.263788356641169	-5.57609097109351	2.45983325636071e-08	4.16297494909807e-06	FARP2	9855	FARP2	protein_coding
ENSG00000197381	337.661913521989	-1.48179011028469	0.221909316669438	-6.67745785767081	2.43122488830123e-11	6.17183803787328e-09	ADARB1	104	ADARB1	protein_coding
ENSG00000077157	108.192906546705	-1.50166162867867	0.283928678039833	-5.28886915913438	1.23074886888602e-07	1.82253395000872e-05	PPP1R12B	4660	PPP1R12B	protein_coding
ENSG00000078177	121.115306318665	-1.51507537425386	0.285181123528989	-5.31267762573299	1.08026044047541e-07	1.66923721976069e-05	N4BP2	55728	N4BP2	protein_coding
ENSG00000145996	93.247367060093	-1.51590394533403	0.288904700628036	-5.24707262304379	1.54534994541573e-07	2.25705768740034e-05	CDKAL1	54901	CDKAL1	protein_coding
ENSG00000255248	68.4199393138725	-1.53696998805539	0.327853331604601	-4.6879803860252	2.75914455281149e-06	0.000291267319030456	MIR100HG	399959	MIR100HG	processed_transcript
ENSG00000112541	179.156501378553	-1.53779730939886	0.251509521210809	-6.11427075204012	9.69994992885916e-10	2.0278601204215e-07	PDE10A	10846	PDE10A	protein_coding
ENSG00000089685	281.18233173111	-1.57765466054201	0.204390947332671	-7.71880888625752	1.17421808022792e-14	4.47125470406789e-12	BIRC5	332	BIRC5	protein_coding
ENSG00000115652	155.155766114792	-1.58603180858652	0.242476342234586	-6.54097547814417	6.11188535861345e-11	1.51546329519853e-08	UXS1	80146	UXS1	protein_coding
ENSG00000102181	105.330328995459	-1.58691205651481	0.285150500722721	-5.56517366265442	2.61891461870944e-08	4.36294807260626e-06	CD99L2	83692	CD99L2	protein_coding
ENSG00000196182	75.0515060913563	-1.58807600549866	0.332304710242079	-4.77897530956384	1.76190826733616e-06	0.000197741746803559	STK40	83931	STK40	protein_coding
ENSG00000169071	48.9286151021959	-1.61307113744967	0.387596548991635	-4.16172729516351	3.15849403638479e-05	0.0023883591075131	ROR2	4920	ROR2	protein_coding
ENSG00000147650	44.7772109072633	-1.62731486318535	0.402836888927033	-4.03963715319058	5.35339558796988e-05	0.00370226516891299	LRP12	29967	LRP12	protein_coding
ENSG00000155330	56.5769924394762	-1.63508156259828	0.368885847061545	-4.43248656901028	9.31525069240254e-06	0.000848882075917913	C16orf87	388272	C16orf87	protein_coding
ENSG00000206418	148.569400904511	-1.64997689492101	0.255931318430516	-6.44695188161967	1.1412199973211e-10	2.70393058031945e-08	RAB12	201475	RAB12	protein_coding
ENSG00000183814	79.146428804242	-1.65586686136175	0.337309046204437	-4.90904966823262	9.15187994429641e-07	0.000109637465130436	LIN9	286826	LIN9	protein_coding
ENSG00000087995	81.7631880977494	-1.67136353401409	0.306513260020563	-5.45282619715036	4.95755181411196e-08	7.88916678239727e-06	METTL2A	339175	METTL2A	protein_coding
ENSG00000147202	190.973601560688	-1.68298444795382	0.237176109984066	-7.09592735991366	1.28486955742035e-12	4.02919977094582e-10	DIAPH2	1730	DIAPH2	protein_coding
ENSG00000196177	38.7886099418894	-1.71573693587138	0.422995823391279	-4.0561557372265	4.98870026889631e-05	0.00349931067545871	ACADSB	36	ACADSB	protein_coding
ENSG00000095397	74.0603014579525	-1.7189527035397	0.34531150551358	-4.97797691676421	6.42523166201183e-07	7.96579302097328e-05	WHRN	25861	WHRN	protein_coding
ENSG00000141098	59.417773179767	-1.72383554614149	0.371032415657063	-4.64605105483503	3.38349299828773e-06	0.000343569546168989	GFOD2	81577	GFOD2	protein_coding
ENSG00000172403	78.9148933488615	-1.72680398907075	0.31076398187619	-5.55664134126945	2.75015039229768e-08	4.44274295192089e-06	SYNPO2	171024	SYNPO2	protein_coding
ENSG00000084676	106.948336691035	-1.74843732736952	0.276942343676544	-6.31336221163642	2.73037429166046e-10	6.0648438953508e-08	NCOA1	8648	NCOA1	protein_coding
ENSG00000048471	67.0628295347329	-1.74884145793963	0.35878204431687	-4.87438400455481	1.09148495021562e-06	0.000129304583768877	SNX29	92017	SNX29	protein_coding
ENSG00000111647	212.706148723687	-1.75393330653609	0.220073568592827	-7.96975901172922	1.58984085509008e-15	7.0628679987377e-13	BLTP3B	23074	UHRF1BP1L	protein_coding
ENSG00000089057	69.678811814734	-1.77194643821413	0.34420879191528	-5.14788256381975	2.63443330664365e-07	3.47359101103319e-05	SLC23A2	9962	SLC23A2	protein_coding
ENSG00000196782	52.0151202213245	-1.83425937125581	0.379362200454374	-4.83511369624824	1.33069555833944e-06	0.000150934851521437	MAML3	55534	MAML3	protein_coding
ENSG00000130699	206.624871231392	-1.83586744128332	0.221268538211106	-8.29701075501194	1.0676371668453e-16	4.9491945534368e-14	TAF4	6874	TAF4	protein_coding
ENSG00000085224	1976.37680724725	-1.86540519535123	0.165554001920245	-11.2676538997219	1.89553458400985e-29	1.83728997588301e-26	ATRX	546	ATRX	protein_coding
ENSG00000151914	3140.0788676822	-1.88566238131402	0.149981504975012	-12.5726327498059	2.98611500895107e-36	7.95948955635909e-33	DST	667	DST	protein_coding
ENSG00000168575	73.789271632286	-1.90570160309263	0.330449908830645	-5.76699085751388	8.06994282997749e-09	1.48347811126241e-06	SLC20A2	6575	SLC20A2	protein_coding
ENSG00000151338	60.2855074334618	-1.90867534580362	0.352947672014155	-5.40781395415202	6.37986447498427e-08	1.00032522106298e-05	MIPOL1	145282	MIPOL1	protein_coding
ENSG00000130723	2626.43552820815	-1.94307074758279	0.183458193151272	-10.5913544345257	3.26828239795299e-26	2.90386891058123e-23	NA	NA	PRRC2B	protein_coding
ENSG00000141013	117.982089762578	-1.9625739774686	0.281628775553734	-6.96865571925245	3.19983675431533e-12	8.97806828276579e-10	GAS8	2622	GAS8	protein_coding
ENSG00000101040	83.0716700650533	-2.00078691679822	0.314776668828893	-6.35621097409163	2.06790969344837e-10	4.69107513862691e-08	ZMYND8	23613	ZMYND8	protein_coding
ENSG00000124486	1180.66637294991	-2.00974516910527	0.172768288399254	-11.6326045000857	2.81379100649671e-31	3.75007996390849e-28	USP9X	8239	USP9X	protein_coding
ENSG00000151779	177.541652753016	-2.01849821496179	0.229287489980988	-8.80335082881827	1.32790635403713e-18	7.07906877337195e-16	NBAS	51594	NBAS	protein_coding
ENSG00000112699	88.0621025751217	-2.04363374024321	0.31534752759582	-6.48057638448502	9.13728809939963e-11	2.21413103899543e-08	GMDS	2762	GMDS	protein_coding
ENSG00000137177	686.536039033752	-2.05798620256663	0.178344772086218	-11.5393693826457	8.35353789744926e-31	9.89615789584489e-28	KIF13A	63971	KIF13A	protein_coding
ENSG00000153310	234.213294656563	-2.07310305667632	0.226951019873531	-9.13458356711315	6.56589842402214e-20	3.88920049982911e-17	CYRIB	51571	FAM49B	protein_coding
ENSG00000136643	100.080449307585	-2.13327511309986	0.305155336704473	-6.99078422202336	2.73353910250973e-12	7.9127489996174e-10	RPS6KC1	26750	RPS6KC1	protein_coding
ENSG00000132323	65.303228375063	-2.14037364884943	0.354793889917637	-6.0327240960838	1.6121854181267e-09	3.2432303637862e-07	ILKAP	80895	ILKAP	protein_coding
ENSG00000115977	195.796612038407	-2.15925702434638	0.240460059624949	-8.97969096287435	2.71528336346581e-19	1.52370269585645e-16	AAK1	22848	AAK1	protein_coding
ENSG00000164219	107.755119717259	-2.19512522454578	0.285111732895543	-7.69917534523216	1.36947141445409e-14	5.03493248996881e-12	PGGT1B	5229	PGGT1B	protein_coding
ENSG00000123066	314.73970564053	-2.20719274449524	0.229371768420533	-9.62277423980334	6.40791397293303e-22	5.255475290724e-19	MED13L	23389	MED13L	protein_coding
ENSG00000138771	95.2376372086221	-2.21072332239255	0.299128489089515	-7.39054755072487	1.46225394477711e-13	5.02921018039146e-11	SHROOM3	57619	SHROOM3	protein_coding
ENSG00000120254	414.984000080474	-2.22741251142292	0.191281332678342	-11.644693605144	2.4419769362922e-31	3.71947972782106e-28	MTHFD1L	25902	MTHFD1L	protein_coding
ENSG00000100320	213.546524784721	-2.23117851552792	0.232936274503308	-9.57849317494876	9.84710334527124e-22	7.49927256194871e-19	RBFOX2	23543	RBFOX2	protein_coding
ENSG00000112062	140.427873048255	-2.26622201570054	0.258797973201587	-8.75672242585649	2.01009854486984e-18	1.02055574692392e-15	MAPK14	1432	MAPK14	protein_coding
ENSG00000132792	273.258974972572	-2.3226923133545	0.243549385791887	-9.53684323942102	1.47246179925516e-21	1.04662584691057e-18	CTNNBL1	56259	CTNNBL1	protein_coding
ENSG00000064651	165.834040978454	-2.51381641456067	0.272583407635538	-9.22219160867564	2.91088718600517e-20	1.82563995159924e-17	SLC12A2	6558	SLC12A2	protein_coding
ENSG00000144642	41.6229093530289	-2.54404119997337	0.438829163375239	-5.79733849137547	6.7375614754777e-09	1.26027860441304e-06	RBMS3	27303	RBMS3	protein_coding
ENSG00000196141	242.649720809334	-2.60167926837829	0.215585633160929	-12.0679621839003	1.55948323498977e-33	3.32544205029219e-30	SPATS2L	26010	SPATS2L	protein_coding
ENSG00000166923	555.115406374105	-2.6022607004901	0.754186451002455	-3.45042090988403	0.000559713142249555	0.0245582778710484	GREM1	26585	GREM1	protein_coding
ENSG00000165055	77.24923511268	-2.70118876025992	0.352551187866211	-7.66183423351559	1.83296130524219e-14	6.51434447883075e-12	METTL2B	55798	METTL2B	protein_coding
ENSG00000003096	115.892384342841	-2.70140196771622	0.287753248947017	-9.38791126634203	6.12018586511543e-21	4.0783388558663e-18	KLHL13	90293	KLHL13	protein_coding
ENSG00000087206	76.7712321376871	-2.74268944393314	0.349162389564843	-7.85505405479473	3.99599775447604e-15	1.70421312232894e-12	UIMC1	51720	UIMC1	protein_coding
ENSG00000163558	302.72092597813	-2.74568862192674	0.230937990858739	-11.8892894656135	1.34546308610244e-32	2.39088790400403e-29	PRKCI	5584	PRKCI	protein_coding
ENSG00000145703	34.3379597765145	-2.81250936159324	0.499612205193594	-5.62938481557596	1.80853499170562e-08	3.16108198058447e-06	IQGAP2	10788	IQGAP2	protein_coding
ENSG00000119906	157.318183345599	-2.94786756474683	0.258945116325749	-11.3841404177651	5.01604141267157e-30	5.34810335419043e-27	SLF2	55719	SLF2	protein_coding
ENSG00000127314	201.440151070561	-3.61977506675978	0.260817760846275	-13.8785604746191	8.5442716777971e-44	3.03663415428909e-40	RAP1B	5908	RAP1B	protein_coding
ENSG00000079819	593.347622146767	-3.6396982808451	0.204496316728185	-17.7983561712897	7.2773787083255e-71	3.87957058940832e-67	EPB41L2	2037	EPB41L2	protein_coding
ENSG00000251562	26725.1935816983	-4.54874072402921	0.154064132886773	-29.5249818293024	1.3761706797312e-191	1.46727317872941e-187	MALAT1	378938	MALAT1	lincRNA
ENSG00000071539	1115.85677933954	0.508974754743035	0.148200481411778	3.43436640619836	0.000593940758510494	0.025543882260124	TRIP13	9319	TRIP13	protein_coding
ENSG00000211459	5296.99480965377	0.518294451449051	0.165590185124841	3.12998292174322	0.00174816466207699	0.0559727676488433	NA	NA	MT-RNR1	Mt_rRNA
ENSG00000138326	5758.26037353018	0.520507805209982	0.172283499063909	3.02122842894489	0.00251751357289862	0.070982615878433	RPS24	6229	RPS24	protein_coding
ENSG00000110195	3595.65556849196	0.520822153584313	0.166870181197302	3.12112175972596	0.00180163525337999	0.0571697472367185	FOLR1	2348	FOLR1	protein_coding
ENSG00000143314	527.94650444309	0.523337700573479	0.173771796918582	3.01163773324321	0.00259842492442825	0.0717730739488445	MRPL24	79590	MRPL24	protein_coding
ENSG00000125148	2526.11697627343	0.52422373042954	0.143341165628421	3.65717502108549	0.000255010263796585	0.0131348764859864	MT2A	4502	MT2A	protein_coding
ENSG00000072571	379.835275644526	0.526987505641674	0.174547679935918	3.01916075788087	0.00253475992357466	0.070982615878433	HMMR	3161	HMMR	protein_coding
ENSG00000141510	497.893646663993	0.531559938886292	0.17638266337205	3.01367452290395	0.00258104541797737	0.0714781980427915	TP53	7157	TP53	protein_coding
ENSG00000162736	721.239423932011	0.534563052628661	0.157906278824113	3.38531853583919	0.00071095699724899	0.0294950330920962	NCSTN	23385	NCSTN	protein_coding
ENSG00000112977	692.300883294708	0.535083344757004	0.160786592069142	3.32791023101543	0.000875000567012112	0.0340483797280406	DAP	1611	DAP	protein_coding
ENSG00000135047	1212.8835178091	0.538598716559639	0.148184390413203	3.63465217259248	0.000278355922322091	0.0139334781398973	CTSL	1514	CTSL	protein_coding
ENSG00000143374	350.43359385731	0.539946693658618	0.183254358551843	2.94643302306977	0.00321462028109175	0.082914642638492	TARS2	80222	TARS2	protein_coding
ENSG00000121691	317.653332313865	0.541756234189762	0.188782210380962	2.86974197990636	0.00410806868017227	0.0969031598849486	CAT	847	CAT	protein_coding
ENSG00000274997	780.891143169339	0.542274100907072	0.160301757517777	3.3828331598107	0.00071742201599573	0.0296478819168468	H2AC12	85235	HIST1H2AH	protein_coding
ENSG00000213551	345.272439481731	0.545956872073293	0.183424809166619	2.97646144245055	0.00291595746887521	0.0779196454464851	DNAJC9	23234	DNAJC9	protein_coding
ENSG00000084207	4581.3938296638	0.553615364768555	0.144344764504341	3.83536851280746	0.00012537616687477	0.00730470323070383	GSTP1	2950	GSTP1	protein_coding
ENSG00000140319	5993.99133181465	0.55373821427284	0.154958179219792	3.57346877112837	0.000352283274490496	0.0167680547884717	SRP14	6727	SRP14	protein_coding
ENSG00000166710	1672.92165464368	0.555317119577674	0.18360478964219	3.02452414591078	0.00249024592826419	0.0709543390542124	B2M	567	B2M	protein_coding
ENSG00000108518	4258.16146324391	0.559890625843011	0.159422698472905	3.51198813723611	0.00044476785126523	0.0203524241639051	PFN1	5216	PFN1	protein_coding
ENSG00000115368	694.732741217825	0.5640820116159	0.175717414564552	3.21016566863199	0.00132658490507968	0.0461670835924882	WDR75	84128	WDR75	protein_coding
ENSG00000180573	702.654996149082	0.566340890035518	0.168361290812688	3.36384264638126	0.000768653544997007	0.0308746649184913	H2AC6	8334	HIST1H2AC	protein_coding
ENSG00000173039	974.168647802913	0.567891564263708	0.175893779328584	3.22860516404528	0.00124395511966164	0.0443580250362287	RELA	5970	RELA	protein_coding
ENSG00000198242	4101.31429307413	0.568985216744041	0.158832829336033	3.58228975157443	0.000340595712397151	0.0162844461236701	RPL23A	6147	RPL23A	protein_coding
ENSG00000147416	323.115538946756	0.569789319862758	0.189795979564867	3.00211480332237	0.00268111043902622	0.0734858598994796	ATP6V1B2	526	ATP6V1B2	protein_coding
ENSG00000205765	394.798757459466	0.578237786477116	0.182417845167691	3.1698531793617	0.00152515981348139	0.0505007886066416	RIMOC1	285636	C5orf51	protein_coding
ENSG00000141480	397.655396154196	0.587764849201019	0.18188506997029	3.23151784419154	0.00123134635386186	0.0441070241219751	ARRB2	409	ARRB2	protein_coding
ENSG00000128609	462.619480381751	0.588073514872979	0.202806150708051	2.89968283910451	0.0037354041586996	0.0913914182461367	NDUFA5	4698	NDUFA5	protein_coding
ENSG00000197903	1124.97288946493	0.589931460793469	0.187953551601527	3.13870877015488	0.0016969400724826	0.0548047198493877	H2BC12	85236	HIST1H2BK	protein_coding
ENSG00000155115	429.565231302499	0.594706039229899	0.183176738569259	3.24662423774426	0.00116782465016174	0.0426415973288509	GTF3C6	112495	GTF3C6	protein_coding
ENSG00000278588	514.583472683427	0.597734732957037	0.176799543446993	3.38086129241756	0.000722590096252384	0.0297090583972796	H2BC10	8346	HIST1H2BI	protein_coding
ENSG00000102007	1386.84366266684	0.599750326827593	0.193074002801323	3.10632357606813	0.00189429306705997	0.0587120717470738	PLP2	5355	PLP2	protein_coding
ENSG00000117650	349.927063103881	0.600135774635286	0.178750393894758	3.35739553664214	0.000786804684524792	0.0314191443685518	NEK2	4751	NEK2	protein_coding
ENSG00000128340	246.133194699644	0.600392262841513	0.204498835163163	2.93592020884852	0.00332559851911647	0.0848786800152809	RAC2	5880	RAC2	protein_coding
ENSG00000181991	441.693527733673	0.602769915577413	0.192091029389184	3.13793891101587	0.00170140332678178	0.0548047198493877	MRPS11	64963	MRPS11	protein_coding
ENSG00000006634	232.237153312502	0.603847735167539	0.207044253842343	2.91651530511612	0.00353965356395834	0.0883835744705476	DBF4	10926	DBF4	protein_coding
ENSG00000167635	686.276841631377	0.604321518746894	0.167754215177149	3.60242225871182	0.000315265700991974	0.015289814411341	ZNF146	7705	ZNF146	protein_coding
ENSG00000135390	860.836496806708	0.605235799966386	0.176545067662702	3.42822265146891	0.000607546962623446	0.0260147217489606	ATP5MC2	517	ATP5G2	protein_coding
ENSG00000116679	467.485562449417	0.60586833234959	0.170643282902694	3.55049622841044	0.000384505645131688	0.0179806981947108	IVNS1ABP	10625	IVNS1ABP	protein_coding
ENSG00000273983	455.036533916104	0.612897610998437	0.168088165117649	3.64628652213234	0.000266057310621775	0.0134440902646889	H3C8	8355	HIST1H3G	protein_coding
ENSG00000162244	3647.90849424156	0.613912938221412	0.168798984804575	3.6369468627561	0.000275888817391629	0.013875125335045	RPL29	6159	RPL29	protein_coding
ENSG00000275713	375.723430722512	0.614661741564101	0.187707998462187	3.2745633995342	0.00105825389744496	0.0394514092816718	H2BC9	8345	HIST1H2BH	protein_coding
ENSG00000160218	259.996661825941	0.614790751502715	0.201480976379639	3.05135880592666	0.00227808163518942	0.0661881655269943	TRAPPC10	7109	TRAPPC10	protein_coding
ENSG00000139618	458.169556766266	0.616394226171391	0.181468338061227	3.39670398019196	0.000682027038748534	0.0287421829531101	BRCA2	675	BRCA2	protein_coding
ENSG00000276966	1339.3277115184	0.616904249127076	0.152949588114359	4.03338287296219	5.4979590451144e-05	0.00375764354737242	H4C5	8367	HIST1H4E	protein_coding
ENSG00000142731	337.04962606656	0.618168962778004	0.196771159606459	3.14156283885472	0.00168048743021581	0.0544600516138631	PLK4	10733	PLK4	protein_coding
ENSG00000131462	809.019820895269	0.622339084459037	0.165789407090761	3.75379281089014	0.000174178850281277	0.00941391550819832	TUBG1	7283	TUBG1	protein_coding
ENSG00000170312	542.394246067978	0.62387457325888	0.18120688074892	3.44288567123077	0.000575542569888216	0.0251493232792957	CDK1	983	CDK1	protein_coding
ENSG00000196787	1286.9269292639	0.625400519434205	0.162634957821834	3.84542491854259	0.000120343710495828	0.0071681823536677	H2AC11	8969	HIST1H2AG	protein_coding
ENSG00000136942	8159.43812012809	0.635688361166874	0.162548946263741	3.91075042796925	9.20098066361697e-05	0.00577063857855789	RPL35	11224	RPL35	protein_coding
ENSG00000163808	430.347549311505	0.642088109152531	0.176906981568256	3.6295238518034	0.000283944494870246	0.0140810056014259	KIF15	56992	KIF15	protein_coding
ENSG00000123416	1239.06190911436	0.649360365165236	0.191559344004051	3.38986525842093	0.000699269844525144	0.0291234964153402	TUBA1B	10376	TUBA1B	protein_coding
ENSG00000123268	217.856220187358	0.650425972006246	0.214869475826677	3.02707478344159	0.00246932859251485	0.0707741436919175	ATF1	466	ATF1	protein_coding
ENSG00000204256	848.883309837944	0.650895857915105	0.15136548298111	4.30016041369443	1.70674520584255e-05	0.00145578539077546	BRD2	6046	BRD2	protein_coding
ENSG00000277075	883.068967519468	0.65453235797175	0.158280267599701	4.13527452219815	3.54530564334726e-05	0.00257143188907269	H2AC8	3012	HIST1H2AE	protein_coding
ENSG00000112695	588.551752577008	0.654793292122199	0.194227509345513	3.37126957107493	0.000748226035688458	0.0303330265874918	COX7A2	1347	COX7A2	protein_coding
ENSG00000112984	1728.48071487408	0.655570257735553	0.161509355796878	4.05902342004279	4.92783716526987e-05	0.00349591291895327	KIF20A	10112	KIF20A	protein_coding
ENSG00000114902	519.17204808265	0.658182837535598	0.203449766686947	3.23511227490549	0.00121594906413126	0.0439472844805677	SPCS1	28972	SPCS1	protein_coding
ENSG00000008394	492.409544046555	0.662414759612012	0.201896559280897	3.28096111182559	0.0010345400700294	0.0388818549363417	MGST1	4257	MGST1	protein_coding
ENSG00000135346	665.640837934779	0.662865001778678	0.179934862481872	3.68391646085516	0.000229677541710124	0.0120040291652615	CGA	1081	CGA	protein_coding
ENSG00000124107	941.1767196182	0.663717234576649	0.176528798797304	3.75982411424411	0.000170032858537945	0.00939321418513768	SLPI	6590	SLPI	protein_coding
ENSG00000114391	8310.75843607775	0.671003753252188	0.161326514719254	4.15928996185091	3.19238426266308e-05	0.00239698598651505	RPL24	6152	RPL24	protein_coding
ENSG00000137563	195.767524563298	0.673522769924337	0.234385957808548	2.87356280308604	0.00405870373813847	0.0963972493674238	GGH	8836	GGH	protein_coding
ENSG00000127337	203.858051132859	0.677115286460871	0.209989643188923	3.22451753418946	0.00126185128947307	0.0445492001601385	YEATS4	8089	YEATS4	protein_coding
ENSG00000185130	226.208406456935	0.681936780416917	0.224445585960077	3.03831673721672	0.00237903757723367	0.0685548612120687	H2BC13	8340	HIST1H2BL	protein_coding
ENSG00000006652	478.662458471701	0.687797120164793	0.181429608365645	3.79098608193344	0.000150050363522931	0.00846474590413488	IFRD1	3475	IFRD1	protein_coding
ENSG00000243147	315.69333812491	0.689091650934753	0.209198584127383	3.2939594395876	0.000987867522208539	0.0378872069129045	MRPL33	9553	MRPL33	protein_coding
ENSG00000252835	293.076695318402	0.69495950023179	0.202070183387876	3.43919864168088	0.000583438959464801	0.0253903109625049	SCARNA21	677763	SCARNA21	scaRNA
ENSG00000196954	143.153437986252	0.695503344587391	0.240942547356909	2.88659413713735	0.00389436228197578	0.0939404765846736	CASP4	837	CASP4	protein_coding
ENSG00000187325	724.387877164946	0.697436302581572	0.206969587270949	3.36975258914993	0.000752357018032895	0.0303849641146467	TAF9B	51616	TAF9B	protein_coding
ENSG00000131788	164.024202368086	0.698348279523356	0.240849018923389	2.89952719195211	0.00373725927174223	0.0913914182461367	PIAS3	10401	PIAS3	protein_coding
ENSG00000129562	200.731689185076	0.701020248342342	0.23494336064281	2.98378403383835	0.0028470764916795	0.0770444912545351	DAD1	1603	DAD1	protein_coding
ENSG00000120699	319.13896836888	0.701455165095482	0.205237523028615	3.41777251422823	0.000631358532105233	0.0268189030649641	EXOSC8	11340	EXOSC8	protein_coding
ENSG00000164294	310.028833477183	0.702123843598116	0.19907955869572	3.52685051241883	0.000420534123027379	0.0194944992161648	GPX8	493869	GPX8	protein_coding
ENSG00000243317	193.750929955298	0.717611364889812	0.222089192590843	3.23118543733857	0.0012327793273634	0.0441070241219751	STMP1	647087	C7orf73	protein_coding
ENSG00000102265	1754.59629934247	0.720647193972692	0.190211160401469	3.78866935279538	0.000151456331739668	0.00849909162635966	TIMP1	7076	TIMP1	protein_coding
ENSG00000277224	832.819737408149	0.723064716398433	0.17457237220277	4.14191952182775	3.44411201781914e-05	0.00253249119544743	H2BC7	8343	HIST1H2BF	protein_coding
ENSG00000164611	595.090632815681	0.723928664744749	0.214170873125923	3.38014527455893	0.000724475256358347	0.0297090583972796	PTTG1	9232	PTTG1	protein_coding
ENSG00000188243	246.150979876569	0.725253670828238	0.230745738486749	3.14308587272083	0.00167176787773437	0.0543426497329387	COMMD6	170622	COMMD6	protein_coding
ENSG00000170946	202.814118550052	0.734354938459253	0.226595057180917	3.24082505415347	0.00119184303631832	0.0432225525619929	DNAJC24	120526	DNAJC24	protein_coding
ENSG00000171320	207.315532160897	0.735328658608271	0.226315182076919	3.24913535123927	0.00115756384683441	0.042558433568788	ESCO2	157570	ESCO2	protein_coding
ENSG00000171792	154.541059249413	0.738714484971251	0.248988465346985	2.96686227589617	0.00300855691551121	0.0792030465016804	RHNO1	83695	RHNO1	protein_coding
ENSG00000185608	207.819990097288	0.747864321844991	0.223182613967402	3.35090762022451	0.00080547167843147	0.0319254239235551	MRPL40	64976	MRPL40	protein_coding
ENSG00000180596	396.813650489785	0.752298122381981	0.180036207962748	4.17859346680776	2.93317451069335e-05	0.00228273771043887	H2BC4	8347	HIST1H2BC	protein_coding
ENSG00000198843	208.164486192098	0.752949490709153	0.240889160656808	3.12570930404739	0.00177376794702548	0.0565866939715186	SELENOT	51714	SELENOT	protein_coding
ENSG00000245910	514.688601627633	0.764593914084243	0.204973454279918	3.73020943990187	0.000191320666204313	0.0101485619058228	NA	NA	SNHG6	processed_transcript
ENSG00000089327	1088.00865577527	0.769230537965167	0.195242826441087	3.93986581728408	8.15271964867945e-05	0.00526813920571032	FXYD5	53827	FXYD5	protein_coding
ENSG00000145592	15975.6808306581	0.769786193389274	0.182638468918763	4.2148086213517	2.49990084815093e-05	0.00200338637698336	RPL37	6167	RPL37	protein_coding
ENSG00000114784	124.432490299723	0.770473012657142	0.257248293227707	2.99505587768914	0.00274394569766893	0.0748233990499901	EIF1B	10289	EIF1B	protein_coding
ENSG00000136908	213.312608941491	0.774024438498756	0.223008220759687	3.47083365744101	0.000518845301525269	0.0228592091110017	DPM2	8818	DPM2	protein_coding
ENSG00000275714	222.44017301316	0.778222401171781	0.207705775131303	3.74675379478409	0.000179137752441143	0.00959782269611792	H3C1	8350	HIST1H3A	protein_coding
ENSG00000173391	120.125646688914	0.784894479033462	0.268596630502106	2.92220523230766	0.00347562435705831	0.0873988370164049	OLR1	4973	OLR1	protein_coding
ENSG00000144048	119.216650359295	0.787746737256694	0.265969115391082	2.96179778655273	0.00305848578056945	0.0797741902851559	DUSP11	8446	DUSP11	protein_coding
ENSG00000234741	1198.55956762037	0.789745556570405	0.195215423300404	4.04550799941211	5.2209782730632e-05	0.00363830525146404	GAS5	60674	GAS5	processed_transcript
ENSG00000163191	1033.68179021731	0.793098270546726	0.200391769027303	3.95773875542099	7.56626442472512e-05	0.00491899459124507	S100A11	6282	S100A11	protein_coding
ENSG00000037042	115.009174938516	0.793784873853715	0.262808170647875	3.0203964811934	0.00252443986470764	0.070982615878433	TUBG2	27175	TUBG2	protein_coding
ENSG00000166825	572.19059276153	0.794288394982519	0.176581575369063	4.49813857036002	6.85510135185944e-06	0.000641132373802854	ANPEP	290	ANPEP	protein_coding
ENSG00000276903	722.293206937404	0.797291161701743	0.192617564418305	4.13924433168658	3.48451687637486e-05	0.00254465198191156	H2AC16	8332	HIST1H2AL	protein_coding
ENSG00000174343	157.61709214398	0.798267479157879	0.233653499453105	3.41645847815814	0.000634413377266395	0.0268417278905329	CHRNA9	55584	CHRNA9	protein_coding
ENSG00000120509	287.56848524361	0.799944831116312	0.249042402266026	3.21208285752807	0.00131776363523962	0.0460655602587698	PDZD11	51248	PDZD11	protein_coding
ENSG00000197238	204.418971219365	0.811371231162108	0.268953906646779	3.01676685525038	0.00255486229978574	0.0713087482730773	H4C11	8363	HIST1H4J	protein_coding
ENSG00000204392	134.720167549025	0.834604366210891	0.257317419085474	3.24348180227028	0.00118078353219382	0.0429676246424931	LSM2	57819	LSM2	protein_coding
ENSG00000136144	100.17399698427	0.838013054216022	0.287847168890196	2.91131247685016	0.00359913877146034	0.0894499244319583	RCBTB1	55213	RCBTB1	protein_coding
ENSG00000175426	99.2602452678536	0.840895587995719	0.278452460998421	3.01988922985488	0.0025286714805587	0.070982615878433	PCSK1	5122	PCSK1	protein_coding
ENSG00000196704	317.411081204521	0.845028452468742	0.225168657446746	3.75286890302926	0.000174822291373407	0.00941391550819832	AMZ2	51321	AMZ2	protein_coding
ENSG00000125149	98.2376693019493	0.848565841855764	0.283499753341708	2.99318017689056	0.00276086704638039	0.0750774675447896	PHAF1	80262	C16orf70	protein_coding
ENSG00000184564	131.828716741704	0.85963726665576	0.27618629382938	3.11252689167414	0.00185493113700357	0.0581684581845061	SLITRK6	84189	SLITRK6	protein_coding
ENSG00000165490	134.875213379884	0.859894776238282	0.243193399286434	3.53584751379495	0.000406469241369355	0.0189247818841924	DDIAS	220042	DDIAS	protein_coding
ENSG00000085871	92.7549761372881	0.879460929875835	0.296951933984792	2.96162721715386	0.00306018043768793	0.0797741902851559	MGST2	4258	MGST2	protein_coding
ENSG00000100982	415.348817448846	0.886211050428099	0.177678245893295	4.98772962313188	6.10929865097695e-07	7.66321673137838e-05	PCIF1	63935	PCIF1	protein_coding
ENSG00000074935	118.129848548306	0.919660122507602	0.285708553296417	3.2188750105548	0.00128694568038325	0.0451362330402835	TUBE1	51175	TUBE1	protein_coding
ENSG00000238266	154.516134421854	0.93061343744795	0.241116851638193	3.85959517605339	0.000113575016725447	0.00684145100749559	LINC00707	100507127	LINC00707	lincRNA
ENSG00000137331	150.176086755007	0.944278962549143	0.250502621878444	3.76953724263754	0.00016355050388895	0.00912871923676579	IER3	8870	IER3	protein_coding
ENSG00000166783	151.673877878577	0.945901585557074	0.246413850225871	3.83867053207451	0.000123702285789474	0.00728681641484734	MARF1	9665	MARF1	protein_coding
ENSG00000235823	67.8973024766945	0.956077738367287	0.323020527371783	2.95980489582596	0.00307833925709774	0.0800518369736002	OLMALINC	90271	OLMALINC	lincRNA
ENSG00000107960	75.2460611529609	0.958306966587395	0.304464513383376	3.1475161290167	0.00164664021242082	0.0536895349994825	STN1	79991	STN1	protein_coding
ENSG00000197061	517.623041603063	0.959902864219651	0.184430762031651	5.2046787295436	1.94332510530399e-07	2.65637593240399e-05	H4C3	8364	HIST1H4C	protein_coding
ENSG00000132429	69.1648745493067	0.964763684412259	0.323587771010443	2.9814590378359	0.0028687842215301	0.0774353857467188	POPDC3	64208	POPDC3	protein_coding
ENSG00000182117	394.033034342504	0.985341851635685	0.215185954974839	4.57902492637542	4.67148531720204e-06	0.000465489499551478	NOP10	55505	NOP10	protein_coding
ENSG00000273703	139.557015905777	1.02502946589896	0.246234149785562	4.16282415250537	3.14335442682537e-05	0.0023883591075131	H2BC14	8342	HIST1H2BM	protein_coding
ENSG00000273542	207.223319329825	1.06087011268715	0.255608365390099	4.15037321281757	3.31933595637546e-05	0.0024748783193619	H4C12	8362	HIST1H4K	protein_coding
ENSG00000102312	298.022572211254	1.08584317733856	0.210943121933274	5.14756379533452	2.63891269830884e-07	3.47359101103319e-05	PORCN	64840	PORCN	protein_coding
ENSG00000228327	86.2885004110146	1.09144551779589	0.367634307854916	2.96883477541661	0.00298931281999714	0.0791365054339069	NA	NA	AL669831.1	transcribed_unprocessed_pseudogene
ENSG00000270906	95.2117143144906	1.11702930837432	0.363485760959185	3.07310334640522	0.0021184510841692	0.0629844294958053	MTND4P35	107075117	MTND4P35	processed_pseudogene
ENSG00000265972	47.2310915404635	1.91803384292919	0.419456884999864	4.5726602936314	4.81570555976196e-06	0.000475417154427611	TXNIP	10628	TXNIP	protein_coding
