# Supplementary material for: The Long Non-Coding RNA MALAT1 Modulates NR4A1 Expression through a Downstream Regulatory Element in Specific Cancer Cell Types
Source: Int J Mol Sci. 2024 May 18;25(10):5515. doi: 10.3390/ijms25105515 (PMC11121914; doi:10.3390/ijms25105515)
Supplement: Supplementary file 1 [file ijms-25-05515-s001.zip › Supplementary Table 2. UP_DEGs 48h_MALAT1Kd.xlsx]

## Sheet: Sheet1
GeneID	baseMean	log2FoldChange	lfcSE	stat	pvalue	padj	entrezID	GeneName	GeneBiotype
ENSG00000232679	157.807424737086	7.64075251746073	0.744929943770366	10.2570081674903	1.10064041822679e-24	1.99423814444714e-21	NA	LINC01705	lincRNA
ENSG00000258791	143.450257318085	7.51785640067857	0.768779042051106	9.77895596714096	1.38633159062717e-22	1.41293182802233e-19	645687	LINC00520	lincRNA
ENSG00000283740	17.9892820853389	7.34181245322582	1.39292478391311	5.27078887389789	1.35838650135406e-07	7.69139190193771e-06	112488746	AC233724.16	protein_coding
ENSG00000259061	29.0982009828728	6.98975664529866	1.22172997420797	5.72119600309389	1.05776783639506e-08	7.84046368549738e-07	NA	AL358292.1	lincRNA
ENSG00000255587	16.9322129231106	6.78934503795276	1.4231848336566	4.77052936301243	1.83742397520876e-06	6.9519426365961e-05	401258	RAB44	protein_coding
ENSG00000227674	46.1344112630498	6.53085847428888	0.952359782704178	6.85755382881124	7.00496336913617e-12	1.35988021024409e-09	144766	LINC00355	lincRNA
ENSG00000162490	92.7733858945303	6.51160636134879	0.733417448161451	8.87844484430014	6.78016028168867e-19	4.37391339748451e-16	374946	DRAXIN	protein_coding
ENSG00000232964	10.3843274689116	6.30709169870583	1.53334366685692	4.11329295254094	3.90054883137587e-05	0.00085035093306479	101927553	LINC01737	lincRNA
ENSG00000197635	9.93810148779709	6.26950171002472	1.54552373790816	4.05655478220632	4.98018854852209e-05	0.00103191784829415	1803	DPP4	protein_coding
ENSG00000164283	9.12716229537856	6.21888845732213	1.5632925536971	3.97807079846623	6.94766865834999e-05	0.00134395768459921	11082	ESM1	protein_coding
ENSG00000251002	7.93845790808411	6.16395286843955	1.60197987724068	3.84770929773262	0.000119227407905473	0.00208162884444812	105370401	AC244502.1	processed_transcript
ENSG00000227706	16.005342802871	6.11601935251021	1.32388643916265	4.61974620449966	3.84209722886053e-06	0.00012447898449922	NA	AL713998.1	lincRNA
ENSG00000254827	7.54652534028877	5.96754156263391	1.63082134918138	3.65922457762121	0.000252979571732279	0.00370682523555143	5003	SLC22A18AS	protein_coding
ENSG00000235385	33.0959021150747	5.96474710348096	1.01012458902843	5.90496179210726	3.52728489419802e-09	2.9802815942843e-07	109729169	LINC02154	lincRNA
ENSG00000065618	21.1926431881966	5.79316470753369	1.18078891746547	4.90618147057862	9.28666087973171e-07	3.92325334108251e-05	1308	COL17A1	protein_coding
ENSG00000259178	9.21416709127001	5.78628280680175	1.59348620136168	3.63120986040369	0.000282095674913152	0.00404585239297166	NA	AC023906.2	lincRNA
ENSG00000269043	20.4610803350596	5.76583402304414	1.15658761364285	4.98521163034398	6.18940282946745e-07	2.80362755389238e-05	105372316	AC008554.1	lincRNA
ENSG00000242568	5.76116269242179	5.76445496833578	1.72985529756999	3.33233362144995	0.000861209478838922	0.00953410928134847	NA	AC121764.2	lincRNA
ENSG00000273443	5.96389310362093	5.74978588398728	1.71608182185151	3.3505313154496	0.000806566890066117	0.00906456669628406	NA	AL645608.9	lincRNA
ENSG00000238042	122.47860512111	5.72526155891991	0.549973244695079	10.4100728792619	2.23050832744886e-25	5.92606915843527e-22	105372950	LINC02257	lincRNA
ENSG00000249771	11.9957966059996	5.71661179677351	1.46626217978193	3.89876508826252	9.66845152646231e-05	0.00176160267086057	NA	AC108210.1	lincRNA
ENSG00000103316	16.7617106196255	5.71427394276452	1.22528514585295	4.66362786009839	3.10682998806521e-06	0.000104673679527285	1428	CRYM	protein_coding
ENSG00000257642	12.3845675513721	5.69888967403369	1.41276029647198	4.03386879449066	5.48659610210886e-05	0.00110736266891829	105369954	KCCAT198	antisense_RNA
ENSG00000060558	19.970184678814	5.66438013253769	1.18492317944881	4.78037752217201	1.74966325009704e-06	6.71335496925468e-05	2769	GNA15	protein_coding
ENSG00000241490	6.61634624043755	5.62920038656981	1.68147018798016	3.34778482949602	0.000814602311919353	0.00914227109461038	NA	AC093010.2	antisense_RNA
ENSG00000215148	6.05543738353125	5.59361748928241	1.72172870708844	3.24883790707166	0.00115877488521802	0.0119864951549317	360226	PRSS41	protein_coding
ENSG00000162511	39.7688456468047	5.5663229729201	0.842311804061943	6.60838770877626	3.88528071608148e-11	5.86641413306858e-09	7805	LAPTM5	protein_coding
ENSG00000237596	959.805382947497	5.54260363990838	0.336521898221766	16.4702614278487	6.00104819168305e-61	4.89295464308878e-57	644135	AL138828.1	antisense_RNA
ENSG00000230790	7.03789706750158	5.4910353830005	1.69193624990928	3.24541505821801	0.00117279546999012	0.0120661045609646	NA	AC012456.2	antisense_RNA
ENSG00000250271	18.0654590386832	5.48736467480909	1.17622531346265	4.6652325978728	3.08268137098294e-06	0.000104293122648587	NA	AC068647.2	transcribed_unprocessed_pseudogene
ENSG00000189252	5.4049619806707	5.47580353705853	1.76937271723126	3.09477109245086	0.00196964845159225	0.0175755075580631	139067	SPANXN3	protein_coding
ENSG00000261092	5.8873960888605	5.4123249382157	1.73497835070541	3.11953456711155	0.0018113700595108	0.0164374020926225	105371248	LINC02178	lincRNA
ENSG00000196611	5.38936579465801	5.39228281164668	1.77983512652738	3.02965298935723	0.00244834866704141	0.0204325597305242	4312	MMP1	protein_coding
ENSG00000228437	28.1170928506294	5.38558669888114	1.00345851064396	5.36702478653053	8.00460599258821e-08	4.963160073047e-06	NA	LINC02474	lincRNA
ENSG00000188803	5.46784054337451	5.35818125908897	1.76693291360791	3.03247577642779	0.00242556564257438	0.0202800648160483	388336	SHISA6	protein_coding
ENSG00000147614	12.2040190432798	5.35457588928444	1.42971601555467	3.745202425537	0.00018024838214865	0.00285925133044557	245972	ATP6V0D2	protein_coding
ENSG00000002079	19.198754623311	5.31590420329381	1.11574804359104	4.76443067395801	1.89387615221074e-06	7.11599963458536e-05	84176	MYH16	transcribed_unitary_pseudogene
ENSG00000243742	73.6338145918215	5.31356048583197	0.65089816943686	8.16342822169729	3.25647494805281e-16	1.51723819936849e-13	113157	RPLP0P2	transcribed_processed_pseudogene
ENSG00000181333	21.2740623909409	5.30045963356114	1.0584267914768	5.00786608601009	5.50368035688923e-07	2.53526880168906e-05	341208	HEPHL1	protein_coding
ENSG00000080031	26.2072901450009	5.2361564236053	1.12696749446206	4.64623553858996	3.3804701437408e-06	0.000112043346817035	5794	PTPRH	protein_coding
ENSG00000089356	6.98428620367114	5.14973444727058	1.61939034132191	3.18004517864844	0.00147252092815351	0.0141000580008216	5349	FXYD3	protein_coding
ENSG00000118004	8.67192247573305	5.11224154194584	1.49940789612719	3.40950688278368	0.000650804356914686	0.00774647200599109	78989	COLEC11	protein_coding
ENSG00000149968	12.8360802460543	5.10761016342575	1.26095734586607	4.05058123509934	5.10905687543904e-05	0.00105326663043975	4314	MMP3	protein_coding
ENSG00000230882	31.1380963175155	5.09585838139913	0.872992983646568	5.83722719066227	5.30767002538589e-09	4.36844833312757e-07	NA	AC005077.4	processed_pseudogene
ENSG00000178732	7.79617793815186	5.03757303598148	1.56682255489296	3.21515223293785	0.00130375361485255	0.0128776970435558	2814	GP5	protein_coding
ENSG00000149654	7.18757511358355	5.01916715242103	1.52846738402599	3.28379081220596	0.00102420914277202	0.0109709227463109	64405	CDH22	protein_coding
ENSG00000124019	6.74780167038382	5.01740983111159	1.63802521695558	3.06308460893961	0.00219068111296739	0.0189614845590017	79843	FAM124B	protein_coding
ENSG00000237013	61.0746600902443	4.97356350553472	0.636038117099526	7.81959975640338	5.29915537328953e-15	1.96393924255073e-12	101927701	LINC01812	lincRNA
ENSG00000253557	80.12799085678	4.94917330247169	1.35211132437956	3.66032974743606	0.000251890877398665	0.00370682523555143	NA	AC100849.1	lincRNA
ENSG00000162641	6.66017945451039	4.94028670561707	1.60852255134205	3.07131951709051	0.00213114960934006	0.0185644533544382	254268	AKNAD1	protein_coding
ENSG00000228100	13.5731175776505	4.8801482576516	1.24187429476157	3.92966363684059	8.50647715106117e-05	0.00158531569031262	105374582	LINC01820	lincRNA
ENSG00000253616	5.80045642247576	4.86085120551374	1.69393977526611	2.86955373295377	0.00411051485112746	0.0295677837129843	NA	AC107959.3	antisense_RNA
ENSG00000283573	28.0397043396522	4.8538742532187	0.972316593118936	4.99207180826643	5.97350367673715e-07	2.72094761051823e-05	NA	AL157371.2	lincRNA
ENSG00000164266	13.320708461006	4.84303207952358	1.21057670468024	4.00059910355107	6.31823193355221e-05	0.00124134226675224	6690	SPINK1	protein_coding
ENSG00000248588	60.6188860587325	4.81736019469278	0.734129329600196	6.56200481366995	5.30891015698978e-11	7.6612741531002e-09	NA	AC008517.1	lincRNA
ENSG00000105668	5.69186544512499	4.80234343980886	1.70065322860447	2.82382284585411	0.00474546062842023	0.033098424675092	11045	UPK1A	protein_coding
ENSG00000200903	15.8277212011845	4.8007005866313	1.14838700438889	4.18038567859446	2.91015089947021e-05	0.000669334706878148	106481609	RNU1-42P	snRNA
ENSG00000236453	74.8133303117809	4.78638271045635	0.579797664656005	8.25526386570755	1.51567007764238e-16	7.48970665336794e-14	NA	AC003092.1	lincRNA
ENSG00000261713	10.3345960535491	4.78250523431558	1.34082027814721	3.56685031712393	0.000361297713155937	0.00493854300790768	146336	SSTR5-AS1	processed_transcript
ENSG00000109193	15.172880221883	4.76851215507578	1.15528395664538	4.12756719042666	3.66621326440825e-05	0.0008079045905771	6783	SULT1E1	protein_coding
ENSG00000283511	33.8693583020218	4.73304567223694	0.836457674131252	5.65844013225498	1.5275498243472e-08	1.10220154803672e-06	NA	AC137936.2	transcribed_unitary_pseudogene
ENSG00000140368	7.80057678971764	4.72429084623988	1.47643686215959	3.19979199065083	0.00137526803126239	0.0134035044103955	9051	PSTPIP1	protein_coding
ENSG00000279024	5.67283719466949	4.72338785081897	1.64682934326243	2.86817080964914	0.0041285257799776	0.0296830668232291	NA	AC112255.1	TEC
ENSG00000161544	5.8725471323967	4.69968114973955	1.62461425267431	2.89279817778486	0.00381826560705747	0.0280596923182903	114757	CYGB	protein_coding
ENSG00000101188	6.11189726164207	4.69292907930953	1.69212449196466	2.77339468909924	0.0055474792450717	0.036684000020026	4923	NTSR1	protein_coding
ENSG00000268981	27.9332420876611	4.68281572515156	0.915492391054619	5.11507880448587	3.13609998335062e-07	1.58329357363773e-05	NA	AC024563.1	antisense_RNA
ENSG00000258760	6.71969445189057	4.62843661611674	1.5886065866309	2.91351971914751	0.00357379265330514	0.0267697918224377	NA	AL355076.2	lincRNA
ENSG00000225760	119.878920474191	4.60779382375871	0.463648214241166	9.93812481581558	2.84125094929505e-23	3.86102326917954e-20	NA	LINC00431	transcribed_unprocessed_pseudogene
ENSG00000248307	90.7081345246732	4.60438835227731	0.517383309949979	8.89937549922603	5.61617868682521e-19	3.81595941025244e-16	641365	LINC00616	lincRNA
ENSG00000010438	6.97354707613556	4.58469127723323	1.55151797364844	2.95497142482481	0.00312698011837193	0.0244916737705529	5646	PRSS3	protein_coding
ENSG00000114771	9.42223179792164	4.57310386244986	1.32962236073424	3.43940053770195	0.000583003968209297	0.00712138255399925	13	AADAC	protein_coding
ENSG00000253825	13.0790569293696	4.50981090567395	1.15912573565749	3.89070035022202	9.99553070002895e-05	0.00181107910139302	NA	AC097173.2	lincRNA
ENSG00000136535	11.7609433452041	4.48409805886761	1.24182992331778	3.61087937620918	0.000305160572710144	0.00431591800449637	10716	TBR1	protein_coding
ENSG00000130513	198.894551596361	4.44650821082334	0.431928722661001	10.2945416165648	7.45739030731382e-25	1.52009579676708e-21	9518	GDF15	protein_coding
ENSG00000224294	44.7775901012658	4.44477364337692	0.756420653599634	5.87606065781686	4.20144427828907e-09	3.53159545598247e-07	101927501	PINCR	lincRNA
ENSG00000267764	28.8725492198769	4.36400147782004	0.789184463422538	5.5297610128996	3.20667347288263e-08	2.16079439348335e-06	NA	AC093567.1	antisense_RNA
ENSG00000232855	165.716620490032	4.34638573877314	0.418020101925478	10.3975519807609	2.54384522653136e-25	5.92606915843527e-22	NA	AF165147.1	lincRNA
ENSG99999540000	973.570832564482	4.32208575861986	1.1389906444214	3.79466309033245	0.000147844074822141	0.00246009523278026	NA	IGS_bin500_53	rRNA
ENSG00000204876	5.39663024218184	4.30169511320779	1.69248460788638	2.54164504253889	0.0110332158056311	0.0593487808644154	389602	AC021218.1	lincRNA
ENSG00000073737	38.9732268257582	4.27793285847768	0.690630280053471	6.1942445647568	5.85652324637834e-10	6.49675677406066e-08	10170	DHRS9	protein_coding
ENSG00000121207	19.3940961931817	4.27418572717936	1.0893633610094	3.92356295443873	8.7248952517127e-05	0.00161678257806453	9227	LRAT	protein_coding
ENSG00000198788	6.88625058933613	4.26470780980685	1.65664961280313	2.57429680775451	0.0100444065620135	0.0555234365446623	4583	MUC2	processed_transcript
ENSG00000230628	11.9319880151713	4.25882282121192	1.2147535503617	3.50591510512057	0.000455040332306896	0.00587982781214624	NA	AL160408.3	lincRNA
ENSG00000259712	85.2117453110404	4.25157590677013	0.507222132088517	8.3820788522457	5.20009773859363e-17	2.73541915558859e-14	NA	AC023906.5	antisense_RNA
ENSG00000249937	158.716380425759	4.24959393371189	0.402657514459253	10.5538671975832	4.87484092832699e-26	1.58988062036456e-22	NA	LINC02223	lincRNA
ENSG00000142959	5.16310150230624	4.2298975528877	1.84329152367289	2.29475234848328	0.0217473209025549	0.0947964613627271	266675	BEST4	protein_coding
ENSG00000263590	23.5096290017722	4.22900972219084	0.948930552750897	4.45660613406448	8.32673853073455e-06	0.000237800569563377	103091866	AC239800.3	lincRNA
ENSG00000250072	43.4712484439201	4.22742217338923	0.705404568809862	5.99290444137839	2.06125984820422e-09	1.86738690803701e-07	255187	AC091940.1	lincRNA
ENSG00000253802	60.5497001521545	4.21974991342285	0.562511282322263	7.50162716026263	6.30304421954962e-14	1.83542396586064e-11	112543493	AC105999.2	lincRNA
ENSG00000140287	8.45632084202618	4.20986028455502	1.35041113273006	3.1174656240016	0.00182413218657043	0.0165256242035578	3067	HDC	protein_coding
ENSG00000178150	65.9117084087462	4.20711786901996	0.635367926037667	6.62154587383208	3.5546167130434e-11	5.52048902281893e-09	163071	ZNF114	protein_coding
ENSG00000260193	10.1677306775736	4.1993020702788	1.28155289897581	3.27672940667124	0.00105016961617073	0.0111505934753258	NA	AL138781.1	lincRNA
ENSG00000104327	56.7376661520336	4.15500190298799	0.606484641926983	6.85095980301547	7.3356128596695e-12	1.40731575179565e-09	793	CALB1	protein_coding
ENSG00000232716	15.7182937627755	4.15249481062972	1.28205302924331	3.23894153822998	0.00119974162144851	0.0122582622938351	100133252	AC016831.3	processed_pseudogene
ENSG00000248964	108.329439872336	4.14912497131344	0.506407969826969	8.19324579889831	2.54274154598906e-16	1.21954371736599e-13	101929470	AC131254.1	lincRNA
ENSG00000258754	5.44546548274166	4.10278402883566	1.79397071507994	2.28698495150899	0.0221967014701598	0.0963217070643248	105369203	LINC01579	lincRNA
ENSG00000273331	10.1047799815358	4.10044631982082	1.29523947534753	3.16578238840398	0.00154666453954584	0.0145957515314664	NA	TM4SF19-TCTEX1D2	protein_coding
ENSG00000267001	5.43742925421977	4.08641350607144	1.73193660808997	2.35944750343839	0.0183021701949361	0.0840477300390941	NA	AC006538.2	protein_coding
ENSG00000147697	42.1582910545696	4.07949843702228	0.678863196334333	6.00930858978716	1.86316190367565e-09	1.72852207349292e-07	56169	GSDMC	protein_coding
ENSG00000085465	12.7435371742981	4.07364330251339	1.1574021642769	3.51964375758573	0.000432126783678922	0.00563735316916175	5016	OVGP1	protein_coding
ENSG99999560000	3224.74803078834	4.07169020268721	1.29548526351265	3.14298457679635	0.00167234651447887	0.015521317365741	NA	IGS_bin500_55	rRNA
ENSG00000177103	7.14803345544734	4.06254752377852	1.47438883230736	2.75541121497833	0.00586184112801413	0.0380864369373533	57453	DSCAML1	protein_coding
ENSG00000134548	7.76351413746426	4.04513196430083	1.41816883231353	2.85236275972995	0.00433955465131054	0.0308479153003143	80763	SPX	protein_coding
ENSG00000232023	32.9795451623095	4.03441332127854	0.757231888923937	5.32784392771895	9.93854657937174e-08	5.93655234687967e-06	101928765	LINC01807	lincRNA
ENSG00000266578	6.5416867766266	4.03225465326212	1.48562745980898	2.7141761729287	0.00664408224183702	0.041623146030594	NA	AP001025.3	lincRNA
ENSG00000106178	6.97127383221252	4.03070818688909	1.42708955513973	2.82442553963926	0.00473654523595241	0.0330645732716934	6369	CCL24	protein_coding
ENSG00000255005	21.7854350234538	4.01507232260603	0.883081003702975	4.54666367611788	5.45029874318915e-06	0.000166127143187263	NA	AP003128.1	antisense_RNA
ENSG00000248510	9.90616036520921	3.97609340554688	1.21916046419388	3.26133722534703	0.00110888077507638	0.0116062379969002	NA	LINC02267	lincRNA
ENSG00000257842	5.79033471492215	3.93794947502176	1.62162210329635	2.42840145494865	0.0151655458668171	0.07384429873102	102725045	NOVA1-AS1	antisense_RNA
ENSG00000155926	7.46305786695786	3.92943894872546	1.36933983296184	2.86958639056471	0.00411009038776581	0.0295677837129843	6503	SLA	protein_coding
ENSG00000283646	9.25607511958729	3.91202709169108	1.31515963968781	2.97456443585793	0.00293404827109831	0.0234307175106758	105377068	LINC02009	lincRNA
ENSG00000006606	12.4841064101796	3.9104349160146	1.11561650794683	3.50517842660048	0.0004563013655702	0.00588213942162312	10344	CCL26	protein_coding
ENSG00000245648	9.64724288301592	3.90299171632324	1.33092185276809	2.93254762344287	0.00336193356868951	0.0257168329937299	101928100	AC022075.1	antisense_RNA
ENSG00000257259	7.55129316725649	3.89586468892975	1.39691983372336	2.78889639539706	0.00528879810204092	0.0356061004217148	101927653	LINC02388	lincRNA
ENSG00000139572	5.89445470737323	3.8570163319424	1.66561019711575	2.31567766493108	0.0205758747925484	0.0911025767695051	53831	GPR84	protein_coding
ENSG00000148680	73.4037891409105	3.84804892790939	0.501432252970509	7.67411530693002	1.66564200992933e-14	5.43232485118353e-12	3363	HTR7	protein_coding
ENSG00000244301	5.35511085008957	3.84707317214965	1.61755280904944	2.37832925801687	0.0173912890343172	0.0815176057150359	NA	AOX3P	transcribed_unprocessed_pseudogene
ENSG00000244230	11.6627745516897	3.83893617009038	1.22773057524709	3.12685555568067	0.00176686712415909	0.0161806800761881	NA	RN7SL151P	misc_RNA
ENSG00000182308	88.5940653222508	3.83275668256985	0.566142459516155	6.7699509516482	1.28826062270512e-11	2.28344195374482e-09	285429	DCAF4L1	protein_coding
ENSG99999550000	6585.74791308575	3.82529395497406	1.16824765190613	3.27438617037464	0.00105891791923312	0.0111910398632109	NA	IGS_bin500_54	rRNA
ENSG00000227688	7.85744825879935	3.81830671429058	1.36803982987401	2.79107861548317	0.00525327110530559	0.0354574055936334	170526	HNRNPA3P2	unprocessed_pseudogene
ENSG00000186973	28.0498330596714	3.80893991803454	0.815312194462423	4.67175634548919	2.9863508925777e-06	0.000101666855960886	440585	FAM183A	protein_coding
ENSG00000228956	32.9678894978061	3.80735653172988	0.804602620524027	4.73197132921367	2.22349824564889e-06	8.11154046796341e-05	NA	SATB1-AS1	processed_transcript
ENSG00000257831	20.9643991243774	3.7984227227114	0.896090876315814	4.23888114822486	2.24636538866224e-05	0.000536332070174454	NA	AL136418.1	antisense_RNA
ENSG00000102935	6.3153749023901	3.78667606635676	1.50958696264646	2.50841863374226	0.0121272894503467	0.0632224133845279	23090	ZNF423	protein_coding
ENSG00000223552	6.98886529980324	3.77597601698151	1.42015356210773	2.65885050584063	0.00784077453217224	0.0470417624341916	NA	AC098613.1	antisense_RNA
ENSG00000082074	8.89406817690941	3.77169611626969	1.32548515061166	2.84552121502772	0.0044338805809447	0.0314362133188979	2533	FYB1	protein_coding
ENSG00000143217	21.3978265328158	3.77037337027469	0.835901939068291	4.5105450700081	6.46612607203357e-06	0.000192063966952006	81607	NECTIN4	protein_coding
ENSG00000228420	12.46711790547	3.76627689007806	1.10624261251194	3.40456681697155	0.000662690857101456	0.00784629310070605	NA	LINC01768	lincRNA
ENSG00000183423	8.24051389580601	3.762731673519	1.29282940509394	2.9104626323421	0.00360894118951537	0.0269587741536542	345193	LRIT3	protein_coding
ENSG00000131471	9.34432848400569	3.76049676470778	1.23682806120072	3.04043616301612	0.00236235764943901	0.0199188036139617	8639	AOC3	protein_coding
ENSG00000186452	7.02686339594332	3.75444539606104	1.37496942562198	2.7305664592234	0.00632255838120887	0.0401710385067409	283471	TMPRSS12	protein_coding
ENSG00000182870	12.1454971660193	3.75115370807971	1.12429800539472	3.33644077467056	0.000848585069536313	0.00941992969974722	50614	GALNT9	protein_coding
ENSG00000113555	6.727165177872	3.74507056941489	1.42633578714366	2.62565842010784	0.00864815548474988	0.0500254320012297	51294	PCDH12	protein_coding
ENSG00000066230	29.0095151061808	3.73236475371165	0.819189854189794	4.5561657467097	5.20958338033657e-06	0.000160288068270091	6550	SLC9A3	protein_coding
ENSG00000128298	19.1379929060027	3.71773204247635	0.960646647129927	3.87003072730605	0.000108821636675651	0.00193728649483607	80115	BAIAP2L2	protein_coding
ENSG00000248491	9.69764241796205	3.71512297225741	1.22147286854567	3.04151084148169	0.00235394088134639	0.0198802862443665	NA	AC093772.1	lincRNA
ENSG00000140839	12.0115926974016	3.70508472647309	1.12346642184175	3.2979042848465	0.000974093331116523	0.010554511595028	497190	CLEC18B	protein_coding
ENSG00000280241	6.79444207564378	3.69665058787334	1.3883584992127	2.66260522045971	0.00775383234359221	0.0467610000099697	NA	AC079298.3	antisense_RNA
ENSG00000124116	29.6661629600343	3.68711326184472	0.760677363600569	4.8471447137486	1.25251065057508e-06	5.08076894998204e-05	140686	WFDC3	protein_coding
ENSG00000213221	5.67336104758531	3.67685111490596	1.51951871549232	2.4197471721924	0.0155313014552038	0.075131691732426	728489	DNLZ	protein_coding
ENSG00000145451	67.75120921617	3.67406422400637	0.492759206505623	7.45610467648248	8.91179529031253e-14	2.4631295898157e-11	8001	GLRA3	protein_coding
ENSG00000148053	8.716005466487	3.67337504904481	1.28494377881987	2.85878270286544	0.00425269985982009	0.0304161300938975	4915	NTRK2	protein_coding
ENSG00000250961	42.5286401962414	3.67050473425494	0.659606577817135	5.56468788774349	2.62622030150892e-08	1.8069947028146e-06	NA	AC025470.2	antisense_RNA
ENSG00000168918	12.0158105233011	3.66723892987016	1.15190231959089	3.18363707364755	0.00145437234901431	0.013959064093806	3635	INPP5D	protein_coding
ENSG00000064787	6.82129378883418	3.66619555914097	1.55895235088223	2.35170469262017	0.0186876044710685	0.0852390239260815	8537	BCAS1	protein_coding
ENSG00000182674	5.54306443815881	3.66509979062037	1.51944020986079	2.41213821171428	0.0158592683300414	0.0763152811723503	9312	KCNB2	protein_coding
ENSG00000172426	11.787781779278	3.66420812590761	1.15527116700914	3.17172991981942	0.00151533862440184	0.0144001322541496	221421	RSPH9	protein_coding
ENSG00000168477	6.4192210832087	3.65975045100751	1.43664883259063	2.54742172755472	0.0108522195297066	0.0586178018784116	7148	TNXB	protein_coding
ENSG00000156427	86.9131519323447	3.64767679569795	0.535436873892331	6.81252445163395	9.59007492690548e-12	1.77710627083009e-09	8817	FGF18	protein_coding
ENSG00000259265	10.1772385082263	3.64434089451104	1.19857197051628	3.04056909735779	0.00236131503038773	0.0199188036139617	NA	AC027088.3	antisense_RNA
ENSG00000261780	66.9520654164627	3.63778595998047	0.551133316168436	6.60055535250694	4.09620408745281e-11	6.12814679395348e-09	100505817	AC105243.1	processed_transcript
ENSG00000092068	8.76596185518586	3.63686007004901	1.25557070859334	2.89657925687317	0.00377255335411195	0.0278395783514741	23428	SLC7A8	protein_coding
ENSG00000115165	5.24122978955855	3.63169772690315	1.55191644865906	2.34013740239762	0.0192766465124012	0.0868923290308676	9595	CYTIP	protein_coding
ENSG00000250616	19.6688537814984	3.62987593819308	0.950072457761188	3.82063063563253	0.00013311087677071	0.00226592292605044	101928595	AC012645.1	antisense_RNA
ENSG00000184156	6.21851547135256	3.61621238699083	1.51548292462883	2.38617824603765	0.0170244973510126	0.0803556877960063	3786	KCNQ3	protein_coding
ENSG00000173805	9.36357265782056	3.6154305715956	1.21718290293607	2.9703264504246	0.00297483439228172	0.0236622571388526	9001	HAP1	protein_coding
ENSG00000179046	40.9653937317858	3.61395169280799	0.660348167589806	5.47279733659062	4.42986621096011e-08	2.88951313208506e-06	205860	TRIML2	protein_coding
ENSG00000267551	27.910144310357	3.61323715732198	0.747522389361272	4.8336173053082	1.34074214121127e-06	5.38509411249562e-05	100996351	AC005264.1	antisense_RNA
ENSG00000249917	307.164323251121	3.58786320612417	0.386398823941116	9.28538852558964	1.61118268805426e-20	1.38281874179478e-17	100859921	LINC00536	lincRNA
ENSG00000185467	7.04143439006212	3.57559691034441	1.37408161272913	2.60217215427455	0.00926353379958269	0.052471744723855	402569	KPNA7	protein_coding
ENSG00000167281	5.93881177436189	3.57319286844786	1.54021433294093	2.31993222763035	0.0203445438532771	0.0903235710904955	146713	RBFOX3	protein_coding
ENSG99999440000	543.626665311493	3.55801196156902	0.962380582575498	3.69709450293268	0.000218081174832984	0.00332670693919689	NA	IGS_bin500_43	rRNA
ENSG00000202054	16.9738117128979	3.55449774152531	1.12838239553798	3.15008259219661	0.00163224311781369	0.0152271101385514	100873418	RNA5SP152	rRNA
ENSG00000147655	50.6547562694931	3.54675640823629	0.625861967836199	5.66699462582546	1.45323898954825e-08	1.05324303122504e-06	340419	RSPO2	protein_coding
ENSG00000265480	9.47848636351917	3.53298746311938	1.17350618106846	3.01062535512395	0.00260710308698592	0.0214068630611678	284085	KRT18P55	transcribed_unprocessed_pseudogene
ENSG00000153495	84.0279820816317	3.52065050461517	0.528323985924959	6.66380970466714	2.66818905209676e-11	4.30793652203385e-09	121793	TEX29	protein_coding
ENSG00000151692	6.04239470183197	3.51472183649859	1.45928002618384	2.40853144936817	0.0160168462472831	0.0767970337413838	9781	RNF144A	protein_coding
ENSG00000254367	5.7667542178291	3.51110972987827	1.46223786842858	2.40118916743111	0.0163418861018245	0.0780114568683994	NA	AC087269.1	lincRNA
ENSG00000243359	6.9807078350491	3.50745546450432	1.46405357683504	2.39571523884164	0.0165879718240722	0.0789320270017934	106479519	RN7SL815P	misc_RNA
ENSG00000229491	11.9898296409885	3.49962317767859	1.18007336050998	2.96559798296454	0.00302095096991363	0.0238959952819423	NA	AC136489.1	antisense_RNA
ENSG00000235180	6.7051640358293	3.49182182906096	1.38432720667751	2.52239630357449	0.0116558310025737	0.0615317695561573	101101772	LINC00601	lincRNA
ENSG00000171346	33.9092223953092	3.49173530854157	0.659111993235552	5.29763582574305	1.17311637799817e-07	6.80783230463207e-06	3866	KRT15	protein_coding
ENSG00000255222	11.7171336110133	3.48084684106008	1.08822458388303	3.19864749667723	0.00138073882405778	0.0134253717890609	NA	SETP17	processed_pseudogene
ENSG00000248131	20.3345190809018	3.47974312522143	0.817417155713926	4.25699791213979	2.07190289776405e-05	0.000502028537204137	NA	LINC01194	lincRNA
ENSG00000254263	15.3017242823703	3.477144644726	0.946373813041211	3.67417673313682	0.000238617533794245	0.00355354897130846	NA	AC022973.3	lincRNA
ENSG00000012124	20.1648351743552	3.46545226895047	0.821850009976126	4.21664808284316	2.47960479240931e-05	0.000581797343162858	933	CD22	protein_coding
ENSG00000186191	5.69204283657662	3.46218444362686	1.47328615695526	2.34997419020207	0.0187747128634756	0.0854140577405621	149954	BPIFB4	protein_coding
ENSG00000248428	6.27206217162059	3.45838208024715	1.42886934338337	2.42036271284131	0.0155050327911707	0.0750491450654856	NA	AC010395.1	lincRNA
ENSG00000198106	8.92814996780408	3.45124512793763	1.2478476214521	2.7657584697092	0.00567905799817716	0.0372514842155759	NA	AC025279.1	processed_transcript
ENSG00000171811	7.25145380023427	3.43681120882688	1.43418247866974	2.396355596266	0.0165590168396322	0.0788172468195802	54777	CFAP46	protein_coding
ENSG00000260430	15.7574126640254	3.42857129297008	0.939749406871319	3.64838888740002	0.000263889986994912	0.00382851780954273	NA	AC099518.1	lincRNA
ENSG00000230753	9.18056005039281	3.42473940370772	1.18607978714285	2.88744436995894	0.00388385278835698	0.0284358589295452	101929746	ZNF341-AS1	antisense_RNA
ENSG00000188039	16.1916038836904	3.39944569533864	0.923149455060466	3.68244348377585	0.000231009091187751	0.00347194953916927	284434	NWD1	protein_coding
ENSG00000197467	38.1366235928791	3.39876429968886	0.69389354879411	4.8981062089357	9.67647305908202e-07	4.05348499431617e-05	1305	COL13A1	protein_coding
ENSG00000155307	8.79735253589732	3.39617705684507	1.22875243182482	2.76392295867233	0.00571110218243799	0.0373869704090792	64092	SAMSN1	protein_coding
ENSG00000144962	55.8827386471042	3.39610192683576	1.44520312535532	2.34991321790893	0.0187777884957328	0.0854140577405621	83893	SPATA16	protein_coding
ENSG00000102466	47.4778809310071	3.38478308697014	0.605566364326215	5.58945028384499	2.27789570585287e-08	1.58742073826251e-06	2259	FGF14	protein_coding
ENSG00000187688	9.36405638212535	3.38194721417593	1.20813620795491	2.7993095413478	0.00512120181682436	0.0348545233835371	51393	TRPV2	protein_coding
ENSG00000165606	16.3248374938709	3.37454397999631	0.939017943778382	3.59369488342039	0.000326021593755932	0.00454224955906748	644168	DRGX	protein_coding
ENSG00000124772	6.62626396757893	3.35457138752249	1.39403243235463	2.40637972952778	0.0161115080995687	0.0771601652216349	57699	CPNE5	protein_coding
ENSG00000249001	6.25110713870624	3.34539737268736	1.41412564699927	2.36570023306358	0.0179960089654089	0.0831805323693092	NA	AC093895.1	antisense_RNA
ENSG00000166558	6.59300729835852	3.33955944636498	1.40967451818605	2.36902873910374	0.0178348675536162	0.0827641392136651	146167	SLC38A8	protein_coding
ENSG00000197361	11.445856816281	3.32509807260012	1.07315767249564	3.09842454451969	0.00194552505527093	0.0174316907012654	283807	FBXL22	protein_coding
ENSG00000162998	58.1862137857104	3.32280736115552	0.55609209287378	5.97528251837545	2.2969177521163e-09	2.05801306504179e-07	2487	FRZB	protein_coding
ENSG00000144668	43.5367025083773	3.32088828494309	0.718466716788042	4.62218806709567	3.79713527177758e-06	0.000123839769753754	3680	ITGA9	protein_coding
ENSG00000227038	13.9863976336441	3.31990066275314	1.02758649694336	3.23077490082681	0.00123455123576134	0.0124581219682382	NA	GTF2IP7	transcribed_unprocessed_pseudogene
ENSG00000187546	11.4227766922217	3.31061000015224	1.07157351572426	3.08948471716815	0.00200504021830991	0.0177895576174728	392636	AGMO	protein_coding
ENSG00000229238	10.1941531851198	3.31038912598988	1.18737992420457	2.78797801656242	0.00530381427532246	0.0356521420961908	360021	PPP1R12BP1	unprocessed_pseudogene
ENSG00000150722	128.076629575567	3.30916121181663	0.479746916680785	6.89772272995865	5.28427546670296e-12	1.0606002645604e-09	151242	PPP1R1C	protein_coding
ENSG00000268225	11.7138356916942	3.30603470859148	1.06098282906864	3.11601151122644	0.00183315116419942	0.0165981099581343	NA	AC010487.1	unprocessed_pseudogene
ENSG00000231185	38.2881498279525	3.30538615981602	0.619840670998399	5.33263839317275	9.67959464744696e-08	5.8461166635525e-06	101926941	SPRY4-AS1	antisense_RNA
ENSG00000182256	16.0458512712578	3.29237705665741	1.11209200452557	2.96052578676885	0.00307114410658462	0.0241704377152873	2567	GABRG3	protein_coding
ENSG00000005001	6.37536280118888	3.28602233619208	1.41296653058622	2.3256193724764	0.0200388651751836	0.0892580645757222	64063	PRSS22	protein_coding
ENSG00000174502	29.6716741974919	3.28354886940108	0.692939720804975	4.73857793227187	2.15223256578624e-06	7.90460730862078e-05	115019	SLC26A9	protein_coding
ENSG00000236039	33.6781488782607	3.27834793644608	0.670407545657367	4.89008209660215	1.00793931008708e-06	4.19297610448724e-05	101927630	AC019117.1	lincRNA
ENSG00000023839	149.636642487948	3.2629893650191	0.401436698391745	8.12827870020713	4.35429174153812e-16	1.97237320636839e-13	1244	ABCC2	protein_coding
ENSG00000232871	6.7845129179848	3.24072156675861	1.43019821199945	2.26592477851585	0.0234559892144364	0.0999798629751526	653677	SEC1P	unitary_pseudogene
ENSG00000187678	92.7202503335512	3.23744750708542	0.494117700339774	6.55197639117001	5.67805203600177e-11	8.12210478518253e-09	81848	SPRY4	protein_coding
ENSG00000156510	48.1511949899783	3.22573241060354	0.606801368707437	5.31596099968389	1.06095874011422e-07	6.26849788950815e-06	80201	HKDC1	protein_coding
ENSG00000261239	13.5700859382631	3.2168009512976	0.976050666022152	3.29573152632282	0.000981657778425628	0.0106223579248751	NA	ANKRD26P1	transcribed_unprocessed_pseudogene
ENSG00000271850	6.06238922291264	3.21506082723432	1.39693192975956	2.30151574227936	0.0213624966103441	0.0936195195444454	105370158	LINC02343	lincRNA
ENSG00000186439	9.85270882871064	3.21143470531156	1.15745174737957	2.774573292219	0.00552741778301537	0.0366053026798727	10345	TRDN	protein_coding
ENSG00000228793	17.0030128598106	3.20891749899144	0.855334055813214	3.7516540785232	0.00017567173917137	0.00279989788530398	100507336	AL138881.1	lincRNA
ENSG00000283380	9.60647456672738	3.20116674063387	1.19234753924512	2.68475979969779	0.0072581948523169	0.0447145385178435	NA	AL807742.1	processed_transcript
ENSG00000142623	93.0647596035178	3.19880892836914	0.527014749903319	6.06967628317038	1.28168335584109e-09	1.26669154446671e-07	29943	PADI1	protein_coding
ENSG00000182759	5.90996166187655	3.19625851555289	1.40678196882426	2.27203545850407	0.0230843687601199	0.098802310071201	389692	MAFA	protein_coding
ENSG00000105327	82.9003776088028	3.18557924589619	0.490531583898458	6.49413687204211	8.35107987713924e-11	1.17397465134922e-08	27113	BBC3	protein_coding
ENSG00000226453	34.1776290762595	3.18540275390005	0.712359687118158	4.4716213052237	7.76288052403843e-06	0.000224449100541657	NA	LINC02542	lincRNA
ENSG00000166268	36.9346363522506	3.17371673196154	0.654644403179877	4.84800101634643	1.24711762214193e-06	5.07150799607692e-05	196446	MYRFL	protein_coding
ENSG00000116701	55.0087652395147	3.16898958475663	0.513329608823911	6.17340112528693	6.68363543339034e-10	7.31476798740243e-08	4688	NCF2	protein_coding
ENSG00000258839	11.8510322230606	3.12456807729249	1.05476248191574	2.96234283155144	0.0030530763337108	0.0240767610938136	4157	MC1R	protein_coding
ENSG00000263709	11.6991819533954	3.11768177075526	1.04766524022627	2.97583774954863	0.00292189405159835	0.0233565324997129	NA	AC024619.3	antisense_RNA
ENSG00000124440	8.01129381004252	3.11268196698017	1.27454031208661	2.44219969934434	0.0145980690162761	0.0719838861349909	64344	HIF3A	protein_coding
ENSG00000178722	9.98830561566564	3.11177739193381	1.17300786344269	2.65281886755727	0.00798226931183871	0.0475582264041483	285668	C5orf64	processed_transcript
ENSG00000226102	13.2741611820041	3.10922341702255	0.958094653511738	3.24521528809936	0.00117361858501542	0.0120669598145312	646913	SEPT7P3	unprocessed_pseudogene
ENSG00000196482	8.655083204007	3.10152181936155	1.28500548038353	2.41362536324425	0.0157946933082825	0.07613481045763	2104	ESRRG	protein_coding
ENSG00000197142	38.1993997247151	3.09997887780661	0.588768717854927	5.26518951125804	1.40044817477562e-07	7.90211362839654e-06	51703	ACSL5	protein_coding
ENSG00000163568	6.97214511253683	3.0915777818266	1.2831938276499	2.40928355109738	0.0159838741165566	0.076684035074636	9447	AIM2	protein_coding
ENSG00000250714	9.56243240592653	3.08918700976358	1.18874976128187	2.59868570356844	0.00935814120616139	0.0528038784252158	NA	AC100861.2	antisense_RNA
ENSG00000105655	20.962048619088	3.08354637375354	0.842709327336823	3.65908656012902	0.000253115841244152	0.00370682523555143	51477	ISYNA1	protein_coding
ENSG00000068976	26.4450493908994	3.07374189081667	0.851798040385784	3.60853364892053	0.000307932579772923	0.004347581453123	5837	PYGM	protein_coding
ENSG00000154451	8.30130167013313	3.06915818569237	1.31070088020087	2.3416160254825	0.0192004570056776	0.0866597986137795	115362	GBP5	protein_coding
ENSG00000226721	9.32711660266298	3.06198859025378	1.16831075929042	2.62086826292132	0.00877061463370064	0.0505379550642248	442429	EEF1DP2	processed_pseudogene
ENSG00000280683	14.5579611794238	3.06034199595638	0.991112964174691	3.08778323619725	0.00201655502869844	0.0178553457579803	NA	AL354704.1	lincRNA
ENSG00000105479	7.73881443196466	3.05772252507958	1.26823533446467	2.4110056248908	0.0159086030881825	0.0764353537298149	93233	CCDC114	protein_coding
ENSG00000255346	60.697175665451	3.0356796306486	0.475480743322137	6.3844428471248	1.72022612539307e-10	2.19154120521757e-08	79400	NOX5	protein_coding
ENSG00000162669	2577.51525099202	3.03306056009991	1.20722302960157	2.51242768380664	0.0119903677022747	0.0627493344419105	164045	HFM1	protein_coding
ENSG00000079337	24.9867853432613	3.02778622475491	0.721792939915539	4.19481274658797	2.73097104114872e-05	0.000632584442727445	10411	RAPGEF3	protein_coding
ENSG00000163219	45.1368085049955	3.01488200087496	0.549353483095982	5.48805476554739	4.06384083007623e-08	2.67213921032472e-06	9938	ARHGAP25	protein_coding
ENSG00000169946	74.0358689705578	3.00715784901215	0.50479439148507	5.95719346279838	2.56606411236684e-09	2.24972083227775e-07	23414	ZFPM2	protein_coding
ENSG00000200434	15.8008749794461	3.00108246723401	1.01457506277727	2.95796987067563	0.00309672390435885	0.0243206101464254	100873571	RNA5-8SP2	rRNA
ENSG00000124102	6.92127579388901	2.99968460492427	1.28179316442211	2.34022515346824	0.0192721175697358	0.0868923290308676	5266	PI3	protein_coding
ENSG00000162779	51.9639030564321	2.99784878363097	0.620761900650187	4.82930537536375	1.37010154097642e-06	5.46265179185878e-05	126859	AXDND1	protein_coding
ENSG00000162892	51.1360022281504	2.99725434319004	0.578863805284207	5.17782303165159	2.24490021545814e-07	1.18855804589208e-05	11009	IL24	protein_coding
ENSG00000230102	35.4261312016371	2.98996423617705	0.61649801575049	4.84991704723856	1.23513117501309e-06	5.0353210177346e-05	285389	LINC02028	processed_transcript
ENSG00000103888	50.1281798037421	2.98955545205402	0.566201372521751	5.28002155618084	1.29168689111651e-07	7.33921189318362e-06	57214	CEMIP	protein_coding
ENSG00000161513	148.142466172583	2.98174823444561	0.466932732781543	6.38581968045628	1.70481794957755e-10	2.18901309478434e-08	2232	FDXR	protein_coding
ENSG00000237400	9.05890575008619	2.98127888021013	1.17628899018603	2.53447826604127	0.0112614912669415	0.0602102092098412	NA	AC006960.2	antisense_RNA
ENSG00000110876	60.3150509778959	2.97610010828693	0.60766241573338	4.89762083556726	9.70039830295011e-07	4.05348499431617e-05	6404	SELPLG	protein_coding
ENSG00000258999	181.986456029394	2.96847575952684	0.369462854482429	8.03457160445887	9.3906425729954e-16	4.13873536318476e-13	NA	AL136040.1	antisense_RNA
ENSG00000262769	9.51006525856845	2.95322245241196	1.16655301400832	2.53158014847912	0.0113549863408205	0.0605040892290738	NA	AC025627.1	antisense_RNA
ENSG00000163046	21.5730571382208	2.94708160320151	0.854080715699345	3.45058909425013	0.000559364504871899	0.00691550946243067	554226	ANKRD30BL	protein_coding
ENSG00000250048	9.37179710068027	2.94093717448663	1.16173257952387	2.53150959723619	0.0113572709345799	0.0605040892290738	NA	LINC00603	lincRNA
ENSG00000184005	13.3335725179699	2.93634362791421	0.984697117623596	2.98197646297634	0.00286394016148028	0.0229608024647291	256435	ST6GALNAC3	protein_coding
ENSG00000163618	7.85582122408532	2.93627053179308	1.26663002122336	2.31817538080861	0.0204397914554483	0.0906477234876245	8618	CADPS	protein_coding
ENSG00000214814	26.525091181494	2.93362774141214	0.766562318229324	3.82699184612741	0.000129718810081945	0.00223135510127244	654463	FER1L6	protein_coding
ENSG00000236532	120.672456416181	2.93313405726123	0.390687189109325	7.50762794129004	6.02083315620726e-14	1.78512229596858e-11	101927973	LINC01695	lincRNA
ENSG00000215795	8.70300214500537	2.93224884370695	1.23669461960779	2.37103711556285	0.0177382497208989	0.082496012455987	100131465	AL390728.2	processed_pseudogene
ENSG99999450000	1080.1309773688	2.93196439525836	1.16710182347892	2.51217531861847	0.0119989461797116	0.0627740825641827	NA	IGS_bin500_44	rRNA
ENSG00000151067	47.669102633939	2.93141583070769	0.609559305282351	4.8090740397275	1.51631040133374e-06	5.94386387368973e-05	775	CACNA1C	protein_coding
ENSG00000121895	234.927856314492	2.92896205404204	0.297916729914252	9.83147893334178	8.2399683270635e-23	9.59779739353032e-20	80008	TMEM156	protein_coding
ENSG00000250748	7.41416724821041	2.92856400260572	1.22104650567302	2.39840496574007	0.0164666488188355	0.0784692116565607	105369187	AC025419.1	lincRNA
ENSG00000152784	9.84846122044402	2.92608611220769	1.12013115938114	2.61227097175327	0.00899429337317178	0.051319083987513	56978	PRDM8	protein_coding
ENSG99999570000	797.288259122468	2.91090437502647	1.2776794380742	2.27827441554039	0.0227102329976528	0.0976527394895729	NA	IGS_bin500_56	rRNA
ENSG00000042832	92.1275237664734	2.89709151493653	0.460331818674966	6.2934852586893	3.10415999278888e-10	3.74959533351172e-08	7038	TG	protein_coding
ENSG00000240602	58.4628682299244	2.88884989504373	0.50338973950213	5.73879375829334	9.53532542578491e-09	7.21832722426017e-07	201651	AADACP1	transcribed_unprocessed_pseudogene
ENSG00000152049	7.86016985269181	2.88871584979509	1.17945137982651	2.44920299319164	0.0143172733729641	0.0709946661079714	23704	KCNE4	protein_coding
ENSG00000157111	16.5836964801597	2.88829641544322	0.88241817693312	3.27316060677898	0.00106352027939644	0.0112323997384182	134285	TMEM171	protein_coding
ENSG00000196660	25.9081964951523	2.88684967406878	0.716878779376189	4.02697046853702	5.65001256050758e-05	0.00112800259915301	55532	SLC30A10	protein_coding
ENSG00000241544	11.0021714033926	2.88558938565009	1.01547124705134	2.84162588948636	0.00448841272831881	0.0317341684399028	105374177	LINC02029	lincRNA
ENSG00000261371	12.0629552941224	2.88234259196124	1.09060010103657	2.64289595170741	0.00822002912402531	0.0483215626984429	5175	PECAM1	protein_coding
ENSG00000154589	7.73990475336524	2.88067467433994	1.20752259514397	2.38560726393404	0.0170509491576259	0.0804542326138324	23643	LY96	protein_coding
ENSG00000265972	49.0484471261047	2.86326232209894	0.57159721712179	5.0092306896044	5.46480379021629e-07	2.52449165459085e-05	10628	TXNIP	protein_coding
ENSG00000258976	9.78735507918298	2.85455454760459	1.07046246972132	2.66665542076194	0.00766101745536898	0.0463555516306872	NA	AC013451.2	lincRNA
ENSG00000174776	71.3916198979872	2.85376478504634	0.470954235116001	6.05953736533112	1.3651361418379e-09	1.32507589672325e-07	151790	WDR49	protein_coding
ENSG00000172995	7.90840477144512	2.84363289396772	1.19907680997607	2.37151854685978	0.0177151575658596	0.0824903125146981	10777	ARPP21	protein_coding
ENSG00000249884	318.56611550221	2.83926376099179	0.360232307373052	7.88175769601778	3.22807546164266e-15	1.25333872745254e-12	100526767	RNF103-CHMP3	protein_coding
ENSG00000260314	10.2369842377343	2.82345531554499	1.09946135951817	2.56803505744153	0.0102276811877924	0.0562315566855464	4360	MRC1	protein_coding
ENSG00000164037	46.5409013646186	2.82336624230174	0.653997724353253	4.31708878665259	1.581005751979e-05	0.000400296049469799	150159	SLC9B1	protein_coding
ENSG00000070729	17.4906189326653	2.81970179181075	0.850441475585199	3.31557417266188	0.000914550676695	0.00999569563328778	1258	CNGB1	protein_coding
ENSG00000273230	21.9198597864623	2.81690261964773	0.767214177481831	3.67159875602591	0.000241037903304599	0.0035797974717988	NA	AC102953.2	lincRNA
ENSG00000187796	16.0615932934457	2.81115758711835	0.887342268377416	3.16806455333047	0.00153457442338891	0.0145068435491032	64170	CARD9	protein_coding
ENSG00000144821	124.594146516117	2.80914770747103	0.384807947766555	7.30012912616662	2.87491686895463e-13	7.21250298185279e-11	22989	MYH15	protein_coding
ENSG00000225330	14.8175811238245	2.80764871281639	0.91220795041124	3.07786038430234	0.00208492570517888	0.0182691474875615	NA	AF064860.1	sense_overlapping
ENSG00000267261	9.95117134657617	2.78698716650785	1.2043210142138	2.31415638655715	0.0206591453425682	0.0912977460979024	NA	AC099811.2	protein_coding
ENSG00000226281	9.45193660905363	2.78377835119492	1.11169019550139	2.50409544175154	0.0122764912702867	0.063816621977866	NA	AL031123.1	lincRNA
ENSG00000124466	32.7822317354435	2.77449236594477	0.626640317084121	4.42756760186612	9.53017084421198e-06	0.000263738617511186	27076	LYPD3	protein_coding
ENSG99999430000	53.8136370588143	2.77425894375233	0.698148118185849	3.97373977167095	7.07528633803793e-05	0.00136540466644242	NA	IGS_bin500_42	rRNA
ENSG00000186364	9.48868153650774	2.77419577712297	1.1012131506266	2.51921780587567	0.0117615876568075	0.0619493884904142	200035	NUDT17	protein_coding
ENSG00000116883	28.5781532486115	2.77228912696645	0.73430950789629	3.77536869284007	0.000159771170300477	0.00260799647056044	NA	AL591845.1	antisense_RNA
ENSG00000231188	8.2689259261388	2.76687178398364	1.15224187593092	2.40129424366584	0.016337193843822	0.0780114568683994	NA	AL139819.1	antisense_RNA
ENSG00000187323	16.5556738145898	2.76464433032452	1.00604303046968	2.74803785384191	0.00599530869650487	0.0387650669761717	1630	DCC	protein_coding
ENSG00000255046	10.9632647128604	2.75816607723673	1.02875637935544	2.68106826123872	0.00733875442112282	0.0450734168066624	NA	AC069185.1	lincRNA
ENSG00000188611	29.3865242036378	2.75738334550335	0.679294556772005	4.05918657527065	4.92439564185924e-05	0.00102165546732568	56624	ASAH2	protein_coding
ENSG00000148483	95.0610457370046	2.75056096189692	0.471173838435584	5.8376775990566	5.29334584610846e-09	4.36844833312757e-07	653567	TMEM236	protein_coding
ENSG00000089820	14.9617315048878	2.74677264905189	0.971887749440719	2.82622417108616	0.00471002890867825	0.0329358668155301	393	ARHGAP4	protein_coding
ENSG00000283828	24.8995907449671	2.74148094630789	0.692310308796317	3.95990195650034	7.49805404330396e-05	0.00143099814144655	102724474	AL137002.2	antisense_RNA
ENSG00000105967	43.8628901064776	2.73712523822739	0.555420938994285	4.92801953628822	8.30673130201801e-07	3.57408620955165e-05	22797	TFEC	protein_coding
ENSG00000120279	21.0288839739611	2.73096631384509	0.794831975476212	3.43590393706654	0.000590580338518373	0.00720852812890652	80177	MYCT1	protein_coding
ENSG00000180245	18.2458473251208	2.73069511133661	0.885627817519601	3.08334388025947	0.00204688477612417	0.0180327120714515	10692	RRH	protein_coding
ENSG00000126895	8.82049158122534	2.72927207620215	1.09999164435195	2.48117528002686	0.0130949962322709	0.0666893854854182	554	AVPR2	protein_coding
ENSG00000079263	29.6956536100025	2.72647790718357	0.726102820980168	3.75494741020712	0.000173377878400504	0.00278001284471684	11262	SP140	protein_coding
ENSG00000254659	10.476283667378	2.72562196636574	1.12791374442705	2.41651631592651	0.0156698239415453	0.0756895198503494	NA	AP002444.1	lincRNA
ENSG00000232077	271.995600860251	2.71541096403955	0.35008318927432	7.75647345326198	8.73235782448248e-15	3.16441242319635e-12	101929184	LINC01031	lincRNA
ENSG00000253775	164.601416016297	2.70876139612797	0.339001222633312	7.99041777810331	1.3448223405988e-15	5.48250447703617e-13	NA	AC100802.1	antisense_RNA
ENSG00000178734	12.7962246436063	2.70868632151077	1.04634249148863	2.58871864952854	0.00963337673520672	0.0539539184467619	729420	LMO7DN	protein_coding
ENSG00000262583	15.7807216475313	2.69798011163487	0.84565991093704	3.19038431021917	0.00142083714527084	0.0137098173538057	NA	AC009163.5	transcribed_unprocessed_pseudogene
ENSG00000183682	12.3712619679918	2.69567174068016	1.03752410024619	2.59817746888048	0.00937200427907562	0.0528542555284465	353500	BMP8A	protein_coding
ENSG99999460000	1304.38352317372	2.68584450151674	1.08602426867207	2.47309805037861	0.0133947387428084	0.067562018150008	NA	IGS_bin500_45	rRNA
ENSG00000227676	39.1449737921478	2.68351234300807	0.605681754844046	4.43056493207235	9.39865410515776e-06	0.000261096852628292	103724388	LINC01068	lincRNA
ENSG00000139144	11.3829433431775	2.67844241352272	1.08766172015174	2.46256934844508	0.0137945493282737	0.0690447255666539	5288	PIK3C2G	protein_coding
ENSG00000165084	14.9847133746565	2.67798414522612	0.942886584195789	2.84019752758519	0.00450856068995072	0.0318410996842904	116328	C8orf34	protein_coding
ENSG00000226715	15.2509658894981	2.67015491133752	0.963235285858454	2.77206924469947	0.00557011862659366	0.0367740584792967	105378872	LINC01709	lincRNA
ENSG00000231742	9.16827469259068	2.66534696349624	1.12697715950107	2.36504080053959	0.0180280846913467	0.0832815799041899	101927541	LINC01273	lincRNA
ENSG00000225968	14.9456936297037	2.66280681615627	1.00466183225742	2.65045085884579	0.00803844201934934	0.047666499639829	392617	ELFN1	protein_coding
ENSG00000175728	43.5285987312366	2.66206666131574	0.556975948541956	4.77950020693794	1.75731491475309e-06	6.72688598940813e-05	283171	C11orf44	lincRNA
ENSG00000230876	73.4005177018992	2.66139207725674	0.445364606019174	5.97576017781297	2.2901970686931e-09	2.05801306504179e-07	285045	LINC00486	lincRNA
ENSG00000241956	11.209910116368	2.65908556586321	1.09118897479702	2.43686989813827	0.0148150085590448	0.0726800073924016	102546299	AC109466.1	antisense_RNA
ENSG00000078295	9.29931731372619	2.65847958215721	1.16759589476504	2.2768832899093	0.0227931960017587	0.0978385488814632	108	ADCY2	protein_coding
ENSG00000253227	26.4419239724058	2.65169663431267	0.669663216334369	3.95974658549657	7.50293377651808e-05	0.00143099814144655	NA	AC090192.2	lincRNA
ENSG00000170011	33.229685719518	2.65099409478734	0.632220473586055	4.1931481271881	2.75109672059069e-05	0.000636342329399609	25924	MYRIP	protein_coding
ENSG00000185862	34.5685807169953	2.64749656548024	0.590824708545042	4.48101869672975	7.42876024986372e-06	0.000216322845347371	2124	EVI2B	protein_coding
ENSG00000213186	23.400356701411	2.64263840488157	0.780362350576725	3.38642478449727	0.000708096842547905	0.00821847063300667	286827	TRIM59	protein_coding
ENSG00000239498	19.7157460095892	2.63136390896318	0.827131578232395	3.18131235490548	0.00146609464172593	0.0140632972486028	NA	AC019211.1	lincRNA
ENSG00000130589	359.349129006828	2.62486491426619	0.340010463850396	7.71995333479243	1.16372303068386e-14	4.11645565353622e-12	85441	HELZ2	protein_coding
ENSG00000106483	12.5816797570697	2.62171351902609	1.09349904698349	2.39754531680508	0.0165053391796837	0.0786073794206478	6424	SFRP4	protein_coding
ENSG00000224273	8.68193536664389	2.61803338739087	1.1058010488842	2.3675446772569	0.0179065579074063	0.0829787552702685	NA	AC005077.2	transcribed_unprocessed_pseudogene
ENSG00000270011	43.4273121507012	2.61721764986323	0.577209403504593	4.5342602424224	5.78057217282896e-06	0.000175211506361193	7730	ZNF559-ZNF177	protein_coding
ENSG00000248599	52.8650737939343	2.6160693073155	0.499567748676915	5.23666572600824	1.6350342985571e-07	9.06887901584036e-06	441374	FLJ42969	lincRNA
ENSG00000101076	17.7773754893772	2.61228992228435	0.809679995820922	3.22632390051306	0.00125391367271145	0.0125599325926939	3172	HNF4A	protein_coding
ENSG00000249631	29.6730600247912	2.60548388513027	0.6882916129562	3.7854360507747	0.000153439289537507	0.00251977290482187	107986178	AC005699.1	lincRNA
ENSG00000116254	10.2893299513601	2.60492933670891	1.09016136153326	2.38948969264991	0.0168717972797517	0.0799217953699857	26038	CHD5	protein_coding
ENSG00000095587	36.0098852019834	2.59666796499539	0.697507644160645	3.72278065585952	0.000197040690642708	0.00307183799456085	7093	TLL2	protein_coding
ENSG00000236559	8.24444526171547	2.59306311008441	1.12844468739452	2.29790891751332	0.0215669736451577	0.0941656181482654	NA	AL117381.1	antisense_RNA
ENSG00000175356	250.807554365008	2.5908516245752	0.41215426591513	6.28612109308776	3.25496089910959e-10	3.8743538234876e-08	57758	SCUBE2	protein_coding
ENSG00000253496	17.1737119509682	2.58254902318153	0.835196597291678	3.09214504890951	0.00198715724662096	0.0176784360178112	NA	AC068992.1	lincRNA
ENSG00000236256	19.9729944285804	2.5803174282078	0.791242871837245	3.2610940585365	0.00110983218773519	0.0116087450194983	10824	DIAPH2-AS1	antisense_RNA
ENSG00000249464	10.7919319861999	2.57873874953423	1.09171780508651	2.36209278397715	0.018172093459682	0.0836182465091538	285419	LINC01091	lincRNA
ENSG00000164776	10.0620869687937	2.57639330980107	1.04957519990734	2.45470101620972	0.0141001806626532	0.0701867051483165	5260	PHKG1	protein_coding
ENSG00000214407	8.76812079965254	2.57534037252837	1.13514750330342	2.26872751341461	0.0232849013852578	0.0994517776032999	152225	LINC02085	lincRNA
ENSG00000225138	167.871098033174	2.57522548127424	0.40288504261966	6.39196100339063	1.6377167158634e-10	2.11954337187178e-08	NA	SLC9A3-AS1	processed_transcript
ENSG00000144407	44.0052860662802	2.57458795849732	0.566228561109419	4.54690585274063	5.44403357500255e-06	0.000166127143187263	5746	PTH2R	protein_coding
ENSG00000100142	32.2106890091193	2.57400560775897	0.619195550465573	4.15701567271208	3.22431878834613e-05	0.000729250575333707	5435	POLR2F	protein_coding
ENSG00000249776	9.80163056333481	2.57069046955071	1.08438409839803	2.37064567190575	0.0177570450015544	0.0825439375257546	NA	AC124854.1	lincRNA
ENSG00000237950	11.7846907691755	2.56872876783593	0.966593832421515	2.65750585372632	0.00787212233232693	0.0471777651132875	NA	AL357079.1	antisense_RNA
ENSG00000282882	18.878677151321	2.5639309512404	0.807032171435662	3.1769872899606	0.0014881355762404	0.0142091311649967	NA	AC027045.2	lincRNA
ENSG00000173212	14.1822967761392	2.557173668659	1.07693017345913	2.3745027594921	0.0175726048592831	0.0820643911830286	126868	MAB21L3	protein_coding
ENSG00000172927	232.409414086489	2.55435504214871	0.341772702875815	7.47384159312703	7.78868922633891e-14	2.18983026230877e-11	26579	MYEOV	protein_coding
ENSG00000130518	58.0924708161558	2.54188986017901	0.550657510770271	4.61609950007466	3.91019528000364e-06	0.000126014929705572	80726	KIAA1683	protein_coding
ENSG00000078487	22.7549968175289	2.54178503171433	0.705495401366938	3.60283713655606	0.000314762757526653	0.0044302883001196	55063	ZCWPW1	protein_coding
ENSG00000144452	14.5477374777422	2.53836729136418	0.89481262221246	2.83675847697361	0.00455740726026629	0.0321076407060496	26154	ABCA12	protein_coding
ENSG00000260170	11.4400987708021	2.53820432163576	0.987657943171995	2.56992245056419	0.0101721283047331	0.056077382104558	NA	AC090527.2	protein_coding
ENSG00000158865	119.643712735046	2.52562593588527	0.506758906897187	4.98388070048797	6.23215131029366e-07	2.80951464015248e-05	115584	SLC5A11	protein_coding
ENSG00000185634	805.518148692462	2.52328774107413	0.281730945675528	8.95637408600551	3.35530226518643e-19	2.37890930601718e-16	399694	SHC4	protein_coding
ENSG00000177138	108.369427348608	2.51778129099254	0.398454900263377	6.31886140521374	2.63497455147681e-10	3.22191682909437e-08	171483	FAM9B	protein_coding
ENSG00000107731	49.0615294876305	2.50871177961043	0.581155286955681	4.31676668167649	1.58331361935378e-05	0.000400296049469799	219699	UNC5B	protein_coding
ENSG00000188825	19.6062114258921	2.5066310219938	0.755095265248772	3.31962222166493	0.000901393374598433	0.00987837483842517	100130581	LINC00910	lincRNA
ENSG00000182580	10.3795509281905	2.5058006218928	1.06535954566056	2.35207037107752	0.0186692426125455	0.0852390239260815	2049	EPHB3	protein_coding
ENSG00000117245	13.1958180914534	2.49335440583545	0.928355295296814	2.68577603689789	0.0072361574947688	0.0446124840329659	57576	KIF17	protein_coding
ENSG00000159184	13.0040162671634	2.49250605036242	0.909205997888592	2.74140959931045	0.00611761923644513	0.0392755972002798	10481	HOXB13	protein_coding
ENSG00000144671	292.065161889303	2.49112609768048	0.394282485701049	6.31812517173105	2.64755537559726e-10	3.22191682909437e-08	9389	SLC22A14	protein_coding
ENSG00000136286	68.1836536496622	2.49051420376589	0.46727533076133	5.32986451415722	9.82860620329698e-08	5.89246622636632e-06	64005	MYO1G	protein_coding
ENSG00000271781	43.6842620077759	2.48939811929625	0.569976374711479	4.36754614707737	1.2565025377018e-05	0.000328889035028946	NA	AC026740.1	antisense_RNA
ENSG00000284685	13.6731825874192	2.48645840235938	0.921119335481764	2.69938791487741	0.00694671515071795	0.0432201770174581	NA	AC009093.10	processed_transcript
ENSG00000050767	11.9303164251559	2.48111795423002	1.07718981015576	2.30332475376021	0.0212605778971106	0.0932661228543556	91522	COL23A1	protein_coding
ENSG00000137672	11.0697702111795	2.4761776799278	1.02185213360138	2.42322504255174	0.015383393665928	0.0746376080066314	7225	TRPC6	protein_coding
ENSG00000184497	108.826825729042	2.45861808294416	0.468991431964674	5.24235181151317	1.58542710198718e-07	8.82374052972866e-06	348013	TMEM255B	protein_coding
ENSG00000205111	82.9283843765179	2.45790029606732	0.436180463686773	5.63505360898597	1.75003888549331e-08	1.25166158358506e-06	344387	CDKL4	protein_coding
ENSG00000225190	43.3713553319156	2.45727056875955	0.628377341450058	3.91050155164586	9.21046685434967e-05	0.00168948349824387	9842	PLEKHM1	protein_coding
ENSG00000148408	38.5201738454835	2.45721132897528	0.617353356433267	3.98023482559764	6.88472252373704e-05	0.00133477014284881	774	CACNA1B	protein_coding
ENSG00000196189	11.5608540817628	2.45709770751665	1.04529679584871	2.35062205994964	0.0187420595035624	0.085370604559942	64218	SEMA4A	protein_coding
ENSG00000178075	51.0776573160227	2.45321713505813	0.570079811889305	4.30328716066599	1.68282506946896e-05	0.000421533462485872	54762	GRAMD1C	protein_coding
ENSG00000270878	19.5419390620492	2.45157375560041	0.759516573628062	3.2278081094264	0.00124742622491145	0.012520837551355	319140	AL136038.4	processed_pseudogene
ENSG00000118514	39.0782927556509	2.4382725129646	0.582314291035707	4.18721049869458	2.82403888857103e-05	0.00065228898237858	64577	ALDH8A1	protein_coding
ENSG00000264958	42.1495920562134	2.43530179496163	0.579765803857162	4.20049230009713	2.66335226355628e-05	0.000618679278658293	NA	ALOX12P1	unprocessed_pseudogene
ENSG00000174226	15.6743718423294	2.42951187566621	0.838727048740161	2.89666570228723	0.00377151409203659	0.0278395783514741	169166	SNX31	protein_coding
ENSG00000148948	20.055442921369	2.42733675065729	0.879413876935138	2.76017562870039	0.00577702952289741	0.0376974871668219	57689	LRRC4C	protein_coding
ENSG00000257135	12.4196043558429	2.42585232332664	0.915066961984857	2.65101071736298	0.00802512948565519	0.0476648601932848	NA	AC007249.2	lincRNA
ENSG00000273599	15.8505556040733	2.42001168537926	0.914436813471703	2.64645041595775	0.00813414291184333	0.0480244273944349	NA	AL731571.1	antisense_RNA
ENSG00000168071	142.470508932383	2.41646623838263	0.393455770412554	6.14164645710714	8.16704744675409e-10	8.63736956901509e-08	283234	CCDC88B	protein_coding
ENSG00000154975	14.7037978681375	2.40762605467611	0.899977116948026	2.67520807955737	0.00746828815433464	0.0456295897087804	56934	CA10	protein_coding
ENSG00000103647	17.7996073635478	2.40234432356164	0.793306516942564	3.02826747575499	0.00245960280002864	0.0204950142361099	10391	CORO2B	protein_coding
ENSG00000196208	131.437249150827	2.4019635393375	0.351749187398506	6.82862569520666	8.57319353323738e-12	1.60693180398278e-09	9687	GREB1	protein_coding
ENSG00000145526	36.2558205204494	2.40016631554187	0.630629317927471	3.8059859370793	0.000141240408159788	0.00237689095548159	1016	CDH18	protein_coding
ENSG00000170006	229.974284692148	2.39517418651355	0.303167636170204	7.90049431651355	2.77799507939786e-15	1.10489672584734e-12	201799	TMEM154	protein_coding
ENSG00000234880	10.043864352658	2.39516765267629	1.05704979453951	2.26589860293168	0.0234575921839047	0.0999798629751526	727699	LINC00163	lincRNA
ENSG00000249096	17.7612736288297	2.38756528322125	0.824992386138748	2.89404523403651	0.00380313369953808	0.0280116085087477	NA	LINC02362	lincRNA
ENSG99999380000	33.6191767277805	2.38515654087493	0.724233674432986	3.29335216667784	0.000990003880866773	0.0106772442363059	NA	IGS_bin500_37	rRNA
ENSG00000182931	12.2412016712857	2.38340916212989	0.945124306210188	2.52179437823054	0.011675793586111	0.0615773499381343	280664	WFDC10B	protein_coding
ENSG00000112139	42.9170365661072	2.38325643020347	0.603323864802667	3.95021077275466	7.80824018302813e-05	0.00147884985673217	266727	MDGA1	protein_coding
ENSG00000185053	16.4181021866489	2.3781014966617	0.894936563545452	2.6572849892739	0.00787728205391608	0.047191344031304	137868	SGCZ	protein_coding
ENSG00000163701	12.5170484337462	2.37380389544968	0.914638454584161	2.59534670071239	0.00944955462061174	0.053135823171833	132014	IL17RE	protein_coding
ENSG00000105523	20.7125720765071	2.37338273341407	0.782036210714768	3.0348757524218	0.00240634796988906	0.0202061361199696	54854	FAM83E	protein_coding
ENSG00000283294	122.558977969269	2.37086247342757	0.438545319211446	5.4061971923236	6.43769189798398e-08	4.06897061164437e-06	NA	AP005212.5	processed_transcript
ENSG00000263345	16.0697975204131	2.36788862666042	0.835993849538171	2.8324235016424	0.00461966185327739	0.0324430774510742	NA	AC006435.2	antisense_RNA
ENSG00000169403	20.9969895584473	2.35273666140542	0.752482151499249	3.12663450783227	0.00176819598306048	0.0161806800761881	5724	PTAFR	protein_coding
ENSG00000102934	23.7691082312245	2.34892122805239	0.710956074927542	3.30389079000665	0.000953529696142644	0.0103592330146556	51090	PLLP	protein_coding
ENSG00000230730	15.2253167596532	2.33842814156823	0.853296685162185	2.74046317327926	0.00613526570305627	0.0393733875717193	NA	AC074011.1	antisense_RNA
ENSG00000233695	182.420261077297	2.33579483810402	0.416759961757724	5.60465268365173	2.08672972653595e-08	1.47308665154206e-06	NA	GAS6-AS1	antisense_RNA
ENSG00000149781	62.2536598415341	2.33010128954443	0.497314438032794	4.68536827276022	2.79456986522246e-06	9.65488364241156e-05	83706	FERMT3	protein_coding
ENSG00000261118	10.7276471243406	2.3243311166828	1.00334041912856	2.31659272602771	0.0205259279888479	0.0909802412922376	NA	AC092123.1	antisense_RNA
ENSG00000165917	193.212655038349	2.32372396183473	0.466578456087391	4.98034988867873	6.34694173669674e-07	2.85122806887916e-05	5913	RAPSN	protein_coding
ENSG00000099377	25.5423240291657	2.32279993812413	0.693567419527483	3.34906149384384	0.000810857967737784	0.00910651575750692	80270	HSD3B7	protein_coding
ENSG00000165078	21.2942397822185	2.32050981801526	0.828934943318644	2.79938713733685	0.0051199711590222	0.0348545233835371	57094	CPA6	protein_coding
ENSG00000107742	177.370018319161	2.31709693590044	0.437901559385692	5.29136488838031	1.21406865518508e-07	6.99569525091983e-06	9806	SPOCK2	protein_coding
ENSG00000258404	120.065560536291	2.31125054642436	0.403653839434345	5.72582326892567	1.02933335312348e-08	7.66453835131713e-07	NA	LINC02320	lincRNA
ENSG99999600000	1060.52333526275	2.30644743899907	0.944222098777157	2.44269588901393	0.0145780157642456	0.0719285031974443	NA	18S	rRNA
ENSG99999600000	1060.52333526275	2.30644743899907	0.944222098777157	2.44269588901393	0.0145780157642456	0.0719285031974443	NA	IGS_bin500_59	rRNA
ENSG00000259504	19.0738325674929	2.29763645318333	0.945611643079011	2.42978866641487	0.0151076290084857	0.0736062462627358	NA	AC026992.1	lincRNA
ENSG00000257156	19.535455697396	2.29156770224673	0.761866182856143	3.00783491092349	0.00263116028722295	0.021560970253138	NA	AC024909.1	lincRNA
ENSG00000170684	11.9301512412536	2.28559615465769	0.947795829681912	2.41148576843259	0.0158876718876681	0.0764248570714465	162979	ZNF296	protein_coding
ENSG00000133477	26.8645084634821	2.28533422184138	0.75733051662856	3.01761803025592	0.00254769806305576	0.021046257504686	113828	FAM83F	protein_coding
ENSG00000179528	19.0972652162655	2.2794460425572	0.756253832293812	3.01412825326564	0.00257718833561588	0.0212360839761941	85474	LBX2	protein_coding
ENSG00000215483	236.033120235144	2.27701679375748	0.345590146590305	6.58877811252202	4.43460942982305e-11	6.57410690655678e-09	400123	LINC00598	lincRNA
ENSG00000251521	14.8156629147003	2.27697396260301	0.878414068850288	2.59214195599488	0.00953804058923101	0.0535042407597489	NA	IMPA1P1	transcribed_unprocessed_pseudogene
ENSG00000169247	277.246132680982	2.27633337527878	0.334462378542425	6.80594745872154	1.00386347320862e-11	1.83932602894528e-09	79628	SH3TC2	protein_coding
ENSG00000236345	30.2618612251107	2.27535096279347	0.64074425663865	3.55110629431153	0.000383615453911843	0.0051505331619915	112935969	AL354719.2	antisense_RNA
ENSG00000143434	13.8681188416083	2.27357196568197	0.880131819400618	2.58321755396856	0.00978835778513958	0.0545332252826345	10500	SEMA6C	protein_coding
ENSG00000131069	559.348426777749	2.26444850979194	0.304223153165628	7.44337992105127	9.81413113656118e-14	2.66731727406505e-11	55902	ACSS2	protein_coding
ENSG00000145491	73.4922904456649	2.25689368006413	0.516077277040153	4.37317002796178	1.22455276607833e-05	0.000322597446792234	83853	ROPN1L	protein_coding
ENSG00000249988	17.9302765553951	2.25340883668037	0.787580896690296	2.86117762143549	0.00422070511680642	0.0302270699779369	NA	AC092546.1	lincRNA
ENSG00000164651	25.7495938332501	2.25267864475851	0.704293749043417	3.19849302626657	0.00138147874299652	0.0134253717890609	221833	SP8	protein_coding
ENSG00000146453	20.7770722668011	2.25236158279104	0.762697144319112	2.95315329232262	0.00314545722817335	0.0245773699184585	154197	PNLDC1	protein_coding
ENSG00000249307	28.6454251646235	2.25067503907186	0.64262740224351	3.50230169335203	0.000461257003837345	0.0059285658526552	100505875	LINC01088	antisense_RNA
ENSG00000196353	17.312177968096	2.24965332030792	0.912374090804789	2.46571372749476	0.013674057048042	0.0685890028552512	131034	CPNE4	protein_coding
ENSG00000137766	14.4516685225815	2.2426004128206	0.90184218265435	2.48668830972184	0.0128938310810343	0.0661108999003702	440279	UNC13C	protein_coding
ENSG00000175040	41.8883549021144	2.24257287100254	0.560201928372126	4.00315093080663	6.25043980886914e-05	0.00122950448689058	9435	CHST2	protein_coding
ENSG00000215267	16.4629465849612	2.23636983254692	0.804282703695813	2.78057680747134	0.00542624218466199	0.036160903680132	648947	AKR1C7P	transcribed_unprocessed_pseudogene
ENSG00000116852	37.7166384832759	2.2320235674652	0.569861329615371	3.9167837006447	8.97381964336482e-05	0.00165538548556957	23046	KIF21B	protein_coding
ENSG00000253471	26.173947607078	2.21901390603003	0.69499266809703	3.19285944714488	0.00140871496468162	0.0136170212976071	NA	AC012574.1	lincRNA
ENSG00000128512	5045.33319585126	2.21345796234972	0.301688900880745	7.33688894714983	2.18615856410838e-13	5.65868058808181e-11	9732	DOCK4	protein_coding
ENSG00000244945	31.6459489036821	2.2072275770171	0.688176124776657	3.20735854899564	0.00133959920517527	0.0131224563825352	101928445	AC136604.2	antisense_RNA
ENSG00000273734	43.8923069624709	2.20370418012769	0.629130122890795	3.50277963166327	0.000460430214314751	0.00592599487358377	NA	AC005258.1	protein_coding
ENSG00000179564	13.3293202709727	2.20318078700172	0.955517291118676	2.30574664370787	0.021124793163311	0.0928022635005691	132228	LSMEM2	protein_coding
ENSG00000237413	13.349521070511	2.1984992348661	0.883905808508628	2.48725510535508	0.0128733050603432	0.0661069718444361	149047	MGC27382	processed_transcript
ENSG00000179913	17.6757221063471	2.19822997359213	0.906581577408765	2.4247459118629	0.0153191043353217	0.0744103743419044	10331	B3GNT3	protein_coding
ENSG00000156711	80.7996538556022	2.1916572123886	0.471571491702121	4.64756087031023	3.3588299580622e-06	0.000111601498051058	5603	MAPK13	protein_coding
ENSG00000253500	13.6721119268417	2.18386659410849	0.857501305199872	2.54677932367632	0.010872216192472	0.058706367367762	NA	AF121898.1	antisense_RNA
ENSG00000113763	19.5483097239494	2.1798896983226	0.772038852936667	2.8235492165074	0.00474951332186885	0.033098424675092	90249	UNC5A	protein_coding
ENSG00000254418	247.647897625995	2.1785593542957	0.346390028232259	6.28932468239226	3.18849969780916e-10	3.8231518067775e-08	NA	SPON1-AS1	antisense_RNA
ENSG00000169429	43.7118657602227	2.16835741260239	0.560902698557893	3.86583522984884	0.000110709665469247	0.00196874865300655	3576	CXCL8	protein_coding
ENSG00000143469	61.3815992310821	2.16815450735561	0.467436778917054	4.63839091219722	3.51132184356226e-06	0.00011614427039142	255928	SYT14	protein_coding
ENSG00000185022	99.3403631597727	2.16794261829367	0.437888340449072	4.95090281707515	7.38699873692029e-07	3.2468945661175e-05	23764	MAFF	protein_coding
ENSG99999530000	20.8190946730017	2.16662563290564	0.88726173161415	2.44192390554702	0.0146092255935601	0.0720171226584599	NA	IGS_bin500_52	rRNA
ENSG00000143107	16.0518712824097	2.16443960567211	0.829606620039936	2.60899509886736	0.00908085429526833	0.0517405628906152	163479	FNDC7	protein_coding
ENSG00000138152	117.643887023303	2.16136357778339	0.495575750195573	4.36131827864949	1.29281144667325e-05	0.00033623407114674	118663	BTBD16	protein_coding
ENSG00000257452	28.4970592429995	2.16069903370202	0.743288369668871	2.90694583942514	0.0036497638395876	0.0272014163309666	NA	AC004551.1	antisense_RNA
ENSG00000249815	14.7267344540669	2.15584391328303	0.873815820160564	2.46716054292413	0.0136189281973996	0.0683966313874333	NA	AC004704.1	lincRNA
ENSG00000105929	45.2193096483336	2.14681717931554	0.603558886551263	3.55693077701574	0.000375212975759513	0.00507346434138506	50617	ATP6V0A4	protein_coding
ENSG00000137491	14.4663431781147	2.14442448284788	0.911992560480453	2.35136181562507	0.0187048357472445	0.0852555979413644	11309	SLCO2B1	protein_coding
ENSG00000084710	18.9065662113926	2.14173815777547	0.813167246221636	2.63382246115668	0.00844296223127348	0.0491798586354746	22979	EFR3B	protein_coding
ENSG00000280213	18.4532639970921	2.13910509448875	0.850599343979198	2.51482100195584	0.0119092831652747	0.062460561879142	100113386	UCKL1-AS1	antisense_RNA
ENSG00000029534	50.8701152530854	2.13834740058123	0.624664408612784	3.42319391195977	0.000618899099308632	0.00746478373700138	286	ANK1	protein_coding
ENSG00000231304	111.276164028031	2.13191212147591	0.418847656520309	5.08994640005235	3.58164740304335e-07	1.77525605475465e-05	100874028	SGO1-AS1	processed_transcript
ENSG00000274949	20.8173801012605	2.12550936533644	0.7321970867513	2.90291972447905	0.00369701388401979	0.0274907457394942	NA	AL109804.1	processed_transcript
ENSG00000243225	15.8400619031728	2.12479572331823	0.832068377804518	2.55363114378253	0.0106606123940329	0.0579089294835094	NA	AC007686.1	processed_pseudogene
ENSG00000107338	18.3443341783741	2.11951305091075	0.803533334322018	2.63774128636379	0.00834602277652844	0.0488312606746178	6461	SHB	protein_coding
ENSG00000231918	24.9639829255832	2.11721385298338	0.71263241166719	2.97097608573571	0.00296854895476616	0.0236468725651562	730100	AC007402.1	lincRNA
ENSG00000244165	21.2532761566313	2.11387296464969	0.813060553658488	2.59989610261868	0.00932519889855613	0.0527457573495507	5032	P2RY11	protein_coding
ENSG00000010295	29.6933573202	2.10076982761782	0.657242991104898	3.19633660008484	0.00139184636079772	0.0135019860830032	25900	IFFO1	protein_coding
ENSG00000237499	77.256427050129	2.09864173065764	0.406210511861527	5.16638951818423	2.38659165261124e-07	1.2513874623515e-05	100130476	AL357060.2	antisense_RNA
ENSG00000130477	207.983569827666	2.09820162382174	0.348010665589347	6.02913022872012	1.64844418452604e-09	1.55382539405006e-07	23025	UNC13A	protein_coding
ENSG00000184319	198.844058392147	2.09070885695797	0.40456146684496	5.16783981742679	2.36815133458025e-07	1.24572399396775e-05	118433	RPL23AP82	transcribed_unprocessed_pseudogene
ENSG00000243629	25.100398996994	2.0903615613155	0.657299644998708	3.1802262137531	0.0014716012503671	0.0141000580008216	339894	LINC00880	lincRNA
ENSG00000176749	19.1052951694981	2.08956647043785	0.758495086121445	2.75488465076659	0.00587128307248715	0.0381142567926146	8851	CDK5R1	protein_coding
ENSG00000100271	23.5167827414146	2.07645033571756	0.703166141834242	2.95300102234877	0.00314700920795646	0.0245777199014109	25809	TTLL1	protein_coding
ENSG00000228613	232.979300913736	2.07565192098369	0.431004071494979	4.81585223495476	1.46572961549074e-06	5.77334609657187e-05	NA	AC141930.1	antisense_RNA
ENSG00000203801	18.9097094906042	2.06773477267438	0.769077829310337	2.68858975499086	0.00717545427176977	0.0443724432346415	387111	LINC00222	lincRNA
ENSG00000172940	87.3023204464678	2.06750003637989	0.450453886459338	4.58981506993064	4.43638882582998e-06	0.000138856415705968	9390	SLC22A13	protein_coding
ENSG99999510000	108.186587784287	2.06728016035992	0.412301784133534	5.01399761028049	5.33106487924357e-07	2.47674287708903e-05	NA	IGS_bin500_50	rRNA
ENSG00000245750	70.7731358298	2.06573440663396	0.45623196852843	4.52781599960424	5.95964398631096e-06	0.000179970212008839	145837	DRAIC	lincRNA
ENSG00000163637	120.095804951678	2.05877701016006	0.37249086303226	5.52705371992376	3.25653270359244e-08	2.17640486874926e-06	166336	PRICKLE2	protein_coding
ENSG00000131480	58.2393171155332	2.05737616340954	0.563058029875768	3.6539327285031	0.000258253958246667	0.00376349177580732	314	AOC2	protein_coding
ENSG00000272558	18.9548561653043	2.05601742590509	0.834217344584979	2.4646064233152	0.0137163823677354	0.0687378756209774	NA	U91328.3	antisense_RNA
ENSG00000251179	14.6044355412545	2.05485155427355	0.893055692638137	2.30092207150419	0.0213960362964273	0.0936909677459293	103752589	TMEM92-AS1	antisense_RNA
ENSG00000253452	36.4953223909343	2.04880777369525	0.556243562696615	3.68329255580564	0.000230240660857877	0.00346679081866057	NA	AC100818.1	lincRNA
ENSG00000146094	72.6129293265008	2.04496944715571	0.522466301461091	3.91406956092077	9.07534724544246e-05	0.00167117714839891	79930	DOK3	protein_coding
ENSG00000259518	28.1538465820189	2.044865830795	0.630212484904557	3.24472440609405	0.00117564343956905	0.01208016229934	101929690	LINC01583	lincRNA
ENSG00000010379	29.3116388091845	2.03888796976144	0.720217305740408	2.83093443258128	0.00464122342884968	0.0325798098553306	6540	SLC6A13	protein_coding
ENSG00000235545	68.5346876195298	2.0327033051223	0.477866780354233	4.25370289103481	2.102642472525e-05	0.000507215840228775	NA	AC103923.1	antisense_RNA
ENSG00000198691	37.9377851407108	2.02592961839718	0.564335659640616	3.58993727188415	0.000330757547288414	0.00460210181197283	24	ABCA4	protein_coding
ENSG00000186529	37.6184212815598	2.02293268594314	0.557815483375225	3.62652659568141	0.000287259244886906	0.00410187084620909	4051	CYP4F3	protein_coding
ENSG00000171903	28.1655806297793	2.02180320037569	0.665660040649527	3.03729092466311	0.00238714940539406	0.0200719421151572	57834	CYP4F11	protein_coding
ENSG00000155265	30.5364065290131	2.01486970063471	0.624070572141028	3.22859271143359	0.00124400928107645	0.0125145338349868	401647	GOLGA7B	protein_coding
ENSG00000082126	51.6987119904776	2.0147575737711	0.486859433813972	4.13827366553799	3.49928836722494e-05	0.000776365923868532	58538	MPP4	protein_coding
ENSG00000172379	17.8335000805776	2.01320669825227	0.778521681387156	2.58593530069089	0.00971151580201011	0.054227379171291	9915	ARNT2	protein_coding
ENSG00000138100	27.5520384212727	2.0083288419705	0.656770432413663	3.05788559114909	0.00222904661021783	0.0191815636268191	57159	TRIM54	protein_coding
ENSG00000204936	14.9169874070158	1.99870157001619	0.836488520398906	2.38939509781084	0.0168761425766541	0.0799217953699857	57126	CD177	protein_coding
ENSG00000162241	86.7331350325038	1.99579618096703	0.42468213396917	4.69950586881037	2.60791728170114e-06	9.1109924245641e-05	283130	SLC25A45	protein_coding
ENSG00000186832	20.9903202775016	1.99502507324991	0.712171825572381	2.80132546895756	0.0050893161860699	0.034741476796375	3868	KRT16	protein_coding
ENSG00000226009	13.8546784823454	1.99318001062446	0.879619124495122	2.26595802105654	0.0234539536078814	0.0999798629751526	NA	KCNIP2-AS1	antisense_RNA
ENSG00000233766	27.812259759047	1.98994751240328	0.654077989329196	3.04237039751806	0.00234722870290443	0.0198528311505511	NA	AC098617.1	antisense_RNA
ENSG00000172361	15.9514482895255	1.98674967871683	0.812499486734757	2.4452319184854	0.0144759022442756	0.0715493434276283	220136	CFAP53	protein_coding
ENSG00000174137	26.1303722790853	1.98413129595699	0.660046910165734	3.00604588158558	0.0026466905868267	0.0216447258773234	152877	FAM53A	protein_coding
ENSG00000224596	868.138123400742	1.981200366939	0.29678746920445	6.67548522937875	2.46415483282128e-11	4.10030335294047e-09	283050	ZMIZ1-AS1	antisense_RNA
ENSG00000160963	22.2616962551262	1.97999030791261	0.728936566036296	2.7162724442253	0.00660215634228673	0.0415063567070252	136227	COL26A1	protein_coding
ENSG00000213085	25.8206745030748	1.97894064194609	0.708786735919826	2.79201139307147	0.00523815117249192	0.0354571173519847	25790	CFAP45	protein_coding
ENSG00000118046	19.5940788555303	1.97458539446245	0.765110045379462	2.58078613186047	0.00985756290730616	0.054769089720423	6794	STK11	protein_coding
ENSG00000183098	23.1839845403802	1.97076281673379	0.69997686841429	2.81546848997783	0.00487061730402298	0.0337884052905677	10082	GPC6	protein_coding
ENSG00000166825	480.658107015397	1.96957392011282	0.288290612336018	6.83190445971642	8.37946528870077e-12	1.58888302863772e-09	290	ANPEP	protein_coding
ENSG00000254733	97.4730188418427	1.96515794073397	0.422364723574348	4.6527511201774	3.27535482295407e-06	0.00010989051000938	NA	AP001831.1	antisense_RNA
ENSG00000237772	22.0613640852179	1.96020922802996	0.74901697560686	2.617042459474	0.00886953077210455	0.0509459099333247	114515520	AC092620.1	lincRNA
ENSG00000230131	125.902817883662	1.960053450788	0.3888098354502	5.04116221370396	4.6271302658786e-07	2.23900929512411e-05	NA	AL160290.2	lincRNA
ENSG00000223646	44.1719043782705	1.95965048112088	0.528090197984936	3.71082532604928	0.000206584619135295	0.00318409771667226	101928012	AC002463.1	lincRNA
ENSG00000225361	105.684169321149	1.95576807588807	0.382117105986882	5.11824266761617	3.08395645655108e-07	1.56666909460992e-05	100506599	PPP1R26-AS1	antisense_RNA
ENSG00000197140	40.2330002180702	1.95387981639366	0.531523384149185	3.67599972957211	0.000236919772590326	0.00353472162088788	203102	ADAM32	protein_coding
ENSG00000273143	58.0513844818166	1.95167646506815	0.457357556402074	4.26728811571746	1.97863549696568e-05	0.000483742264602989	NA	AL355512.1	lincRNA
ENSG00000143552	33.0024654987166	1.94996667862838	0.606163978325967	3.21689633226569	0.00129585413200295	0.0128380882931787	91181	NUP210L	protein_coding
ENSG00000112232	16.896201051766	1.94828236644324	0.824690997688554	2.36243923106217	0.0181551176661523	0.0836078801982338	202559	KHDRBS2	protein_coding
ENSG00000164949	106.887174923313	1.94784840731056	0.362788581489402	5.36910064620506	7.91302524310548e-08	4.92510315417256e-06	2669	GEM	protein_coding
ENSG00000154493	16.3898426532893	1.94625762505764	0.797560811978752	2.44026235470242	0.0146765988446992	0.0722051781187153	118611	C10orf90	protein_coding
ENSG00000128918	138.728438106516	1.94536230264249	0.38634028816836	5.03535966146698	4.76952453175858e-07	2.28754813351139e-05	8854	ALDH1A2	protein_coding
ENSG00000223838	30.4044554531128	1.94139504160106	0.614000295637083	3.16187965282114	0.0015675433338975	0.014750103373264	NA	AC007091.1	lincRNA
ENSG00000270898	295.229929294833	1.94026406489705	0.327841952550155	5.9182909624729	3.25304110404988e-09	2.79196533072323e-07	NA	GPR75-ASB3	protein_coding
ENSG99999800000	470.814856850658	1.93913917985022	0.822023330354502	2.35898314347594	0.018325088140432	0.0841056043642061	NA	5ETS	rRNA
ENSG00000258694	26.4053463379867	1.93533691859861	0.628875435456908	3.07745669409474	0.00208775171407967	0.018284085500267	NA	LINC02319	lincRNA
ENSG00000187134	97.1926886237473	1.93408880743809	0.376979737527271	5.13048478447247	2.88996920686954e-07	1.48309749295717e-05	1645	AKR1C1	protein_coding
ENSG00000157306	49.1018617843986	1.93331671407447	0.531562636102591	3.6370440335113	0.000275784799202416	0.00396930513732903	NA	ZFHX2-AS1	processed_transcript
ENSG00000164849	19.2794987230347	1.93065706864484	0.73903946009202	2.61238698729896	0.00899124135978801	0.051319083987513	115330	GPR146	protein_coding
ENSG00000233098	29.5597030777099	1.9302576964917	0.636548995750253	3.03237882610536	0.00242634491053598	0.0202800648160483	339260	CCDC144NL-AS1	antisense_RNA
ENSG00000163141	18.3098686903744	1.92820323993816	0.76497170912446	2.5206203274433	0.0117148177466939	0.061743223333981	149428	BNIPL	protein_coding
ENSG00000234424	26.3046410472008	1.92425432308489	0.644316622298017	2.98650423796587	0.00282186926985634	0.0227128441182366	100419824	AL353743.4	unprocessed_pseudogene
ENSG00000259719	88.8747170404528	1.91854816891107	0.432363417479007	4.43735082884116	9.10727936120241e-06	0.000254650592949096	NA	LINC02284	lincRNA
ENSG00000238054	184.21643110957	1.91733139468974	0.297946571789667	6.43515172258221	1.23350054002401e-10	1.64874535296488e-08	NA	AL691515.2	lincRNA
ENSG00000110799	110.544268009823	1.90879552789203	0.365901666279419	5.21668990278494	1.82148820219245e-07	9.8681090076918e-06	7450	VWF	protein_coding
ENSG00000162078	16.0666706194774	1.90859685521279	0.825251092998187	2.31274683718229	0.0207365622475526	0.0916150421486969	124220	ZG16B	protein_coding
ENSG00000146232	19.8019611066356	1.90306194661334	0.729115636916475	2.61009619086163	0.0090516766631333	0.0515923423088831	4794	NFKBIE	protein_coding
ENSG00000162496	173.865844490798	1.89940564094062	0.316829502849833	5.99504030986936	2.03434973814036e-09	1.85330397652821e-07	9249	DHRS3	protein_coding
ENSG00000172771	24.5039767573438	1.89688713201478	0.676367530254396	2.80452128046614	0.00503913610428872	0.0345265514506874	90288	EFCAB12	protein_coding
ENSG00000267922	113.655719360594	1.89416116357665	0.365906925063648	5.17662015619728	2.25941559927695e-07	1.19237185040159e-05	NA	AC007785.1	lincRNA
ENSG00000180777	23.0544452548508	1.8856030161494	0.7029617649981	2.6823692411699	0.0073102723613781	0.0449674128242145	374860	ANKRD30B	protein_coding
ENSG00000135636	36.9577556049752	1.88518144719551	0.556808755794084	3.38568930100065	0.00070999720728822	0.00822880203215992	8291	DYSF	protein_coding
ENSG00000230366	46.0710951248557	1.88460684112582	0.520049333093958	3.62390012100126	0.000290193706474071	0.00413291595761806	257203	DSCR9	lincRNA
ENSG00000283321	240.190206688924	1.8806935521026	0.351134242944595	5.35605281994485	8.50596524731413e-08	5.21454042435908e-06	NA	AC019117.3	protein_coding
ENSG00000227496	69.7653472800114	1.88037163461829	0.437471858608018	4.29826878602295	1.72137340758092e-05	0.000430528161923651	102723834	AC099066.2	antisense_RNA
ENSG00000205464	234.900025053736	1.87499232109165	0.289857749616862	6.46866376203515	9.88733266085981e-11	1.35489692185413e-08	NA	ATP6AP1L	protein_coding
ENSG00000187950	393.640374972678	1.87420576269076	0.249936615961698	7.49872424846295	6.44419318898643e-14	1.84360453215442e-11	341350	OVCH1	protein_coding
ENSG00000258733	391.952519682106	1.87377035323751	0.259831082907988	7.21149422257944	5.53411965702099e-13	1.32713072422119e-10	101928767	LINC02328	lincRNA
ENSG00000283199	138.812349301714	1.85740084527654	0.412239915816694	4.50563076017716	6.61760729051841e-06	0.000196206040157243	100507747	FP565324.1	protein_coding
ENSG00000167992	30.4605256891989	1.8516716185486	0.659215720455121	2.80890088189979	0.00497109489097667	0.0342618953453747	220001	VWCE	protein_coding
ENSG00000215529	115.844792099774	1.85046546452651	0.417833299068917	4.42871707125788	9.47952797725143e-06	0.000262895684906529	388795	EFCAB8	protein_coding
ENSG00000256100	25.294895407497	1.8436547572356	0.667748079508784	2.76100345895693	0.00576240661035414	0.0376321844593692	NA	AP000721.1	protein_coding
ENSG00000255197	17.4305482983249	1.84120578867409	0.803448963259837	2.29162756176044	0.0219271436458115	0.0954017960064695	NA	AC090559.1	antisense_RNA
ENSG00000170786	51.9447124112545	1.84043990044833	0.468789676817913	3.92593948087979	8.6391876618606e-05	0.00160272165189944	195814	SDR16C5	protein_coding
ENSG00000237975	338.132177649028	1.83898698151292	0.303381600019278	6.06162991228231	1.34748984513608e-09	1.31577945536731e-07	339400	FLG-AS1	antisense_RNA
ENSG00000230666	25.9254953496542	1.8389862585976	0.634779629420971	2.89704674404104	0.00376693624108982	0.0278395783514741	388550	CEACAM22P	transcribed_unprocessed_pseudogene
ENSG00000162783	91.8145763506818	1.83567773425548	0.379044066318749	4.84291378594436	1.2794881472007e-06	5.17732337875974e-05	51278	IER5	protein_coding
ENSG00000231305	23.6941581965665	1.83299396740444	0.669771563720616	2.73674498394954	0.00620503739244341	0.0396961729143094	NA	AC112484.2	antisense_RNA
ENSG00000224184	28.1633756089975	1.8294517795415	0.646527224516775	2.82965930925625	0.00465975947194294	0.0326543608547372	100506457	MIR3681HG	lincRNA
ENSG00000101670	166.492115774131	1.82925116077789	0.31151480707384	5.87211625014118	4.30266843379073e-09	3.59813405896541e-07	9388	LIPG	protein_coding
ENSG00000203386	22.2118225128284	1.82556163975143	0.711207323633935	2.56684876418829	0.010262736206978	0.056338482582016	NA	LINC01317	lincRNA
ENSG00000267747	28.7982609701456	1.81454779502215	0.688361793203562	2.6360379279295	0.00838803552459871	0.048956225948329	NA	AC068675.1	antisense_RNA
ENSG00000143369	102.220262129723	1.8097049331717	0.393298764160642	4.60134914747031	4.19763113656053e-06	0.000133431169881679	1893	ECM1	protein_coding
ENSG00000224592	24.8643621722035	1.80667144076726	0.691677207028382	2.61201529038259	0.00900102283260273	0.0513395170798366	NA	AL139158.2	lincRNA
ENSG00000259240	21.1292384636578	1.79590703750503	0.722580446407257	2.48540774447255	0.0129403123059241	0.0661912398910618	109729174	MIR4713HG	lincRNA
ENSG00000260672	20.6762882575729	1.79463374428302	0.721742439002328	2.48652933138276	0.0128995935435323	0.0661108999003702	NA	AC100827.4	lincRNA
ENSG00000105643	161.946187071351	1.78605571409694	0.36456563483379	4.89913349872163	9.62602263605212e-07	4.05348499431617e-05	27106	ARRDC2	protein_coding
ENSG00000164674	52.8111706120523	1.7853574794933	0.513959138749575	3.47373428136126	0.000513269056144093	0.00646822140536454	94120	SYTL3	protein_coding
ENSG00000255663	106.865762818832	1.78194713314578	0.355033955709893	5.01908931381721	5.19170095010128e-07	2.43980021306345e-05	NA	AP002373.1	protein_coding
ENSG00000139364	17.0858207315931	1.77850504930551	0.754802138575	2.35625332575656	0.0184603237223839	0.0845761775413684	114795	TMEM132B	protein_coding
ENSG00000116991	894.867961996107	1.77544662391148	0.265260375051767	6.69322217298752	2.18309301245667e-11	3.67007193341555e-09	57568	SIPA1L2	protein_coding
ENSG00000253608	44.2848226375609	1.77124086271602	0.522596069604646	3.38931148880626	0.000700683675258112	0.00815563789609853	101929268	AC022915.2	antisense_RNA
ENSG00000261156	51.3995886832366	1.76640820130981	0.471253846755719	3.74831571873716	0.000178026069266529	0.00282950400733849	101927239	LINC01989	lincRNA
ENSG00000246090	52.9025390288698	1.7655111476232	0.469445038763468	3.76084738753146	0.000169338725323833	0.0027259689968961	100507053	AP002026.1	antisense_RNA
ENSG00000227630	17.8752215890393	1.76161885220438	0.766345267148354	2.29872738532011	0.0215204244521104	0.0940336445714265	100506810	LINC01132	lincRNA
ENSG00000104368	28.3062100092655	1.76135156599188	0.655521491818881	2.68694709170349	0.00721083735948076	0.0445237125411029	5327	PLAT	protein_coding
ENSG00000186204	29.6293637150858	1.76075840968364	0.605065501082912	2.91002942083516	0.00361394734782036	0.0269838092494994	66002	CYP4F12	protein_coding
ENSG00000238045	30.9984569207596	1.74906135849663	0.628571006150854	2.78259948578804	0.00539253296775726	0.0359951023762659	NA	AC009133.1	antisense_RNA
ENSG00000155875	23.0966562862642	1.74502630476338	0.662186723152812	2.63524810110197	0.00840758044580267	0.0490416534058387	158297	SAXO1	protein_coding
ENSG00000229656	141.242599402761	1.7443806053189	0.33414631591328	5.22040950998129	1.78527922877777e-07	9.7041827945597e-06	101929475	AL365203.1	lincRNA
ENSG00000258101	47.0757289077861	1.74305039884159	0.507949194421221	3.43154476468398	0.000600154071778919	0.00730351675261106	NA	AC010173.1	antisense_RNA
ENSG00000175197	84.6650022888623	1.73991659125238	0.426580386725221	4.07875431078629	4.52776553977269e-05	0.000963893898917404	1649	DDIT3	protein_coding
ENSG00000028277	44.9980988166227	1.73778035968562	0.603843026423814	2.87786772992546	0.00400372972768757	0.0290301559223661	5452	POU2F2	protein_coding
ENSG00000249199	25.9198853832568	1.73684033915843	0.629848609950592	2.75755207159174	0.00582359372369297	0.0379103165078887	NA	AC026785.3	lincRNA
ENSG00000247934	70.9433019097046	1.73430742339054	0.407350086433544	4.25753542505626	2.06692915769504e-05	0.000501568657359123	NA	AC022364.1	antisense_RNA
ENSG00000259579	78.4898593369188	1.7338349601336	0.484073659527819	3.58175853200698	0.000341289170638135	0.00471244920033537	NA	AC087762.1	lincRNA
ENSG00000173926	235.059570281181	1.73110662435213	0.291350624267795	5.94166094101443	2.82148537890795e-09	2.46042577935038e-07	115123	2003-03-01	protein_coding
ENSG00000227543	30.8279923168511	1.72868845163116	0.634155586818637	2.72596896970262	0.00641130254253961	0.0406109498341883	NA	SPAG5-AS1	processed_transcript
ENSG00000245025	66.1558475920996	1.72763625607099	0.490407969855532	3.52285517827113	0.000426924574708309	0.00560287507776635	NA	AC107959.1	antisense_RNA
ENSG00000171621	1562.33826901217	1.72296732527233	0.708648570031613	2.43134241447135	0.0150429905148665	0.0734009713722108	80176	SPSB1	protein_coding
ENSG00000151136	31.8139277185591	1.72014034228	0.667227625014722	2.57804125277644	0.00993621350489134	0.0550747225099466	121551	BTBD11	protein_coding
ENSG00000234663	30.9835981459254	1.7195157878908	0.658063343377076	2.61299433435469	0.00897527900896719	0.0512924132563456	NA	LINC01934	lincRNA
ENSG00000196421	24.1703389708889	1.71790165420274	0.678756068976161	2.5309558657708	0.0113752160686484	0.0605103685831277	284739	C20orf204	protein_coding
ENSG00000230061	48.9371321528936	1.71619820846816	0.51600510406344	3.32593262150594	0.000881232280141626	0.00972830741582812	NA	TRPM2-AS	antisense_RNA
ENSG00000143842	872.948983134792	1.7104727547605	0.320475991354585	5.33728828649749	9.43469672242952e-08	5.74073132286038e-06	9580	SOX13	protein_coding
ENSG00000174307	145.759992154636	1.70974506072512	0.383278923094618	4.46083767643818	8.16399112655847e-06	0.000233972237786975	23612	PHLDA3	protein_coding
ENSG00000267100	29.0321729032881	1.70862950250121	0.613549460427161	2.78482765075148	0.005355618148816	0.0358514224764953	147727	ILF3-AS1	lincRNA
ENSG00000248869	33.5896906731117	1.70358240161257	0.59103889572659	2.88235243725928	0.00394717966947969	0.0287865200671759	105377441	LINC02511	lincRNA
ENSG00000169282	28.2177784311469	1.70215833187977	0.631262920792986	2.69643325437448	0.00700864419014093	0.0434893305968904	7881	KCNAB1	protein_coding
ENSG00000124749	39.3547514629634	1.70204862819817	0.589181371493207	2.88883646114699	0.00386670114386817	0.0283645054219785	81578	COL21A1	protein_coding
ENSG00000256128	25.468358708116	1.70203175201105	0.6412633250989	2.65418539528758	0.00795001342272413	0.047470109441363	NA	LINC00944	lincRNA
ENSG00000130783	94.1356948828732	1.69044945081698	0.407910169002479	4.14417089662382	3.4104534791449e-05	0.000762884291967296	84660	CCDC62	protein_coding
ENSG00000070759	284.617253621646	1.69000796997624	0.359121546586388	4.70594979900404	2.52686699128354e-06	8.8858168675132e-05	10420	TESK2	protein_coding
ENSG00000162413	392.907572640816	1.68950284004815	0.34705973275658	4.86804627730505	1.12706940914959e-06	4.64119213510159e-05	9903	KLHL21	protein_coding
ENSG00000174718	959.532789858108	1.68834320892041	0.222341367334294	7.59347317668492	3.11442682918851e-14	9.58244496293906e-12	55196	KIAA1551	protein_coding
ENSG00000116285	286.516152520624	1.68197534036371	0.264025717126653	6.37049814187937	1.88415225844051e-10	2.34540999071674e-08	54206	ERRFI1	protein_coding
ENSG00000189410	51.3711284839382	1.68080949956281	0.505274600784144	3.32652679741736	0.000879355641578676	0.00972179826930404	400745	SH2D5	protein_coding
ENSG00000184208	287.822025662766	1.67206491782885	0.348006872127393	4.80468936606738	1.54991948110849e-06	6.03210906406591e-05	79640	C22orf46	protein_coding
ENSG00000105656	680.927264064349	1.67151599345262	0.355086600512314	4.70734742184296	2.5096098994954e-06	8.8772686835296e-05	8178	ELL	protein_coding
ENSG00000284523	23.9590155269368	1.6706922823222	0.650694797983301	2.56755131207469	0.0102419629942103	0.0562910989371711	105375421	AC004834.1	antisense_RNA
ENSG00000127952	377.663524121807	1.66632892838344	0.315323652179765	5.28450345181675	1.26046172662008e-07	7.23744696337804e-06	51657	STYXL1	protein_coding
ENSG00000235885	30.1662741747977	1.66270328025342	0.582973604078232	2.85210731433098	0.00434304358095719	0.030859264346261	101927661	LINC01828	lincRNA
ENSG00000182109	39.495314039966	1.65829400083949	0.548890714495327	3.0211733539056	0.00251797155638171	0.0208535104976722	NA	AL365277.1	antisense_RNA
ENSG00000196155	180.383730919891	1.65694417597439	0.33033914605466	5.01588805251745	5.27890608072709e-07	2.45951775595476e-05	25894	PLEKHG4	protein_coding
ENSG00000087074	183.863771836122	1.65593866002283	0.316877489165104	5.22580087460877	1.73402896664188e-07	9.52081156869667e-06	23645	PPP1R15A	protein_coding
ENSG00000142156	101.710062787405	1.65456534413059	0.475335720843159	3.48083527405787	0.000499852800124049	0.0063186818694751	1291	COL6A1	protein_coding
ENSG00000110921	124.35458133032	1.65130739617674	0.353745227437188	4.66806975217765	3.04042685970948e-06	0.000103292168336005	4598	MVK	protein_coding
ENSG00000204362	20.4576560560458	1.64515086270923	0.721119588383998	2.28138423807894	0.022525719909195	0.0971250435111695	400743	AL590644.1	lincRNA
ENSG00000155749	204.933348518301	1.64324024047515	0.35853074847906	4.58326167963561	4.57778567151333e-06	0.000142734131826707	130540	ALS2CR12	protein_coding
ENSG00000236760	105.216276887692	1.63984497181605	0.491280223959307	3.33790144980857	0.000844136831533143	0.00939029106556796	NA	AC019118.2	lincRNA
ENSG99999360000	75.3534853050148	1.63563031623047	0.563207720157074	2.90413333782838	0.00368271282813626	0.0274094012270278	NA	IGS_bin500_35	rRNA
ENSG00000257219	24.5464125487695	1.63554317223894	0.665366381386156	2.45810912302425	0.0139670727223449	0.0696516987410639	105369848	LINC02407	lincRNA
ENSG00000217801	50.662131462358	1.63508656839041	0.515953343545114	3.16905896404458	0.00152933365815286	0.0144805277659807	100288175	AL390719.1	transcribed_unprocessed_pseudogene
ENSG00000165029	385.56518957414	1.63099850104434	0.337704786959809	4.82965763004851	1.36768007604765e-06	5.46265179185878e-05	19	ABCA1	protein_coding
ENSG00000214176	277.591268266503	1.62949277863393	0.312119995782908	5.22072536412344	1.78223676549525e-07	9.7041827945597e-06	440456	PLEKHM1P1	transcribed_unprocessed_pseudogene
ENSG00000167880	450.650300890047	1.62904707487534	0.36086017547076	4.51434429623652	6.35129641777501e-06	0.000189689726528676	2125	EVPL	protein_coding
ENSG00000134324	835.681335231891	1.6251978165462	0.268091044670465	6.06211154327766	1.34345987308104e-09	1.31577945536731e-07	23175	LPIN1	protein_coding
ENSG00000089060	383.222377841937	1.6231440793357	0.321281218939786	5.05209761308801	4.36984263449974e-07	2.133503707808e-05	80024	SLC8B1	protein_coding
ENSG00000116584	927.489659914894	1.62294216924632	0.340592554945844	4.76505474262166	1.88802383234648e-06	7.11039367992472e-05	9181	ARHGEF2	protein_coding
ENSG99999500000	28.4113259723739	1.61929653473366	0.706456590674	2.29213876140466	0.0218976373196181	0.0952988448815087	NA	IGS_bin500_49	rRNA
ENSG99999500000	28.4113259723739	1.61929653473366	0.706456590674	2.29213876140466	0.0218976373196181	0.0952988448815087	NA	ITS1	rRNA
ENSG00000173727	103.640579818388	1.61868027602622	0.400805886440379	4.03856412988835	5.3779391119658e-05	0.00109126333086066	NA	AP000769.1	transcribed_unprocessed_pseudogene
ENSG00000086730	42.6339660058018	1.61852098292137	0.595415849992191	2.71830348980901	0.00656176203759555	0.0413776695851008	7462	LAT2	protein_coding
ENSG00000283683	35.1951785516341	1.61757113912697	0.597693254299377	2.70635669298811	0.00680259357167783	0.0424827112774982	110806290	MYOCOS	protein_coding
ENSG00000270757	62.7272087911089	1.6166849172847	0.427049171161156	3.78571140388563	0.000153269470385399	0.0025195214249745	100529241	HSPE1-MOB4	protein_coding
ENSG00000174564	497.310420526326	1.61433037715836	0.297470138797952	5.42686531052061	5.73523737957958e-08	3.65330140425016e-06	53833	IL20RB	protein_coding
ENSG00000119699	89.3790238849733	1.61313392645223	0.378148004630594	4.2658797790777	1.99115985716636e-05	0.000486075505850478	7043	TGFB3	protein_coding
ENSG00000125864	115.482213270115	1.61308324277536	0.349133767163969	4.62024414274941	3.83288748068676e-06	0.00012447898449922	631	BFSP1	protein_coding
ENSG00000226002	27.6658022380991	1.61288229110116	0.60796784721745	2.65290721949033	0.00798018029077947	0.0475582264041483	106481735	GTF2IP14	unprocessed_pseudogene
ENSG00000151789	23.3901726875322	1.61044292350944	0.685475248746151	2.34938158081596	0.0188046246052433	0.0854706582588449	79750	ZNF385D	protein_coding
ENSG00000253161	31.6725323565615	1.60903340990802	0.603802940231654	2.66483202167035	0.00770267874413199	0.0465558125576577	NA	LINC01605	lincRNA
ENSG00000225339	52.6567546723728	1.60517412967666	0.508095629044883	3.15919688719634	0.0015820457281388	0.0148465579565299	NA	AL354740.1	processed_transcript
ENSG00000160712	105.298271603047	1.60423985855258	0.40044990495764	4.00609374279231	6.17311575443655e-05	0.00121723093842318	3570	IL6R	protein_coding
ENSG00000261386	82.4333867484416	1.59623932627315	0.413854080798545	3.85700999539053	0.000114782470430348	0.00202352188681911	NA	AC027682.4	lincRNA
ENSG00000149201	61.6390461526183	1.59425075766268	0.431204392017419	3.69720435871228	0.000217986856518415	0.00332670693919689	60494	CCDC81	protein_coding
ENSG00000106089	223.278281733267	1.59298335888549	0.391724439114933	4.06659171555569	4.77057152808862e-05	0.00100082327254798	6804	STX1A	protein_coding
ENSG00000273237	68.1732550152541	1.59149912786279	0.444084780857161	3.58377318130767	0.000338666205336857	0.00468814075588127	NA	AC004520.1	antisense_RNA
ENSG00000256618	45.9909207187894	1.58928404404495	0.591272447924222	2.68790478843457	0.00719018951445851	0.0444467097847896	NA	MTRNR2L1	protein_coding
ENSG00000266088	55.7495590082018	1.58925833629828	0.447444686840439	3.55185430297671	0.00038252660910431	0.00514730351338117	NA	AC004585.1	lincRNA
ENSG00000116717	241.166001672042	1.5888951274266	0.305611139663002	5.19907464491864	2.00283089379727e-07	1.07082502902138e-05	1647	GADD45A	protein_coding
ENSG00000179588	145.113269589934	1.58872166816579	0.437014488270892	3.63539816368968	0.00027755162107124	0.0039876954051178	161882	ZFPM1	protein_coding
ENSG00000064989	62.0497036246968	1.58236650741322	0.469682805633067	3.36901093341157	0.000754384363587938	0.00865796207490068	10203	CALCRL	protein_coding
ENSG00000081181	27.4561984259146	1.58199067067398	0.660786449164286	2.39410277355834	0.0166610795539536	0.0791644010158279	384	ARG2	protein_coding
ENSG00000148296	329.271843576824	1.58153294076389	0.335174693165599	4.7185332694032	2.37551123823705e-06	8.6083248359848e-05	6838	SURF6	protein_coding
ENSG00000076641	279.917288291538	1.57989425630024	0.272420594550271	5.79946702968044	6.65260161984816e-09	5.19062079496957e-07	55824	PAG1	protein_coding
ENSG00000167378	52.0501771908412	1.57792146977616	0.506028393677504	3.11824689976148	0.00181930326479701	0.0164914784079607	126298	IRGQ	protein_coding
ENSG00000105499	24.1147120930902	1.56989042745572	0.645209309163239	2.43314906521061	0.0149681372569218	0.0732329475693441	8605	PLA2G4C	protein_coding
ENSG00000151322	29.0105039324319	1.56868967099122	0.613374194034467	2.55747582185218	0.0105434887218849	0.0574833402165751	64067	NPAS3	protein_coding
ENSG00000260144	65.7450206815661	1.56820648611089	0.573367502094281	2.73508086939505	0.00623649522771515	0.0398505202501375	646665	AC100827.2	unprocessed_pseudogene
ENSG00000167508	108.922619879027	1.56588414524073	0.394158885182012	3.97272319389082	7.10556043344822e-05	0.00136962617007376	4597	MVD	protein_coding
ENSG00000131152	40.6720398276757	1.56494868137115	0.556074902090656	2.81427677366388	0.00488871174780929	0.0338427363964434	NA	AC010531.1	protein_coding
ENSG00000197329	193.245256363665	1.56485903505506	0.318214797111263	4.91761869423034	8.76033403171766e-07	3.73965358783298e-05	57162	PELI1	protein_coding
ENSG00000059122	272.899075012183	1.56376440308916	0.320105268048315	4.88515672554673	1.03346614377871e-06	4.28822707547061e-05	84256	FLYWCH1	protein_coding
ENSG00000131116	66.4127588873334	1.56321092541137	0.468323816777839	3.3378847485626	0.000844187569885486	0.00939029106556796	126299	ZNF428	protein_coding
ENSG00000274383	142.107254036204	1.56018852799227	0.407397292943146	3.82964873605579	0.00012832630261335	0.0022143637942807	NA	AC103691.1	antisense_RNA
ENSG00000268439	75.3471953224271	1.56010302916667	0.450783263490923	3.46087167718925	0.000538429400846563	0.00671780278470154	NA	EMG1	protein_coding
ENSG00000146021	80.3557603019992	1.55993115906947	0.444536346508654	3.50911949342504	0.000449592862881595	0.0058186593769922	26249	KLHL3	protein_coding
ENSG00000157168	670.139131839714	1.55933450663958	0.269707332102947	5.78157996106827	7.40022919234204e-09	5.71029819240909e-07	3084	NRG1	protein_coding
ENSG00000140961	79.4144878563715	1.55850520088788	0.446165042685541	3.49311365029179	0.000477423273208504	0.0060822979032899	29948	OSGIN1	protein_coding
ENSG00000108684	47.032570117728	1.5523631355522	0.513718093385679	3.02181907847803	0.00251260673999741	0.0208196535107407	40	ASIC2	protein_coding
ENSG00000110046	416.118543566183	1.54918668610214	0.380647946086772	4.06986745108822	4.70398931123964e-05	0.000992340927534085	23130	ATG2A	protein_coding
ENSG00000159388	44.2086613165175	1.543475589985	0.498776088367116	3.09452603278958	0.00197127634290167	0.0175755075580631	7832	BTG2	protein_coding
ENSG00000214106	90.1712950128952	1.54317663553959	0.383530127121893	4.02361255716721	5.73121737504526e-05	0.00114253009455823	NA	PAXIP1-AS2	antisense_RNA
ENSG00000101213	38.8545087459837	1.54240736110953	0.595425069325647	2.5904306697338	0.00958559276442069	0.0537340189788271	5753	PTK6	protein_coding
ENSG00000143178	105.807880825523	1.53576166822402	0.365317831423857	4.20390557514881	2.62348416379734e-05	0.00061115937512919	9095	TBX19	protein_coding
ENSG00000183580	27.4456509861696	1.5326111776592	0.64259782570826	2.3850239081808	0.0170780114329318	0.0805586151104482	23194	FBXL7	protein_coding
ENSG00000173846	82.6969525430014	1.53121522482495	0.425317660930394	3.60016845168239	0.000318011090992158	0.00446667257606299	1263	PLK3	protein_coding
ENSG00000227722	27.3468492353668	1.53096668030476	0.617087927879642	2.48095386595111	0.0131031330775299	0.0666893854854182	NA	AL022100.1	transcribed_processed_pseudogene
ENSG00000257242	1450.09501030681	1.52920945923652	0.229286834707909	6.66941676431006	2.56821986350539e-11	4.18799613141824e-09	256021	LINC01619	processed_transcript
ENSG00000239791	30.1341416802997	1.52885424943904	0.579630876091826	2.63763424707009	0.00834865731040868	0.0488312606746178	NA	AC002310.2	antisense_RNA
ENSG00000250061	32.0306465988508	1.52712139687031	0.57151021642964	2.67208066097331	0.00753825260416018	0.0459194192065895	NA	AC091976.1	antisense_RNA
ENSG00000227764	32.4573456654474	1.52475304167092	0.591070807210235	2.5796453201056	0.00989018362868289	0.0548942220670292	105748977	LINC01693	lincRNA
ENSG00000013297	55.797176943713	1.52095419073156	0.46696537157986	3.25710273887289	0.00112555686133739	0.0117131178926796	5010	CLDN11	protein_coding
ENSG00000284681	178.147795015703	1.51994455580673	0.319502588069624	4.75722142030196	1.96275845061758e-06	7.30746622242487e-05	NA	AC007240.1	protein_coding
ENSG00000253390	38.2727016782212	1.5195675748497	0.52621319663905	2.88774128918707	0.00388018872535224	0.0284358589295452	NA	AC104561.1	lincRNA
ENSG00000125398	132.384196400158	1.51915227863986	0.330279118535324	4.59960134742029	4.23300217646594e-06	0.000134034109692486	6662	SOX9	protein_coding
ENSG00000260083	49.0349601033637	1.51907558599005	0.500640626471172	3.03426351292632	0.00241123715617636	0.0202296373474708	101928736	MIR762HG	antisense_RNA
ENSG00000259755	32.160948272372	1.51605811846635	0.570675797622606	2.65660139221276	0.00789327109984047	0.047235072229394	NA	AC090907.2	antisense_RNA
ENSG00000108602	105.115534790748	1.51259365991447	0.362670430733821	4.17071128973462	3.03650366259667e-05	0.000692535177985508	218	ALDH3A1	protein_coding
ENSG00000223891	25.550499629661	1.50604829899356	0.639873321318897	2.35366634115846	0.0185892886173104	0.085031004062407	100505783	OSER1-AS1	lincRNA
ENSG00000180353	37.7612418554859	1.50477875859632	0.566388250687643	2.65679727072267	0.00788868661561469	0.0472249679298196	3059	HCLS1	protein_coding
ENSG00000151468	113.084587788955	1.50092525452146	0.386705292098823	3.88131552680664	0.000103892943533288	0.00186534942713208	83643	CCDC3	protein_coding
ENSG00000249417	76.3474279547916	1.50080079727615	0.452370751517611	3.31763446739487	0.000907832057651053	0.0099355821235676	NA	AC117383.1	antisense_RNA
ENSG00000129749	34.2206198794948	1.49400968898325	0.568664314935191	2.62722602728029	0.00860841320842896	0.0498676355914213	57053	CHRNA10	protein_coding
ENSG00000143786	388.431863996057	1.49305602619011	0.290258859866464	5.14387752669119	2.69125018630541e-07	1.39765021618096e-05	149111	CNIH3	protein_coding
ENSG00000263257	37.5966277587142	1.49010648694162	0.542337578352354	2.74756267391359	0.00600400326998092	0.03880589826539	NA	AC040173.1	lincRNA
ENSG00000175003	272.400652788492	1.48892580705319	0.405199187084986	3.67455279899392	0.000238266370948859	0.00355156280718742	6580	SLC22A1	protein_coding
ENSG00000231689	36.4094520607096	1.48708567969009	0.540586083063762	2.75087673597156	0.00594360037225753	0.0384917757229561	104355152	LINC01090	lincRNA
ENSG00000251095	261.031490562144	1.48653391405864	0.298277094533346	4.98373472620926	6.23685717627521e-07	2.80951464015248e-05	NA	AC097478.1	antisense_RNA
ENSG00000236255	78.7870123719556	1.48331117305099	0.415194844488272	3.57256645341821	0.000353499738508261	0.00485228976082004	NA	AC009404.1	lincRNA
ENSG00000127663	1143.65072606752	1.48165692414404	0.316961567037128	4.67456334846578	2.94579699366372e-06	0.000100496049321494	23030	KDM4B	protein_coding
ENSG00000113916	122.596480044097	1.48120100143771	0.332853918293651	4.45000319969484	8.58690100555684e-06	0.000243101726905582	604	BCL6	protein_coding
ENSG00000186481	94.2483823433136	1.48105641549844	0.371137726058109	3.99058438825093	6.59106919060422e-05	0.00128873579485831	NA	ANKRD20A5P	transcribed_unprocessed_pseudogene
ENSG00000171517	52.7523345717945	1.47806678981861	0.461896779084538	3.19999371450063	0.00137430584650289	0.0134035044103955	23566	LPAR3	protein_coding
ENSG00000213020	449.726201506629	1.4759990604941	0.267274138140149	5.52241631294732	3.34369071663948e-08	2.22553324556082e-06	81856	ZNF611	protein_coding
ENSG00000258479	29.306865951172	1.47480395732674	0.609589299162302	2.41934029903972	0.0155486865672292	0.0751776278522768	NA	LINC00640	lincRNA
ENSG00000099785	25.533994147914	1.47425937725117	0.630888219173235	2.33679966188488	0.019449603432634	0.0873972673397528	51257	2002-03-01	protein_coding
ENSG00000158158	304.906885682903	1.47282727600555	0.30572726731927	4.81745474952183	1.45401051362465e-06	5.74105313454653e-05	26504	CNNM4	protein_coding
ENSG00000153283	36.9848002893561	1.47110948309057	0.593869019196314	2.47716152137627	0.0132431954631302	0.0671129621716565	10225	CD96	protein_coding
ENSG00000171729	530.138831651738	1.46887784469337	0.3663162239515	4.00986292348288	6.07540071087741e-05	0.00119941355196462	55092	TMEM51	protein_coding
ENSG00000156113	397.655483639905	1.4686632509748	0.288317520652841	5.09390913063239	3.50754931327834e-07	1.74382947108628e-05	3778	KCNMA1	protein_coding
ENSG00000163053	31.1871046582355	1.46534567052127	0.592250438897634	2.47419938303252	0.0133535149267795	0.0674375249027542	151473	SLC16A14	protein_coding
ENSG00000111863	68.8592113106947	1.46442637081422	0.428776841604583	3.41535789417636	0.000636982568175734	0.0076041542747011	84830	ADTRP	protein_coding
ENSG00000174125	144.333754699009	1.46433834961818	0.328004935059121	4.4643790172067	8.0301306732343e-06	0.000230541093113436	7096	TLR1	protein_coding
ENSG00000266074	40.7444805022865	1.46423035671245	0.591381598084785	2.47594845942861	0.0132882759563133	0.0671912917890237	57597	BAHCC1	protein_coding
ENSG00000228221	63.7848443471707	1.45760876509726	0.422185540449134	3.45253123436347	0.000555353176810623	0.00688156858225747	100505566	LINC00578	lincRNA
ENSG00000154162	77.2595151853969	1.45665176467978	0.483882898163408	3.01033942346081	0.00260955890377174	0.0214162441086089	1010	CDH12	protein_coding
ENSG00000152822	37.1370764463311	1.45479432837264	0.538129598962706	2.70342744791755	0.00686284283606304	0.042796320507717	2911	GRM1	protein_coding
ENSG00000181634	34.3725280966405	1.4543844564367	0.542665975560128	2.68007305034283	0.00736060951563137	0.0451578101472539	9966	TNFSF15	protein_coding
ENSG00000171206	180.061456409889	1.45285392030337	0.357310576438855	4.06608148794048	4.78102244014763e-05	0.00100082327254798	81603	TRIM8	protein_coding
ENSG00000182489	45.3608471203668	1.45246548679655	0.520862873410044	2.78857557515548	0.00529403938050276	0.0356146452878954	402415	XKRX	protein_coding
ENSG00000167766	1675.93825982506	1.45087186920454	0.270601925351524	5.36164651201128	8.24667963573044e-08	5.07466433282477e-06	55769	ZNF83	protein_coding
ENSG00000172375	75.9035870795472	1.4502657951128	0.406054173570197	3.57160667100515	0.000354797984998743	0.00486601408021404	9854	C2CD2L	protein_coding
ENSG00000243176	33.689882963641	1.44933786354686	0.563867818636147	2.57035038291853	0.0101595701124738	0.0560270915874567	NA	AC092944.1	processed_transcript
ENSG00000157856	29.1581222289158	1.44873123385447	0.598443000737886	2.42083411798311	0.0154849416647505	0.074996419283364	92749	DRC1	protein_coding
ENSG00000157933	1847.97394290295	1.44006673209441	0.310821827436046	4.63309396245896	3.60240931967169e-06	0.000118198166551079	6497	SKI	protein_coding
ENSG00000126217	258.663053413224	1.43842637363633	0.385893862692439	3.72751814086964	0.000193374645899301	0.00302335604092032	23263	MCF2L	protein_coding
ENSG00000110031	136.813175685706	1.43812270632673	0.321457685167201	4.47375431568453	7.68580474918275e-06	0.000222615307362208	9404	LPXN	protein_coding
ENSG00000138162	1670.53802976391	1.43618851280375	0.300885102852459	4.77321242955652	1.81310370461706e-06	6.89190725202572e-05	10579	TACC2	protein_coding
ENSG00000162733	130.45778215749	1.4350013469119	0.331577388436921	4.32780218722572	1.50604635946439e-05	0.00038493883987125	4921	DDR2	protein_coding
ENSG00000228526	833.078016863935	1.43458993893303	0.335309345802623	4.27840725852445	1.88235386800255e-05	0.000463678920325039	106614088	MIR34AHG	lincRNA
ENSG00000089127	59.0321704576798	1.42763716742733	0.450548696802517	3.16866340433137	0.0015314163680092	0.0144853867245511	4938	OAS1	protein_coding
ENSG00000172183	109.446133229712	1.42262421689655	0.356389728593372	3.99176548244384	6.55832133151044e-05	0.0012838721002754	3669	ISG20	protein_coding
ENSG00000251577	68.9799117454764	1.41623842161949	0.407493262046133	3.47548917620915	0.000509922569763884	0.00643101882841428	NA	AC105460.2	antisense_RNA
ENSG00000257176	62.2773997627864	1.41443421532679	0.424884188299095	3.32898764952653	0.000871622694246077	0.00964284347019727	100506606	AC009318.1	antisense_RNA
ENSG00000275110	192.979113152815	1.40931528240089	0.391746264884898	3.59752066255174	0.000321264981455028	0.00448926461443724	NA	MIR6087	miRNA
ENSG00000164171	2016.34361556347	1.40738925287619	0.241283512316424	5.8329275770427	5.44632117525869e-09	4.41856514452455e-07	3673	ITGA2	protein_coding
ENSG00000173020	379.351404753384	1.40535856740457	0.310709943037339	4.52305630668433	6.09530165335874e-06	0.000182713389818605	156	GRK2	protein_coding
ENSG00000284686	40.309172224158	1.40533526408977	0.529183822758864	2.65566558093774	0.00791520646421293	0.0473315994909865	NA	AC119674.2	protein_coding
ENSG00000234261	29.8530669607099	1.40528442772187	0.585435610393309	2.40040817943714	0.0163767988280255	0.0781323752160949	NA	AL138720.1	lincRNA
ENSG00000160570	194.237504398314	1.4051572366133	0.398076323157609	3.52986890922663	0.000415765617351824	0.00549423818651232	162989	DEDD2	protein_coding
ENSG00000136630	41.1512157622728	1.40465501188499	0.534002818747715	2.6304262123167	0.00852778797289368	0.0495237316502768	3142	HLX	protein_coding
ENSG00000257759	269.278479233281	1.4023368227189	0.293957408015382	4.77054425056545	1.83728816831351e-06	6.9519426365961e-05	NA	AL357153.2	lincRNA
ENSG00000240541	44.5519890074855	1.39980305544208	0.523721507592418	2.67280040087922	0.00752209922135725	0.0458724278244849	100874091	TM4SF1-AS1	antisense_RNA
ENSG00000198590	502.098977209016	1.39894429321076	0.295998901639968	4.72618069006329	2.28782089252008e-06	8.30901899650889e-05	339883	C3orf35	protein_coding
ENSG00000183638	39.8101730454516	1.3989359607411	0.531282641828706	2.63312943168232	0.00846021001258851	0.0492540680740025	94137	RP1L1	protein_coding
ENSG00000088826	190.262427155493	1.3926463687031	0.351140208646815	3.96606920657115	7.30676547777391e-05	0.00140343256355782	54498	SMOX	protein_coding
ENSG00000259641	31.1009901407208	1.39209127642714	0.588128977665398	2.36698297362103	0.0179337578284568	0.0830575941234437	NA	PCAT29	lincRNA
ENSG00000169155	967.538295215002	1.38688804063233	0.238977304106725	5.8034299358108	6.49719092889471e-09	5.14318895521777e-07	23099	ZBTB43	protein_coding
ENSG00000255874	68.4076956047129	1.38531437065007	0.413174930182329	3.35285195071916	0.000799834778879406	0.00901116788958332	283487	LINC00346	lincRNA
ENSG00000165046	58.5343395962926	1.38473248523313	0.442287652312445	3.13084138341469	0.00174306277325475	0.0160106399695095	137994	LETM2	protein_coding
ENSG00000174332	1544.35943812111	1.38333493410068	0.28606777831728	4.83568943778917	1.32684942265993e-06	5.34245272476927e-05	148979	GLIS1	protein_coding
ENSG00000137825	42.148208424952	1.38300481948676	0.513779472485184	2.69182576095748	0.00710620604072515	0.0440109767968496	3706	ITPKA	protein_coding
ENSG00000120051	58.7608742135335	1.37858636114804	0.451408368836831	3.05396721974898	0.00225836756003752	0.0193827367376484	159686	CFAP58	protein_coding
ENSG00000233246	69.5464149809047	1.37827473322861	0.40769820078728	3.38062500782959	0.000723211691272006	0.00837600358634418	101929464	AL513327.2	antisense_RNA
ENSG00000168646	62.6416377373481	1.37774808676884	0.477469157707575	2.88552268670856	0.00390764297024081	0.0285620501639251	8313	AXIN2	protein_coding
ENSG00000178852	241.990016871279	1.37721059055289	0.276807238058344	4.97534168619756	6.51326476848003e-07	2.91790682910999e-05	124989	EFCAB13	protein_coding
ENSG00000224638	105.193899594784	1.3762860031965	0.429546834675343	3.20404177634486	0.00135512811798615	0.0132403081006592	NA	AC106900.1	lincRNA
ENSG00000124104	92.7865396678127	1.37591201910946	0.431096164853848	3.19165915005513	0.00141458155655382	0.0136575378583322	90203	SNX21	protein_coding
ENSG00000137411	49.7737818699328	1.37469012371878	0.469704029678436	2.92671562698728	0.00342561947770659	0.0260378952836936	57176	VARS2	protein_coding
ENSG00000011347	49.1271834804444	1.36827395412254	0.558749003154198	2.448816814703	0.0143326320960524	0.0710055857031408	9066	SYT7	protein_coding
ENSG00000197457	205.759269224796	1.36692051483392	0.371769995007136	3.67679084700658	0.000236186535196963	0.00352700900133413	50861	STMN3	protein_coding
ENSG00000100982	272.647477113454	1.36672848702227	0.275444176969096	4.96190735292112	6.98042916679329e-07	3.07648266007833e-05	63935	PCIF1	protein_coding
ENSG00000182600	123.779211650375	1.36574662826264	0.338715426891986	4.0321358870323	5.52722106355719e-05	0.00111137353740354	389084	C2orf82	protein_coding
ENSG00000110852	49.4443700234285	1.36502137262953	0.466061250593365	2.92884544872943	0.00340223542678046	0.0258910840258409	9976	CLEC2B	protein_coding
ENSG00000242349	36.7381701559756	1.36333686515246	0.580042083506086	2.35041026146193	0.0187527289143026	0.0853715104426388	NA	NPPA-AS1	antisense_RNA
ENSG00000164251	177.54299027145	1.36088577337939	0.296161008778983	4.59508758087391	4.3256754571818e-06	0.000135912889557348	2150	F2RL1	protein_coding
ENSG00000188002	384.569463386477	1.36011671899456	0.285779074025651	4.75932929530201	1.9423732056661e-06	7.24811896219613e-05	NA	AC026412.1	transcribed_unprocessed_pseudogene
ENSG00000144460	1388.4003437708	1.35595535428171	0.240124053484211	5.64689515526138	1.6337139219504e-08	1.17361114208128e-06	57624	NYAP2	protein_coding
ENSG00000251191	74.0497753237866	1.35499117096229	0.436633926902427	3.10326588814315	0.00191397598555387	0.017216654575119	619351	LINC00589	lincRNA
ENSG00000149929	149.520189795232	1.35439359844428	0.335106392426793	4.04168237029427	5.30690847770446e-05	0.00108310083286516	8479	HIRIP3	protein_coding
ENSG00000135643	355.242735293907	1.35411554517138	0.315719683834896	4.288980429486	1.79495186468627e-05	0.000446193293558522	27345	KCNMB4	protein_coding
ENSG00000146083	210.368783295559	1.35185494254876	0.354984638675017	3.80820687789357	0.00013997814525285	0.00236296440438739	22838	RNF44	protein_coding
ENSG00000177453	55.5646198262871	1.3517175703073	0.49145685393367	2.75042978745339	0.00595171448966978	0.0385137334059703	167359	NIM1K	protein_coding
ENSG00000104679	88.3055247358078	1.35148045539478	0.419458092652719	3.22196777000488	0.00127313455556014	0.0126876971329112	203069	R3HCC1	protein_coding
ENSG00000150907	1375.66566899277	1.35144898091301	0.282064374940929	4.79127852000464	1.65721887970503e-06	6.37364817720519e-05	2308	FOXO1	protein_coding
ENSG00000100284	466.160037793151	1.35050520488849	0.26451775860107	5.1055370045126	3.29856428207827e-07	1.65506731531847e-05	10043	TOM1	protein_coding
ENSG00000242802	195.205105092155	1.3485783018469	0.359414858749237	3.75214955369388	0.000175324817964671	0.00279989788530398	9907	AP5Z1	protein_coding
ENSG00000023171	9578.8333495433	1.3425010570984	0.313517896855311	4.2820555718322	1.85174719100724e-05	0.00045821610688551	57476	GRAMD1B	protein_coding
ENSG00000104946	157.490400166642	1.33690042176192	0.346966423130337	3.85311180747804	0.000116626101866691	0.00204496972380658	79735	TBC1D17	protein_coding
ENSG00000124762	431.576571764862	1.33656833593732	0.285533491529963	4.68095118641121	2.85546930508603e-06	9.8236577970544e-05	1026	CDKN1A	protein_coding
ENSG00000108840	340.082221806165	1.3348390259098	0.314058008187343	4.25029450328023	2.13489625426108e-05	0.000511966959091697	10014	HDAC5	protein_coding
ENSG00000249992	53.6974944597439	1.33077331400553	0.455453016734132	2.92186738282681	0.00347939656716623	0.0262358111023634	25907	TMEM158	protein_coding
ENSG00000189149	51.0826515654295	1.33070520152726	0.50101147871046	2.65603735258187	0.00790648562929002	0.0472967942614939	NA	CRYM-AS1	transcribed_unitary_pseudogene
ENSG00000178381	76.6491819639381	1.33048519465365	0.391511767527155	3.39832747060755	0.000677992116868179	0.00795969578817091	90637	ZFAND2A	protein_coding
ENSG00000156042	108.247536922298	1.33046284873373	0.36457451334333	3.64935781311952	0.000262896705605424	0.00381750363161857	118491	CFAP70	protein_coding
ENSG00000002587	82.8535448199086	1.32968169489374	0.390849939384967	3.40202609980215	0.000668882495721432	0.00786656968368581	9957	HS3ST1	protein_coding
ENSG00000064932	406.209134202373	1.32892725003251	0.351195284029139	3.7840122304212	0.000154320234867363	0.00252914579897698	22904	SBNO2	protein_coding
ENSG00000111252	280.360989261084	1.32726907823951	0.338055910693735	3.92618213808415	8.63048131838971e-05	0.00160272165189944	10019	SH2B3	protein_coding
ENSG00000272657	179.218085707865	1.32710008267292	0.374771655372702	3.5410897906704	0.000398477946251304	0.00532038981709104	NA	AP000317.2	processed_transcript
ENSG00000175592	266.606797969889	1.32699739270141	0.272854725663216	4.86338431367069	1.15395482051752e-06	4.73993482573782e-05	8061	FOSL1	protein_coding
ENSG00000081041	55.6601397004449	1.32622234442528	0.45840944656669	2.89309558159888	0.00381465191959551	0.0280584252831953	2920	CXCL2	protein_coding
ENSG00000120889	1304.91749700995	1.32535571063009	0.27984145429344	4.73609499341841	2.17875495394108e-06	7.9840352885207e-05	8795	TNFRSF10B	protein_coding
ENSG00000110400	174.67568583814	1.32443249836726	0.327205138519206	4.04771301685874	5.17205054137073e-05	0.00106222453624852	5818	NECTIN1	protein_coding
ENSG00000078902	216.476932999442	1.32182752028825	0.37478825757068	3.52686481923454	0.000420511400939721	0.00554347567916252	54472	TOLLIP	protein_coding
ENSG00000205085	167.465581916014	1.32103940248703	0.399157131858899	3.30957233893046	0.0009343861745218	0.0101919968882455	346653	FAM71F2	protein_coding
ENSG00000130766	193.729463110617	1.32054556864578	0.355013343461042	3.71970685882317	0.000199454135312108	0.00310057062396049	83667	SESN2	protein_coding
ENSG00000006459	428.802444459301	1.31643511619039	0.261670395073647	5.03089054388396	4.88206820789579e-07	2.33465942129492e-05	80853	KDM7A	protein_coding
ENSG00000196730	247.896807203015	1.31607117894082	0.33625238927574	3.91393852033447	9.08027642286588e-05	0.00167117714839891	1612	DAPK1	protein_coding
ENSG00000171658	312.672370324923	1.30540734341547	0.27989517281291	4.66391517329969	3.10249311094233e-06	0.000104673679527285	344887	NMRAL2P	transcribed_unprocessed_pseudogene
ENSG00000267123	72.5797299496772	1.30309908462078	0.407967461443425	3.19412504127242	0.0014025535287185	0.0135816154351619	101928710	LINC02081	lincRNA
ENSG00000170537	224.553911285833	1.30124739285859	0.283961829913658	4.58247290931409	4.59509253754535e-06	0.000143000332079679	79905	TMC7	protein_coding
ENSG00000090975	1213.31534673645	1.29513089423135	0.299441405293576	4.32515634556815	1.52423717964179e-05	0.000388370870131542	57605	PITPNM2	protein_coding
ENSG00000186350	988.629992112853	1.29379721182306	0.318188648641076	4.06613252027886	4.77997617662448e-05	0.00100082327254798	6256	RXRA	protein_coding
ENSG00000164463	305.373163358581	1.29099426526427	0.269066897380317	4.7980419658963	1.60224213894898e-06	6.20611937288384e-05	153222	CREBRF	protein_coding
ENSG00000258077	95.8519532746534	1.2889461284338	0.437261402217489	2.94777019397812	0.00320074905439153	0.0249014644568327	NA	AC078923.1	lincRNA
ENSG00000166900	746.503513774134	1.28748256460068	0.256645044039043	5.01658845360293	5.25970667056775e-07	2.45759417412459e-05	6809	STX3	protein_coding
ENSG00000250317	200.143955916157	1.28692249477204	0.307482408746706	4.18535323701125	2.84722982980856e-05	0.00065671537248498	389203	SMIM20	protein_coding
ENSG00000145283	40.1837295748436	1.28428240560555	0.516638525438485	2.48584327797766	0.0129244869521147	0.0661800534340091	345274	SLC10A6	protein_coding
ENSG00000186635	1076.9628475824	1.28405327681342	0.304036954266006	4.22334607289214	2.40701782801188e-05	0.000568035307111284	116985	ARAP1	protein_coding
ENSG00000131773	672.8555639303	1.28256892506967	0.258425839670799	4.96300573775244	6.9410530771848e-07	3.06741876774126e-05	10656	KHDRBS3	protein_coding
ENSG00000233901	94.5578359755049	1.28113588778005	0.390749405373765	3.2786636912591	0.00104299854063895	0.0111128198619933	100506119	LINC01503	lincRNA
ENSG00000157827	4339.79234073945	1.28057316202577	0.259401062055855	4.93665350433311	7.9474487340845e-07	3.43764049089432e-05	114793	FMNL2	protein_coding
ENSG00000181045	123.264134281698	1.28025639371282	0.397595414442398	3.21999788530835	0.00128191542357431	0.0127309347212097	284129	SLC26A11	protein_coding
ENSG00000130522	133.893987350626	1.27981019525959	0.369533652285011	3.46331162898396	0.000533570046263939	0.0066622716266662	3727	JUND	protein_coding
ENSG00000226472	96.3654048585895	1.27719313114121	0.412297973525093	3.09774292660567	0.00195000502663744	0.0174552305863929	NA	AC008013.1	transcribed_unprocessed_pseudogene
ENSG00000025434	163.000070926438	1.2725606188134	0.319175718368061	3.98702202448222	6.69078166530068e-05	0.00130354332874621	10062	NR1H3	protein_coding
ENSG00000139405	90.3285703237303	1.27169109642571	0.368838406257968	3.44782721877472	0.000565115419485057	0.00696725149182309	84934	RITA1	protein_coding
ENSG00000131459	258.509747086877	1.27164737557449	0.295906722367828	4.2974602449003	1.72766233889084e-05	0.000431439353143843	9945	GFPT2	protein_coding
ENSG00000237781	40.4444565697938	1.26838132596672	0.523517193483131	2.42280739153525	0.0154010898863935	0.0746790284797556	NA	AL356356.1	antisense_RNA
ENSG00000145040	77.0580767313042	1.26803299307432	0.418105342718592	3.03280743754517	0.00242290154642659	0.0202800648160483	90226	UCN2	protein_coding
ENSG00000130787	196.005682839387	1.26704385541319	0.364043242365156	3.48047624007884	0.000500523216361591	0.00632225568490199	9026	HIP1R	protein_coding
ENSG00000127554	50.3189994068298	1.26648531421491	0.506194080136885	2.50197575181525	0.0123502383305936	0.0640978155496468	2671	GFER	protein_coding
ENSG00000090776	37.2109742659718	1.26644165878566	0.557646089873116	2.27104911481369	0.0231440048842587	0.0989536674482452	1947	EFNB1	protein_coding
ENSG00000215712	430.031995744289	1.26595813429675	0.350137998449217	3.61559767835471	0.000299655456932029	0.00424542270737672	729515	TMEM242	protein_coding
ENSG00000170846	84.2545280542612	1.26455697428581	0.37711577930858	3.35323273028857	0.000798735138838907	0.00901116788958332	93622	AC093323.1	lincRNA
ENSG00000168310	332.177972601918	1.26419984796119	0.273747544078003	4.61812306743824	3.87226588732304e-06	0.000125039682820944	3660	IRF2	protein_coding
ENSG00000225697	283.725124173791	1.26167725441091	0.351864938840299	3.58568619700852	0.000336193029325967	0.00466181949763481	65010	SLC26A6	protein_coding
ENSG00000106688	577.399769235945	1.26163270791488	0.281968116629345	4.47438073139785	7.66330873009444e-06	0.000222358675198665	6505	SLC1A1	protein_coding
ENSG00000260630	46.5773315119012	1.2605369763699	0.48899881885521	2.57779145422259	0.00994339880370813	0.0550958220496325	197187	SNAI3-AS1	antisense_RNA
ENSG00000148400	324.37876596692	1.26043391066176	0.287579817976252	4.38290113517578	1.17109265982236e-05	0.000311539698495273	4851	NOTCH1	protein_coding
ENSG00000009694	47.0234511904796	1.26006073686565	0.501710123688625	2.51153141499627	0.0120208586113576	0.0628189968265131	10178	TENM1	protein_coding
ENSG00000027075	208.359865517429	1.25787031038639	0.307623182933085	4.08899712431622	4.33242223468957e-05	0.000933273571744819	5583	PRKCH	protein_coding
ENSG00000240963	269.835517014939	1.25762137184059	0.298056019163395	4.21941276465602	2.44939474139919e-05	0.000576367677460268	NA	AL645465.1	antisense_RNA
ENSG00000183696	231.51693954442	1.25538709353874	0.284016333455762	4.42012287907477	9.86447932618137e-06	0.000269447344006766	7378	UPP1	protein_coding
ENSG00000242242	42.2790533536241	1.25528721575678	0.528091184612089	2.37702740044574	0.0174527916239473	0.081711935978096	NA	NECTIN3-AS1	antisense_RNA
ENSG00000134531	541.433398881346	1.25034868663307	0.236233880255663	5.29284235301003	1.20429731217455e-07	6.96399867717392e-06	2012	EMP1	protein_coding
ENSG00000111199	86.0783181567451	1.24795089135672	0.412345931817726	3.0264658750371	0.00247430748420317	0.0206070133528606	59341	TRPV4	protein_coding
ENSG00000186716	2199.25119839084	1.2478652886788	0.29135080284383	4.28303363676563	1.84362287579959e-05	0.000456899061332277	613	BCR	protein_coding
ENSG00000143067	292.634874864628	1.24700959065932	0.277972865808176	4.48608387381183	7.25441933543043e-06	0.000212003254664631	90874	ZNF697	protein_coding
ENSG00000198542	86.6657219789562	1.24653146089526	0.441989846540369	2.82027171133537	0.00479830014333417	0.0333955955771875	9358	ITGBL1	protein_coding
ENSG00000181523	137.567606454517	1.24568782073194	0.3566461092794	3.49278399040673	0.000478013012003137	0.00608505713250207	6448	SGSH	protein_coding
ENSG00000054967	267.672179632369	1.24376593012465	0.371977650340268	3.34365768746297	0.000826816899699698	0.00926023570288666	84957	RELT	protein_coding
ENSG00000185033	821.967449427975	1.24274052120442	0.283402996418703	4.38506486137635	1.15951223647364e-05	0.00031064240683329	10509	SEMA4B	protein_coding
ENSG00000122490	232.954057781951	1.23924917640925	0.283553596139912	4.37042306385626	1.24006041882859e-05	0.000326057535992615	80148	PQLC1	protein_coding
ENSG00000173327	261.092365824188	1.23752145378926	0.29213139924554	4.23618090005145	2.27353633786314e-05	0.000540445438214784	4296	MAP3K11	protein_coding
ENSG00000168056	300.585654700822	1.23650863634921	0.333032613570389	3.71287551418104	0.000204917693564672	0.0031613934048809	4054	LTBP3	protein_coding
ENSG00000171680	220.821416321822	1.23159419608129	0.327844801379718	3.75663786919356	0.000172211415051562	0.00276402711146243	57449	PLEKHG5	protein_coding
ENSG00000125730	396.707394856393	1.23111494046853	0.321432394167069	3.83008981922539	0.000128096493701378	0.00221278551142836	718	C3	protein_coding
ENSG00000169933	147.60835030304	1.23108542875971	0.359309878287904	3.42624988387679	0.000611977092395763	0.00740319766001313	9758	FRMPD4	protein_coding
ENSG00000271936	44.5668781923323	1.23093103523587	0.504218629891177	2.44126448779082	0.0146359312363823	0.072083397967891	NA	AC012073.1	antisense_RNA
ENSG00000164300	533.19276832337	1.22760494232446	0.248123141736537	4.94756326932197	7.51482816125287e-07	3.28537004894237e-05	256987	SERINC5	protein_coding
ENSG00000137266	1482.87073942784	1.22683169218918	0.271194195117665	4.52381250880716	6.07355317774982e-06	0.000182396743406199	63027	SLC22A23	protein_coding
ENSG00000234608	70.606739202917	1.22630153892744	0.414216456136418	2.96053312407166	0.00307107095250405	0.0241704377152873	51275	MAPKAPK5-AS1	lincRNA
ENSG00000112877	1654.40366038884	1.22609463981985	0.312177112036956	3.92756096633601	8.58116725970133e-05	0.00159558830677252	55722	CEP72	protein_coding
ENSG00000146592	740.748014396476	1.2226771777969	0.236051843847472	5.17969763704513	2.22245837803134e-07	1.18050908047417e-05	9586	CREB5	protein_coding
ENSG00000184281	47.6121897801765	1.22094907365669	0.485584445682896	2.51439082225879	0.011923821519312	0.0625013685359759	10078	TSSC4	protein_coding
ENSG00000167962	308.944500364174	1.21888025147087	0.322989680325053	3.77374363863328	0.000160816016224145	0.00261980696959753	90850	ZNF598	protein_coding
ENSG00000167394	129.686393989404	1.21502130576024	0.361568393807359	3.36041901496401	0.000778243430052875	0.00888712578002258	79759	ZNF668	protein_coding
ENSG00000126001	1215.73524026873	1.21452680917365	0.275131671687863	4.41434750758732	1.01315101608608e-05	0.000275181191437203	11190	CEP250	protein_coding
ENSG00000119686	142.428890220386	1.21426048391912	0.344661899175428	3.52304820122017	0.000426613765660718	0.00560287507776635	55640	FLVCR2	protein_coding
ENSG00000171219	79.6759760823505	1.2129551720124	0.462237341090453	2.6240960307338	0.00868792857664681	0.0501856363086715	55561	CDC42BPG	protein_coding
ENSG00000234423	144.387100336584	1.2119460034941	0.39851373750636	3.04116493217441	0.00235664700504275	0.0198912229354204	101927554	LINC01250	lincRNA
ENSG00000259972	295.707054505165	1.21172729302024	0.306228018383389	3.95694456508938	7.59145388982485e-05	0.00144281863148454	NA	AC009120.2	processed_transcript
ENSG00000230524	62.675825707088	1.21142901043423	0.421416358501079	2.87466062006496	0.00404461988647511	0.0292615867297026	344875	COL6A4P1	transcribed_unprocessed_pseudogene
ENSG00000198276	540.541929651715	1.21092882875025	0.311553701084731	3.88674191490642	0.000101598671965605	0.00183473925109981	54963	UCKL1	protein_coding
ENSG00000236753	120.640412510041	1.210198181346	0.341939510992138	3.53921714935666	0.000401315584822668	0.00534958961554325	100506881	MKLN1-AS	processed_transcript
ENSG00000139636	102.267168316685	1.20888681384545	0.38019052925829	3.17968681703844	0.00147434300572785	0.0141009775281125	55716	LMBR1L	protein_coding
ENSG00000136383	185.603933331371	1.20861757487572	0.397682290445281	3.03915362568054	0.00237243840685663	0.0199728203926748	57538	ALPK3	protein_coding
ENSG00000171552	2295.43865720748	1.20850791647055	0.257334185915383	4.69625872742744	2.64969881493902e-06	9.2326150801732e-05	598	BCL2L1	protein_coding
ENSG00000166689	1244.9510952022	1.20722574268708	0.260717557419409	4.63039679658032	3.64965656355287e-06	0.000119507930887262	144100	PLEKHA7	protein_coding
ENSG00000010318	40.1634109213922	1.2064862770207	0.507036084790293	2.37948799545441	0.0173367076948539	0.0813742697428129	51533	PHF7	protein_coding
ENSG00000184381	161.561837760202	1.20634133091997	0.408560457171803	2.95266296515987	0.00315045728042983	0.0245811037664925	8398	PLA2G6	protein_coding
ENSG00000167173	412.430578330257	1.2057988765234	0.315111070130506	3.82658367420734	0.000129933995528555	0.00223171268150143	56905	C15orf39	protein_coding
ENSG00000114796	339.259496757878	1.2042124190359	0.255771747907268	4.70815259655847	2.4997194586925e-06	8.8772686835296e-05	54800	KLHL24	protein_coding
ENSG00000114124	88.4273872291017	1.20175831491195	0.382274004098037	3.14370922958116	0.00166821110402283	0.0155005803266669	131890	GRK7	protein_coding
ENSG00000126391	432.522539211412	1.20065466070145	0.301469639792492	3.9826718920283	6.81448045530096e-05	0.00132447834069836	83786	FRMD8	protein_coding
ENSG00000116670	150.708196803897	1.19658467415253	0.39040527889178	3.06498077472008	0.00217683989635764	0.0188720914418813	10459	MAD2L2	protein_coding
ENSG00000175573	41.3914903302514	1.19580305720865	0.526298342890771	2.27210112545771	0.0230804031596091	0.098802310071201	83638	C11orf68	protein_coding
ENSG00000063438	2506.82581864472	1.19511902940819	0.272931596976095	4.37882254253204	1.19322242370847e-05	0.00031587464388659	57491	AHRR	protein_coding
ENSG00000175467	473.758303992992	1.19480881531268	0.314580202620956	3.79810555577881	0.000145806232629967	0.00243363586028339	9092	SART1	protein_coding
ENSG00000147485	255.438252038813	1.19374060712571	0.344374889738543	3.46639851712774	0.000527480817296174	0.00659634178500668	137902	PXDNL	protein_coding
ENSG00000254860	138.375716653075	1.19210711919803	0.321730032267682	3.70530258178132	0.000211138527625246	0.00323496408812882	493900	TMEM9B-AS1	antisense_RNA
ENSG00000167522	7426.57273731605	1.19173263435497	0.287856465258012	4.14002385976218	3.47269699797855e-05	0.000772568484939103	29123	ANKRD11	protein_coding
ENSG00000105229	321.545763177691	1.19076020821383	0.313240149427104	3.8014290645425	0.000143863927679128	0.00240861300684142	51588	PIAS4	protein_coding
ENSG00000258724	50.2506802521988	1.19006465030637	0.480285700909902	2.47782652711041	0.0132185395665186	0.0670465706722297	54984	AC105001.2	protein_coding
ENSG00000188818	107.934970707052	1.18805287879757	0.378108693509242	3.14209352811014	0.00167744443217292	0.0155523239601046	79844	ZDHHC11	protein_coding
ENSG00000132510	265.511313238337	1.18704168455825	0.348915066396229	3.40209351467281	0.000668717515748735	0.00786656968368581	23135	KDM6B	protein_coding
ENSG00000169258	119.017321652905	1.18462643464909	0.354507708283079	3.34160980698099	0.000832940626509629	0.00930963865421009	114787	GPRIN1	protein_coding
ENSG00000126561	76.5956139183341	1.18239488597326	0.410721118587715	2.87882661120271	0.00399157722686008	0.0289549154085442	6776	STAT5A	protein_coding
ENSG00000134070	299.49564416467	1.18189185799681	0.292716354969327	4.0376693612513	5.39848685480261e-05	0.00109357919430144	3656	IRAK2	protein_coding
ENSG00000136802	670.970926489842	1.17978891899761	0.29233759010596	4.03570720607633	5.4438071008106e-05	0.00110139159296425	56262	LRRC8A	protein_coding
ENSG00000124126	851.133314661776	1.1797186195932	0.265243250377106	4.44768572966874	8.68003981544319e-06	0.00024459099797457	57580	PREX1	protein_coding
ENSG00000065534	165.450559133873	1.17872402850387	0.331753424938243	3.55301238780971	0.000380846530007727	0.00513686051682052	4638	MYLK	protein_coding
ENSG00000267009	92.1479714655949	1.17645562508474	0.387936695752128	3.03259691069916	0.00242459231060537	0.0202800648160483	NA	AC007780.1	processed_transcript
ENSG00000077238	309.129555110906	1.17507284053186	0.303384829205113	3.87320896569095	0.000107411654909311	0.00191636964617739	3566	IL4R	protein_coding
ENSG00000116514	197.387289030615	1.17384544560724	0.322477659893204	3.64008299364361	0.000272550178056856	0.00393664814311174	127544	RNF19B	protein_coding
ENSG00000196387	180.940843232276	1.1728857173631	0.298575321185247	3.92827415443152	8.55576454229664e-05	0.00159268096337022	7699	ZNF140	protein_coding
ENSG00000188107	51.6767442082261	1.17287161948604	0.478522718315441	2.45102599018691	0.0142449667336236	0.0707624022491686	346007	EYS	protein_coding
ENSG00000108799	296.245339783576	1.17131050796506	0.270729719816159	4.32649399837022	1.5150144581978e-05	0.000386625051171073	2145	EZH1	protein_coding
ENSG00000185989	989.55337693583	1.17095863270993	0.28953152737276	4.04432167831715	5.24748302374542e-05	0.0010736600460253	22821	RASA3	protein_coding
ENSG00000268858	90.1840501627918	1.17012187026417	0.426804507940833	2.74158742115812	0.00611430878751556	0.0392703554662751	112268269	AL118506.1	antisense_RNA
ENSG00000118689	2334.06330590339	1.16859435482002	0.263952290345718	4.42729386166502	9.54226922987674e-06	0.000263738617511186	2309	FOXO3	protein_coding
ENSG00000068903	105.260740927674	1.16794281724771	0.347263321734041	3.36327721400478	0.00077022976848635	0.00880795009446487	22933	SIRT2	protein_coding
ENSG00000167106	672.351731603939	1.165970020005	0.281050597444363	4.14861249400409	3.3449646579687e-05	0.000751326979028865	399665	FAM102A	protein_coding
ENSG00000225210	94.8153784179997	1.16571699765098	0.373298015139569	3.12275166321241	0.00179168854896647	0.0163191931096217	503638	DUXAP9	transcribed_processed_pseudogene
ENSG00000258784	82.7501080880781	1.16423446404138	0.398137754870198	2.92420010360722	0.00345342667669678	0.0261080337584119	NA	AL355773.1	lincRNA
ENSG00000106608	99.872039621122	1.16196148260841	0.380123605527528	3.05679906670323	0.0022371418588336	0.0192309289889297	55665	URGCP	protein_coding
ENSG00000160271	548.438109229198	1.16067751111757	0.325142087483048	3.56975474969257	0.000357315592094612	0.00489231348470767	5900	RALGDS	protein_coding
ENSG00000175832	155.228931620303	1.16010487589667	0.358865034187848	3.23270523839727	0.00122624016586657	0.0124200611085628	2118	ETV4	protein_coding
ENSG00000172831	80.0268444549492	1.15767257021659	0.394167827470309	2.93700421377947	0.00331399600751353	0.0255032245844847	8824	CES2	protein_coding
ENSG00000248508	75.3695891853473	1.1545339068134	0.442874800799435	2.60690810298836	0.00913638770719353	0.0519509242824305	100131089	SRP14-AS1	lincRNA
ENSG00000101150	1106.36059229915	1.15090679252188	0.259135512292589	4.44133180489133	8.94038134859516e-06	0.000250499654040449	7165	TPD52L2	protein_coding
ENSG00000248905	281.64545476665	1.15005330879158	0.274909267871372	4.18339227955634	2.87191201950634e-05	0.000661472730255506	342184	FMN1	protein_coding
ENSG00000182095	1812.47672925735	1.14998834590338	0.265630587577455	4.32927682158614	1.49599790672315e-05	0.000383572922404629	84629	TNRC18	protein_coding
ENSG00000127603	8579.39359261902	1.14810891748825	0.243965467573275	4.70603044319546	2.52586815140813e-06	8.8858168675132e-05	23499	MACF1	protein_coding
ENSG00000249915	1385.00049888364	1.14797947719522	0.310868212914553	3.69281717944819	0.000221783465389115	0.00337534153957295	10016	PDCD6	protein_coding
ENSG00000226174	63.5894642710969	1.14750081111574	0.453087053748686	2.53262767413396	0.0113211132835049	0.0603903808682088	647310	TEX22	protein_coding
ENSG00000153531	224.802757129654	1.14251128702882	0.338409746885039	3.3761181453705	0.00073516342931476	0.00848429585409469	113622	ADPRHL1	protein_coding
ENSG00000146233	142.149337812404	1.14038518284139	0.317903701324199	3.5872032256662	0.000334243816092165	0.00464268646423759	51302	CYP39A1	protein_coding
ENSG00000180448	255.125286888769	1.14038504450241	0.301117388474545	3.78717765280701	0.000152368162691227	0.00251230296158326	23526	ARHGAP45	protein_coding
ENSG99999390000	84.7021870717193	1.13961429615856	0.492315946486217	2.3148027283948	0.0206237305558626	0.0912324376589553	NA	IGS_bin500_38	rRNA
ENSG00000236213	100.601994141069	1.13771450622997	0.380700080711761	2.9884798135658	0.00280369020386153	0.0225999882127385	NA	AC006369.1	antisense_RNA
ENSG00000111846	1446.64515078874	1.1366821156148	0.247392235574098	4.59465557994179	4.33464620829267e-06	0.000135932837920439	2651	GCNT2	protein_coding
ENSG00000175984	80.1106404893343	1.13549862028918	0.396912366301749	2.86082953491534	0.00422534175240368	0.0302469920792129	163259	DENND2C	protein_coding
ENSG00000105325	268.042283071431	1.13404967038675	0.339696156926559	3.33842360963749	0.000842551936861572	0.00938490056994649	51343	FZR1	protein_coding
ENSG00000114268	390.374937627475	1.13388019482472	0.336674357889759	3.36788403468493	0.000757474498087737	0.00868034900935821	5210	PFKFB4	protein_coding
ENSG00000145979	436.215366559669	1.13266183929017	0.263009946320228	4.30653614107468	1.65830845843227e-05	0.000416672357960786	51256	TBC1D7	protein_coding
ENSG00000139318	78.290385869287	1.12909127460109	0.429487469497808	2.6289271626977	0.00856547048284353	0.0497071626917187	1848	DUSP6	protein_coding
ENSG00000074855	68.0698969571198	1.12731455221124	0.445942328704554	2.52793798580648	0.0114734615920074	0.0608447929043461	57719	ANO8	protein_coding
ENSG00000074621	233.13789717881	1.12717362001759	0.276773618396133	4.07254718332409	4.65017759916173e-05	0.000983533671978345	9187	SLC24A1	protein_coding
ENSG00000127948	715.068869614143	1.12603611886934	0.274513478234172	4.10193381437097	4.09711480840148e-05	0.000887272924045192	5447	POR	protein_coding
ENSG00000149639	1660.77337575489	1.12470160090234	0.271189147697392	4.14729575446489	3.36425360442944e-05	0.000754620131051318	140710	SOGA1	protein_coding
ENSG00000089159	1763.96583768628	1.12431427735788	0.256439152268091	4.38433159450814	1.16342443570411e-05	0.00031064240683329	5829	PXN	protein_coding
ENSG00000177548	125.668118460968	1.1224837114361	0.369616802465724	3.03688496829144	0.00239036657767914	0.0200822811860967	79874	RABEP2	protein_coding
ENSG00000177239	629.63706184134	1.12176022211123	0.259679761409319	4.31978301282811	1.56182693917527e-05	0.000396091942412616	11253	MAN1B1	protein_coding
ENSG00000101246	165.98882350308	1.12173837375779	0.347299778010839	3.22988508712143	0.00123839981920797	0.0124812026278272	10139	ARFRP1	protein_coding
ENSG00000239213	89.6388811648781	1.12054365200919	0.369372910858509	3.0336378739978	0.00241624273867418	0.0202371188184694	NA	NCK1-AS1	antisense_RNA
ENSG00000100784	1774.9709664193	1.12026003715424	0.268384212390351	4.17409067089563	2.99178595553208e-05	0.000683292066902825	9252	RPS6KA5	protein_coding
ENSG00000183621	497.702819452262	1.11633218803502	0.245756227525771	4.54243702905944	5.56076100069716e-06	0.000168862811244634	220929	ZNF438	protein_coding
ENSG00000146834	201.004892343549	1.11575698923392	0.303206091832669	3.67986336451867	0.000233358955913922	0.00349545873921692	56257	MEPCE	protein_coding
ENSG00000184481	52.8998149950691	1.11466320547166	0.452757169299176	2.46194490348336	0.0138185892738636	0.0691014214317366	4303	FOXO4	protein_coding
ENSG00000118960	248.946405222008	1.11455620739857	0.303497671192	3.67237153096133	0.000240309966207886	0.0035754877910146	64342	HS1BP3	protein_coding
ENSG00000143891	215.901847955934	1.11447175593203	0.308895109590564	3.60792942759518	0.000308650412991425	0.00435394661302003	130589	GALM	protein_coding
ENSG00000170425	410.828563471045	1.1120326154937	0.268531595677298	4.14116116462532	3.45552048176215e-05	0.000769797438471248	136	ADORA2B	protein_coding
ENSG00000178607	174.891023965605	1.10892363745151	0.307799851931351	3.60274259553198	0.000314877300535881	0.0044302883001196	2081	ERN1	protein_coding
ENSG00000134538	216.596464691413	1.10642410539172	0.2875832545456	3.84731756075275	0.000119418140966711	0.00208272901042156	10599	SLCO1B1	protein_coding
ENSG00000269113	2730.144744279	1.10637111451344	0.319071653308828	3.4674691500802	0.000525384044566447	0.00658015154609032	388630	TRABD2B	protein_coding
ENSG99999590000	344.599935134368	1.10632663208655	0.372413394233198	2.97069506418931	0.00297126644300025	0.0236468725651562	NA	IGS_bin500_58	rRNA
ENSG00000128340	152.005263218661	1.10625612287432	0.335601253285414	3.29634085702741	0.000979530927045585	0.0106063816914557	5880	RAC2	protein_coding
ENSG00000197562	225.906720180196	1.10618123338599	0.309205563191061	3.57749460252261	0.000346903380417953	0.00476977523142965	57799	RAB40C	protein_coding
ENSG00000269352	51.1945869503277	1.10586062049887	0.469344529084978	2.35618091182361	0.0184639229807611	0.0845761775413684	NA	PTOV1-AS2	antisense_RNA
ENSG00000226149	57.3891480271316	1.1056548764908	0.481278792639395	2.29732723195062	0.0216001094471979	0.0942555485029317	NA	AL356124.1	lincRNA
ENSG00000244055	113.515881877616	1.10564411604063	0.342969708242319	3.22373693498161	0.00126529576797045	0.01263513661255	NA	AC007566.1	antisense_RNA
ENSG00000162341	555.198038497882	1.10542645054708	0.2888921192274	3.82643338801828	0.000130013310077044	0.00223171268150143	219931	TPCN2	protein_coding
ENSG00000164061	49.925561696678	1.10511092680579	0.469499239297765	2.3538077046913	0.0185822211337525	0.0850225252604101	8927	BSN	protein_coding
ENSG00000176182	102.684708439106	1.10496206621623	0.39834255313417	2.77389914163665	0.0055388847329889	0.0366420256960852	339344	MYPOP	protein_coding
ENSG00000203805	164.727430377489	1.1046791657019	0.304859937289375	3.62356292376105	0.000290572471849928	0.00413469921331307	196051	PLPP4	protein_coding
ENSG00000101187	242.775839393254	1.10445436830741	0.324441624236349	3.40416976677087	0.000663654928141935	0.00784787593416283	28231	SLCO4A1	protein_coding
ENSG00000129566	524.045205450611	1.10231064467964	0.25331890723084	4.35147402430229	1.35225344152023e-05	0.000350575466945475	7011	TEP1	protein_coding
ENSG00000166046	130.892710968673	1.10213980786486	0.361779352052914	3.04644198628467	0.00231567160961446	0.0196616889134664	255394	TCP11L2	protein_coding
ENSG00000128342	298.451866225385	1.1016312654014	0.292650042008239	3.76432977026664	0.000166996384173155	0.0027015972586425	3976	LIF	protein_coding
ENSG00000163050	279.828044512987	1.10155547900698	0.289655427646223	3.80298580267719	0.000142962551599557	0.00240091691960244	56997	COQ8A	protein_coding
ENSG00000166444	1963.48948704163	1.10132606608826	0.265212287327393	4.15262082004791	3.28689116272618e-05	0.000740322295449942	6764	ST5	protein_coding
ENSG00000269729	465.19761328673	1.10082753783315	0.234775266724026	4.6888565102863	2.74735942058382e-06	9.51192995147779e-05	NA	AC006262.2	lincRNA
ENSG00000164081	196.573506541527	1.09984916976628	0.36179401864541	3.0399871559077	0.0023658823799012	0.0199279152732691	51368	TEX264	protein_coding
ENSG00000204634	1718.49382948324	1.09819161011294	0.232029285139948	4.73298708587827	2.21239570224731e-06	8.08913379294774e-05	11138	TBC1D8	protein_coding
ENSG00000149091	402.752959494629	1.09790587960717	0.289012048946015	3.7988239023635	0.000145384340684807	0.00243157173697143	8525	DGKZ	protein_coding
ENSG00000171045	131.685653938272	1.09588999615986	0.34036957652012	3.21970608349916	0.00128322088964071	0.0127361430598728	203062	TSNARE1	protein_coding
ENSG00000213903	116.651672741945	1.0953779105808	0.360109815359189	3.04178854299825	0.00235177042139526	0.0198802862443665	1241	LTB4R	protein_coding
ENSG00000116786	678.855880255999	1.09209944238657	0.272796407317998	4.00334979893452	6.2451856809006e-05	0.00122950448689058	23207	PLEKHM2	protein_coding
ENSG00000124145	466.59605486071	1.09136352452167	0.25953623259815	4.20505265718127	2.61021378939318e-05	0.00060893785784885	6385	SDC4	protein_coding
ENSG00000188897	73.1182678188983	1.08787355933236	0.414812928539052	2.62256425604619	0.00872708094717585	0.0503404701116366	400499	AC099489.1	protein_coding
ENSG00000164938	158.515255398846	1.08767195831295	0.314770084191581	3.45544895445323	0.000549377206155626	0.00682827294266753	94241	TP53INP1	protein_coding
ENSG00000160179	91.0216508441711	1.08744831008169	0.411146575073875	2.64491637778156	0.00817111073114949	0.0481555123573743	9619	ABCG1	protein_coding
ENSG00000215154	85.1026000226135	1.08701870080167	0.412245479093347	2.63682382446583	0.00836862820937051	0.0489129821541953	652276	AC141586.1	transcribed_unprocessed_pseudogene
ENSG00000229618	101.288131421643	1.08670735994348	0.408617949307969	2.65947044613169	0.00782635959900545	0.0469725601696658	NA	AC011287.1	lincRNA
ENSG00000075826	79.3689801896257	1.08669659083723	0.388499302115366	2.79716484668106	0.00515532226077953	0.0350282667110549	25956	SEC31B	protein_coding
ENSG00000123610	55.2353015441117	1.08622407395286	0.447572206206853	2.42692477077283	0.0152274130220491	0.0740570904117373	7130	TNFAIP6	protein_coding
ENSG00000155252	143.173431475	1.08312574148024	0.360870116030045	3.00142819637096	0.00268716404874249	0.0219207524476457	55361	PI4K2A	protein_coding
ENSG00000197208	330.478049073219	1.08280188096918	0.253560926255238	4.27038146989263	1.9513890880158e-05	0.000477797325199304	6583	SLC22A4	protein_coding
ENSG00000255031	62.8877125249355	1.08250200750999	0.429021617582845	2.52318755779469	0.0116296354792264	0.0614332574537558	NA	AP002807.1	antisense_RNA
ENSG00000106070	2331.43990426655	1.08191246550314	0.275229816668875	3.93094207087589	8.46136594199459e-05	0.00158052112733225	2887	GRB10	protein_coding
ENSG00000102265	380.09629964862	1.080578830481	0.268168695944132	4.02947415870687	5.5901760333326e-05	0.00111851534448533	7076	TIMP1	protein_coding
ENSG00000196453	180.875628704927	1.0775870154481	0.321398354184072	3.352808131777	0.000799961412175539	0.00901116788958332	27153	ZNF777	protein_coding
ENSG00000126705	732.073366014039	1.07673761102887	0.349677264493925	3.07923253914489	0.00207534622992955	0.0182047719050356	27245	AHDC1	protein_coding
ENSG00000075240	273.186704405701	1.07517463301532	0.31303615948108	3.43466593379384	0.000593284719760363	0.0072361211107945	23151	GRAMD4	protein_coding
ENSG00000008710	564.944224881908	1.07488548258044	0.26586410477942	4.04298836607613	5.27742401639992e-05	0.00107843300044403	5310	PKD1	protein_coding
ENSG00000174206	72.1359938078851	1.07322385564532	0.428929387822394	2.50209914758674	0.0123459344813506	0.0640958782513162	144577	C12orf66	protein_coding
ENSG00000234494	66.5403397770438	1.07157287133089	0.425498291955339	2.51839523586939	0.0117890948969046	0.062034453205493	100506325	SP2-AS1	antisense_RNA
ENSG00000099381	448.53153999156	1.07099930427236	0.290471255364749	3.68710942818591	0.000226815838082314	0.0034310629606756	9739	SETD1A	protein_coding
ENSG00000157637	669.475718756779	1.06936703217861	0.289832838244217	3.68959928300997	0.000224607560888994	0.00340912966154099	124565	SLC38A10	protein_coding
ENSG00000227036	3785.30206492922	1.06929885050973	0.312932185210876	3.41703059335094	0.000633081649011128	0.00757747718639882	400619	LINC00511	lincRNA
ENSG00000145819	902.945934845032	1.06618448026676	0.258108945731495	4.1307536910243	3.61575829450849e-05	0.000798945399844851	23092	ARHGAP26	protein_coding
ENSG00000105298	153.904306360893	1.06595637011749	0.360879320805066	2.95377515048384	0.00313912630954646	0.0245514305658389	58509	CACTIN	protein_coding
ENSG00000167136	58.4587736750802	1.06536924701722	0.448402257747503	2.37592302137143	0.017505114318218	0.0818159642267642	2021	ENDOG	protein_coding
ENSG00000258602	146.802061936778	1.06226568332468	0.332014708862094	3.19945368373996	0.00137688308631609	0.013404676112571	105370578	LINC01629	lincRNA
ENSG00000226380	2908.60347629443	1.0611350231448	0.261814723561099	4.05299980349334	5.05650449177904e-05	0.00104375213604355	NA	AC016831.1	lincRNA
ENSG00000011451	399.420021012197	1.05991886616234	0.26828032731523	3.95078862758704	7.78940968524225e-05	0.00147699888066564	58525	WIZ	protein_coding
ENSG00000234476	93.5741765424225	1.05983987035344	0.395062476382676	2.6827145925315	0.00730272833947637	0.0449549230018276	NA	AC092811.1	sense_intronic
ENSG00000118900	908.975244994868	1.05927747321943	0.24687759750482	4.29069905056391	1.78111555841139e-05	0.000444107819740283	29855	UBN1	protein_coding
ENSG00000146410	188.33708853384	1.05868898532504	0.291918496228785	3.62665949229651	0.000287111505935018	0.00410187084620909	113115	MTFR2	protein_coding
ENSG00000156232	297.387289028718	1.05834386258198	0.275857385833462	3.83656163268694	0.000124768894372679	0.00216447485163328	123720	WHAMM	protein_coding
ENSG00000148219	347.563439558572	1.05807151650257	0.259443932205785	4.0782280298748	4.5380246798487e-05	0.000964818363158967	23245	ASTN2	protein_coding
ENSG00000006071	128.386316308039	1.05614382168011	0.3260162095953	3.23954389565828	0.00119721037182008	0.0122432436704682	6833	ABCC8	protein_coding
ENSG00000079313	398.114854073141	1.0561418912869	0.306668885143923	3.44391603599184	0.000573353728048159	0.00702455239915953	57455	REXO1	protein_coding
ENSG00000214193	81.1025490633366	1.05538561238918	0.418267849679783	2.52322910593573	0.0116282614172699	0.0614332574537558	79729	SH3D21	protein_coding
ENSG00000173011	190.195543414105	1.05423348271198	0.326308509210031	3.23078759197608	0.00123449642453472	0.0124581219682382	93624	TADA2B	protein_coding
ENSG00000100360	53.715627742523	1.05368882309301	0.464756614173013	2.26718413672915	0.0233789794764098	0.0998013136968101	11020	IFT27	protein_coding
ENSG00000273118	70.5593661313336	1.05289046143564	0.419622087495478	2.5091397541055	0.0121025591728436	0.0631540583780993	NA	AC093865.1	sense_overlapping
ENSG00000147010	1363.80594880932	1.05282577049766	0.247550151975903	4.25297969762563	2.10944707908678e-05	0.000507356246588026	30011	SH3KBP1	protein_coding
ENSG00000205903	166.613170887117	1.05186597777263	0.360022042438109	2.92167104727611	0.00348159043512078	0.0262358111023634	100131017	ZNF316	protein_coding
ENSG00000032389	1872.3629872024	1.04925117379156	0.310561422196981	3.3785624961688	0.000728658682032844	0.00842027183846409	7260	EIPR1	protein_coding
ENSG00000133805	205.733926079125	1.04916846467894	0.326615361239746	3.21224470489253	0.00131702143464172	0.0129690027383469	272	AMPD3	protein_coding
ENSG00000167395	187.588366213373	1.04884688456343	0.32389381885372	3.23824297813202	0.00120268332880558	0.0122647452259343	9726	ZNF646	protein_coding
ENSG00000132376	139.610308946345	1.04835572799631	0.335763987645884	3.12229949181436	0.00179444291427481	0.0163292302472541	51763	INPP5K	protein_coding
ENSG00000156299	252.022386103448	1.04767827767529	0.296404245469964	3.53462642214907	0.000408352040711583	0.00541381847795429	7074	TIAM1	protein_coding
ENSG00000161036	80.5520056160402	1.04648254555803	0.401753326564024	2.60478875061973	0.00919309214941996	0.0522340605158855	222229	LRWD1	protein_coding
ENSG00000236859	70.2717980106659	1.04419141377814	0.428138739559445	2.43890897341505	0.0147316785496126	0.0724018933419327	254128	NIFK-AS1	antisense_RNA
ENSG00000177606	293.488550869405	1.04388623156589	0.275360185831702	3.79098462769015	0.000150051242202169	0.00248580446748687	3725	JUN	protein_coding
ENSG00000161642	100.478370801048	1.04343031915655	0.394347470158548	2.64596681382801	0.0081457807443213	0.0480757316676249	25946	ZNF385A	protein_coding
ENSG00000037042	194.111191409617	1.03864287794952	0.330417510612414	3.1434256496408	0.00166982830136197	0.0155067711334337	27175	TUBG2	protein_coding
ENSG00000158552	56.237523882192	1.03767407015008	0.45526179871964	2.27929088948028	0.0226497792461452	0.0975481006320871	130617	ZFAND2B	protein_coding
ENSG00000204767	1508.7829048253	1.03731563725755	0.225678046523286	4.59644016437599	4.29770316594416e-06	0.000135611025792563	100131897	FAM196B	protein_coding
ENSG00000068971	57.3564899068085	1.03584478118735	0.445067939732339	2.32738575106152	0.0199447434523252	0.0889603204258935	5526	PPP2R5B	protein_coding
ENSG00000173137	100.089468561089	1.03565049726434	0.415731412378581	2.49115286078319	0.0127329325275423	0.0655830482396188	203054	ADCK5	protein_coding
ENSG00000196810	65.181349619832	1.03560479020239	0.422037065474647	2.45382426076178	0.014134603986785	0.0702936831999094	NA	CTBP1-AS2	antisense_RNA
ENSG00000145901	554.996553530066	1.03367244527806	0.276461040041432	3.73894435585987	0.000184794621128925	0.00292541731790895	10318	TNIP1	protein_coding
ENSG00000154217	4498.88098080792	1.03296581495529	0.262847939174421	3.92989885406647	8.4981601811036e-05	0.00158531569031262	26207	PITPNC1	protein_coding
ENSG00000167280	96.4012981663821	1.03255316452262	0.402060467142013	2.56815391939022	0.010224174693629	0.0562312366708289	64772	ENGASE	protein_coding
ENSG99999490000	761.277836875062	1.0306410838897	0.3573616420364	2.884028285791	0.00392623485546232	0.0286722399408975	NA	IGS_bin500_48	rRNA
ENSG00000113319	130.832327384005	1.03041155659678	0.339597450613824	3.03421464069976	0.00241162782875349	0.0202296373474708	5924	RASGRF2	protein_coding
ENSG00000177030	238.251860728965	1.02802860105256	0.29881168243553	3.4403895880957	0.000580877387579647	0.00711138705650248	10522	DEAF1	protein_coding
ENSG00000100994	315.827611159425	1.02794847743919	0.278987152452649	3.6845728142039	0.000229086530986131	0.00345260079555531	5834	PYGB	protein_coding
ENSG00000103227	53.7695542537859	1.02786386679799	0.446060596961667	2.30431442229882	0.0212049999463453	0.0931286878895089	64788	LMF1	protein_coding
ENSG00000150967	171.91638699333	1.02715975188681	0.3149048683024	3.26180969327041	0.00110703435646082	0.0115977717879389	23457	ABCB9	protein_coding
ENSG00000136830	3790.76886794452	1.02572525022726	0.270568649645265	3.79099814990415	0.000150043072030783	0.00248580446748687	64855	FAM129B	protein_coding
ENSG00000042445	206.430916814027	1.02550962355372	0.314017102104975	3.26577634364288	0.00109164432758124	0.0114899361928613	54884	RETSAT	protein_coding
ENSG00000115221	180.784358987185	1.02448144797543	0.302411910011806	3.38770205160053	0.000704807827774125	0.0081919467195386	3694	ITGB6	protein_coding
ENSG00000249673	103.797665555183	1.02423573971066	0.382671314473997	2.67654172385126	0.00743863031744706	0.045499529102254	NA	NOP14-AS1	antisense_RNA
ENSG00000184584	128.661749853391	1.02392619273481	0.332980468574092	3.07503379137979	0.00210478705204038	0.0184134991725442	340061	TMEM173	protein_coding
ENSG00000130517	126.304872088496	1.02322696164886	0.33141343115267	3.0874637702221	0.00201872377662567	0.0178553457579803	54858	PGPEP1	protein_coding
ENSG00000072201	84.9450456663304	1.02275853141572	0.376405776220964	2.71717012869463	0.00658427531498344	0.0414729718242356	84708	LNX1	protein_coding
ENSG00000179406	428.401897682689	1.02221591127998	0.25010569227228	4.08713573047005	4.36731635735416e-05	0.00093707668209703	285908	LINC00174	processed_transcript
ENSG00000106665	420.067340967681	1.02156925554533	0.265032014410381	3.85451266262313	0.000115960382084531	0.00203987696942012	7461	CLIP2	protein_coding
ENSG00000161179	81.5751332062148	1.02151359976541	0.400356582826688	2.55150943829396	0.0107257418980046	0.0581271761817086	150223	YDJC	protein_coding
ENSG00000170412	62.9321719909129	1.02098361216716	0.419993077134508	2.43095343173995	0.0150591499406077	0.0734358726320245	55890	GPRC5C	protein_coding
ENSG00000184363	143.855967966608	1.02018452069411	0.382964601168846	2.66391336844294	0.00772374508710168	0.04663128883205	11187	PKP3	protein_coding
ENSG00000149798	151.60244439948	1.01943372931674	0.338455844242735	3.01201396476881	0.00259520658366425	0.0213238401339957	10435	CDC42EP2	protein_coding
ENSG00000260456	124.058429826571	1.01853932182347	0.342482642496321	2.97398815425928	0.00293956422964074	0.0234632765015916	100506581	C16orf95	protein_coding
ENSG00000175782	441.743622389749	1.01839870724744	0.24931018035463	4.08486611256238	4.41022388200994e-05	0.000943799486140893	55508	SLC35E3	protein_coding
ENSG00000116580	1311.64286881164	1.01828239682508	0.25875795840954	3.93526986796453	8.31032623265751e-05	0.00155587244404071	54856	GON4L	protein_coding
ENSG00000163393	1279.40273333919	1.01551539953956	0.224197358153582	4.5295600621837	5.91066304621189e-06	0.000178822230602184	55356	SLC22A15	protein_coding
ENSG00000175470	1179.6694408488	1.01404672143338	0.287643521743424	3.52535915040668	0.000422909003596142	0.0055660832297355	55844	PPP2R2D	protein_coding
ENSG00000172197	428.915485290334	1.01118298984934	0.27199482088959	3.7176553088112	0.00020108036991892	0.00311693687477931	154141	MBOAT1	protein_coding
ENSG00000104825	79.035347666599	1.01082606108246	0.402564200546467	2.51096858516056	0.0120400410992285	0.0628881967345034	4793	NFKBIB	protein_coding
ENSG00000101849	4217.280307109	1.009991999207	0.270690829158914	3.73116445187757	0.000190596749922003	0.0029913967285641	6907	TBL1X	protein_coding
ENSG00000107954	132.744875960259	1.0096198701718	0.344425038752452	2.93131960971467	0.00337525328073417	0.0257438050743368	9148	NEURL1	protein_coding
ENSG00000225218	117.226054869527	1.00853926971599	0.41011386503615	2.45916891794695	0.013925907792926	0.0695314691914404	NA	AP001628.1	lincRNA
ENSG00000185215	617.483530770978	1.0068802870007	0.263264063398856	3.82460208963362	0.000130983462640082	0.00224600139355607	7127	TNFAIP2	protein_coding
ENSG00000104885	853.306898820104	1.00549433841043	0.292910132317335	3.43277417703357	0.000597439480014242	0.00727591157624514	84444	DOT1L	protein_coding
ENSG00000141458	2137.15930161884	1.00530166210696	0.222838830412635	4.51133969894484	6.44194575160685e-06	0.00019169490761214	4864	NPC1	protein_coding
ENSG00000231672	73.7817715705407	1.00266941718352	0.399452606458975	2.51010858602696	0.0120694041820129	0.0630213813628194	NA	DIRC3	protein_coding
ENSG00000178917	132.980479818387	1.00101377506508	0.32832086809098	3.04888867066376	0.00229689582832992	0.0195657921841898	285346	ZNF852	protein_coding
ENSG00000272556	88.0165436688845	1.00025653154214	0.420860914973435	2.37669143404603	0.0174686943330515	0.0817160064512537	NA	GTF2IP13	transcribed_unprocessed_pseudogene
ENSG00000168003	3185.73716869983	0.996132984477405	0.256766891719688	3.87952269782851	0.000104661634981566	0.00187551349631253	6520	SLC3A2	protein_coding
ENSG00000254459	145.738911539309	0.994497540449072	0.314982104354361	3.15731442104483	0.00159229553192912	0.014931318711425	NA	AP002812.2	antisense_RNA
ENSG00000012061	274.55682458545	0.993151351430987	0.288225033283438	3.44574980221906	0.000569477353088064	0.00699690091782876	2067	ERCC1	protein_coding
ENSG00000100558	217.179352493059	0.991077076807838	0.297328487567055	3.3332731919417	0.000858306194599719	0.00951472732083898	26499	PLEK2	protein_coding
ENSG00000162591	367.282395486723	0.990185281782487	0.308711180313324	3.20748111803889	0.00133902850303514	0.0131224563825352	1953	MEGF6	protein_coding
ENSG00000146670	420.955473593986	0.990114378390692	0.269715526841419	3.67095802746586	0.000241643023754466	0.00358224798942189	113130	CDCA5	protein_coding
ENSG00000139083	1792.19769375624	0.990068474907659	0.243829023861132	4.06050296732326	4.89671148908282e-05	0.00101850349811828	2120	ETV6	protein_coding
ENSG00000158195	2249.23800395797	0.989214211765035	0.244466859220848	4.04641436846616	5.20081374597396e-05	0.00106678829881255	10163	WASF2	protein_coding
ENSG00000162639	143.479461533803	0.988585702797786	0.311957951712106	3.16897100193206	0.00152979657254106	0.0144805277659807	113802	HENMT1	protein_coding
ENSG00000167969	142.288751082476	0.987221369806016	0.346302360810102	2.85074975376032	0.0043616281482825	0.030977818037475	1632	ECI1	protein_coding
ENSG00000063176	136.000863492594	0.986945333942911	0.328686044952054	3.0026992295547	0.00267596754797992	0.0218512783199342	56848	SPHK2	protein_coding
ENSG00000182022	573.8793447969	0.986932224542144	0.266368358196548	3.70514062264823	0.000211273487082676	0.00323496408812882	51363	CHST15	protein_coding
ENSG00000104783	346.652367493188	0.986460613758313	0.308544661055766	3.19714044113705	0.00138797331252501	0.0134724290519913	3783	KCNN4	protein_coding
ENSG00000106009	195.920574321782	0.985360416428594	0.323630301031215	3.04471000795921	0.00232904761794928	0.019736314101969	221927	BRAT1	protein_coding
ENSG00000147174	239.603715880689	0.984972091525698	0.285145978892881	3.45427312476925	0.000551778256217061	0.00684767733952177	93953	GCNA	protein_coding
ENSG00000122515	404.187453555876	0.983837765799445	0.255049648777484	3.85743626982127	0.000114582541445738	0.00202274777842515	83637	ZMIZ2	protein_coding
ENSG00000022567	610.766353102177	0.983613324164107	0.299116670472519	3.28839353089307	0.00100760887471339	0.0108312972445295	57210	SLC45A4	protein_coding
ENSG00000111319	183.868911196106	0.982849075116338	0.304215321952587	3.2307678285498	0.00123458178087159	0.0124581219682382	6337	SCNN1A	protein_coding
ENSG00000244300	275.499731523843	0.981477488675722	0.291364275395782	3.36855809567768	0.000755624706695552	0.00866524057108605	NA	GATA2-AS1	antisense_RNA
ENSG00000039523	590.432076486944	0.979217388027135	0.282197701318681	3.46996939894036	0.000520517664401318	0.00653054397171398	79567	RIPOR1	protein_coding
ENSG00000114745	126.471540329655	0.978565346669145	0.341985829211266	2.86142074636848	0.00421746934462978	0.030217167224463	64689	GORASP1	protein_coding
ENSG00000087266	503.657520571658	0.97832867113056	0.338613792108408	2.88921684211063	0.00386202653973784	0.0283429643490121	6452	SH3BP2	protein_coding
ENSG00000189339	363.707793926094	0.977071498979392	0.260299333560997	3.75364579544892	0.000174281087650428	0.00278925079894778	728661	SLC35E2B	protein_coding
ENSG00000165752	317.883135715673	0.976701826349692	0.319330871133827	3.05858880126992	0.00222382159774957	0.0191568192258332	282974	STK32C	protein_coding
ENSG00000138678	527.183045682167	0.975527621606531	0.240163045869985	4.06193891351063	4.86668134512017e-05	0.00101355009827426	84803	GPAT3	protein_coding
ENSG00000170734	437.300136241558	0.975520313197272	0.249393537658283	3.911570132719	9.16980193527152e-05	0.00168391847025307	5429	POLH	protein_coding
ENSG00000198369	1714.0282968928	0.974590378560113	0.259341063008221	3.75794857650143	0.000171312075300452	0.00275230148958077	200734	SPRED2	protein_coding
ENSG00000143801	138.992374255273	0.973355865676619	0.342913208252519	2.83849044671341	0.00453274762139585	0.0319842126620952	5664	PSEN2	protein_coding
ENSG00000174791	88.0600962011108	0.970767665289644	0.385972971617042	2.51511825095574	0.0118992465219612	0.0624327583763262	9610	RIN1	protein_coding
ENSG00000108557	2955.75572160218	0.969839980429793	0.291740613377216	3.3243228263725	0.000886335311496863	0.0097658580571482	10743	RAI1	protein_coding
ENSG00000090020	448.467325149588	0.968889136693543	0.321324564871139	3.0152974363541	0.00256727359194817	0.0211865032712038	6548	SLC9A1	protein_coding
ENSG00000106571	1356.85952365798	0.967440338177188	0.2093523374026	4.62111075605871	3.81690924726824e-06	0.000124236205778849	2737	GLI3	protein_coding
ENSG00000175556	795.146115880628	0.967377095721472	0.224676332273128	4.30564753276051	1.66497981020161e-05	0.00041770501176858	79836	LONRF3	protein_coding
ENSG00000138834	636.113218441655	0.967183618261402	0.259410394511015	3.72839191769678	0.000192705524850959	0.00302158557090825	23162	MAPK8IP3	protein_coding
ENSG00000227467	137.644550094624	0.965320347900637	0.317058781151116	3.04461003854218	0.00232982183395415	0.019736314101969	101928555	LINC01537	lincRNA
ENSG00000235823	186.786416992365	0.965022185228015	0.31256687938056	3.08741024365883	0.00201908735988935	0.0178553457579803	90271	OLMALINC	lincRNA
ENSG00000111266	431.664545206533	0.964425346181309	0.265556675525011	3.63171192844096	0.00028154730746756	0.00404154220323372	80824	DUSP16	protein_coding
ENSG00000088305	187.155584939768	0.96439352522119	0.314399990091801	3.06740952803338	0.00215922812115288	0.0187589413807352	1789	DNMT3B	protein_coding
ENSG00000196152	223.772606193834	0.964287913395969	0.287565373451256	3.35328242695889	0.000798591725109095	0.00901116788958332	7633	ZNF79	protein_coding
ENSG00000154370	197.761772462522	0.960002778014847	0.348603452495288	2.75385332859783	0.00588981567706765	0.0382041464780995	81559	TRIM11	protein_coding
ENSG00000059728	275.548774206591	0.959646509519491	0.286227516180582	3.35274023380074	0.000800157668738373	0.00901116788958332	4084	MXD1	protein_coding
ENSG00000134686	942.221391495591	0.959576772978279	0.240708855443207	3.98646228121292	6.70657836063454e-05	0.00130506173421083	1912	PHC2	protein_coding
ENSG00000100239	1950.59859066866	0.958615735460236	0.256679624370345	3.73467795822047	0.000187955546341813	0.00296420802146609	9701	PPP6R2	protein_coding
ENSG00000133056	526.593683406524	0.958522086420688	0.254618383428897	3.76454391671353	0.000166853343117804	0.0027015972586425	5287	PIK3C2B	protein_coding
ENSG00000107201	306.12765659536	0.956988941201099	0.279491401174889	3.42403715169138	0.000616981855560457	0.00745268379157361	23586	DDX58	protein_coding
ENSG00000140545	148.385200940522	0.955636719414536	0.339639862328551	2.81367655982059	0.00489784811101817	0.0338715899687758	4240	MFGE8	protein_coding
ENSG00000198113	189.845749954191	0.954787344604224	0.375850306960432	2.54033940354009	0.0110744940731108	0.0595226680455564	54863	TOR4A	protein_coding
ENSG00000107554	4221.10581782584	0.954752972935323	0.234845609535146	4.06544953011966	4.79399682681104e-05	0.00100225264429241	23268	DNMBP	protein_coding
ENSG00000107815	205.641520518878	0.953658726788341	0.311860917119045	3.05796165674811	0.00222848088323671	0.0191815636268191	56652	TWNK	protein_coding
ENSG00000272333	409.946490821505	0.952299250459015	0.305022695187778	3.12206031053774	0.00179590144086967	0.0163333880626111	9757	KMT2B	protein_coding
ENSG00000101442	202.903756361278	0.951658024257044	0.283698832278325	3.35446577842595	0.00079518388253477	0.00900693689298422	79913	ACTR5	protein_coding
ENSG00000196110	71.7362992944813	0.951452103002434	0.403365845117356	2.35878202014258	0.0183350221428129	0.084127520000802	374879	ZNF699	protein_coding
ENSG00000154767	692.821926449986	0.949717547033989	0.226095917811554	4.20050727242921	2.66317613065072e-05	0.000618679278658293	7508	XPC	protein_coding
ENSG00000173530	409.143917652343	0.949202282080817	0.274659771651217	3.45592030596379	0.000548417439662566	0.00682154324071507	8793	TNFRSF10D	protein_coding
ENSG00000223829	119.72356797478	0.948964645223913	0.339938434740626	2.79157796895775	0.00524517189866472	0.0354571173519847	105375267	AC004870.2	processed_transcript
ENSG00000160959	170.825461837076	0.947906698851155	0.303558925452881	3.12264479602097	0.00179233917086727	0.0163191931096217	9684	LRRC14	protein_coding
ENSG00000185619	683.669412756653	0.94759521774897	0.279540581286164	3.38983060487708	0.000699358240764092	0.00814602488010003	10336	PCGF3	protein_coding
ENSG00000116678	534.605257249888	0.946677048521298	0.246249670392056	3.84437894683913	0.000120858125690321	0.00210334413621352	3953	LEPR	protein_coding
ENSG00000151320	107.61397596745	0.946480947050582	0.344871223104464	2.7444474448478	0.0060612858958282	0.0390677427285654	9472	AKAP6	protein_coding
ENSG00000185596	83.0403220801933	0.945629031251033	0.376944179097688	2.50867126669694	0.0121186205023846	0.0632176406053695	NA	WASH3P	transcribed_unprocessed_pseudogene
ENSG00000187953	118.547550326072	0.945081031003863	0.347968176807371	2.71599845616642	0.00660762261675583	0.0415063567070252	441194	PMS2CL	transcribed_unprocessed_pseudogene
ENSG00000163235	345.117627767606	0.942164685205048	0.256052802653981	3.67957185174127	0.000233625859360871	0.00349545873921692	7039	TGFA	protein_coding
ENSG00000148384	83.3061216509678	0.942066764044179	0.380653402723128	2.47486757587033	0.0133285585946335	0.0673740871056069	56623	INPP5E	protein_coding
ENSG00000146576	104.217077993917	0.941427799089568	0.373277903043414	2.52205606443325	0.0116671111570259	0.061571385643243	79034	C7orf26	protein_coding
ENSG00000141985	622.587304897109	0.940888996867471	0.280416555073782	3.35532613835838	0.000792714677265322	0.00898942854114437	6455	SH3GL1	protein_coding
ENSG00000257732	126.536669463575	0.940697844529853	0.32956532227236	2.85435930589942	0.00431237280614853	0.030708237270683	124903002	AC089983.1	antisense_RNA
ENSG00000130340	3129.36663701684	0.940505620011356	0.212065910387374	4.43496844114815	9.20857776828727e-06	0.000256253033562219	51429	SNX9	protein_coding
ENSG00000188312	2396.20903936267	0.938900340286456	0.213756248957993	4.39238780088701	1.12112491139488e-05	0.000301189191599938	401541	CENPP	protein_coding
ENSG00000054611	4505.86878272079	0.93805898335129	0.29191486089211	3.21346772303583	0.00131142536963587	0.0129295123957993	25771	TBC1D22A	protein_coding
ENSG00000164403	90.1205080943613	0.937528347266936	0.378092127209919	2.4796293807684	0.0131519006150641	0.066830973789167	134549	SHROOM1	protein_coding
ENSG00000103168	172.263553409183	0.9363003925877	0.334100195522537	2.80245388998745	0.00507154655752034	0.0346903144771326	9013	TAF1C	protein_coding
ENSG00000171302	370.379388238401	0.936061114778092	0.275499747341212	3.39768411336785	0.000679588415031578	0.00796696497765632	124583	CANT1	protein_coding
ENSG00000099999	220.167385551089	0.932897217231437	0.310572405230011	3.00379944103705	0.00266631025418194	0.0217942462731553	200312	RNF215	protein_coding
ENSG00000153551	170.816106823797	0.931800478083025	0.364710851687224	2.55490198268665	0.0106217703722242	0.0577921697140913	112616	CMTM7	protein_coding
ENSG00000119559	145.293445246372	0.930726262860086	0.378818575258448	2.45691822853486	0.0140134580032632	0.0698402994068501	148223	C19orf25	protein_coding
ENSG00000170190	152.853365667939	0.930546545023587	0.339027716573362	2.74475064879313	0.00605568905458733	0.0390471021799745	9121	SLC16A5	protein_coding
ENSG00000154832	201.585645835622	0.930012611983007	0.289242439574531	3.21533939953982	0.00130290376452359	0.0128776970435558	30827	CXXC1	protein_coding
ENSG00000196511	150.268302499414	0.929616515723775	0.316676962907881	2.93553565497024	0.00332972342562072	0.025583451944515	27010	TPK1	protein_coding
ENSG00000187531	113.060618609854	0.927747285208869	0.354916899084323	2.61398453441478	0.00894930874013308	0.0512237197702177	51547	SIRT7	protein_coding
ENSG00000100226	622.932442185973	0.927726245419073	0.276172816479323	3.35922360949862	0.000781617940777297	0.00891317745472404	9567	GTPBP1	protein_coding
ENSG00000169131	103.406090039847	0.927724188110988	0.347667067324568	2.66842699612069	0.00762073379806845	0.0462318846893982	6940	ZNF354A	protein_coding
ENSG00000214049	83.4525087754965	0.927640261008331	0.390184448272426	2.37744037497019	0.0174332611871734	0.0816673916056409	652995	UCA1	processed_transcript
ENSG00000093217	648.021115517029	0.927456142483282	0.233341160487165	3.97467870883541	7.04743284467059e-05	0.00136164084594838	9942	XYLB	protein_coding
ENSG00000182208	125.31326808032	0.927148770715094	0.36548747371604	2.53674568183813	0.0111888203097922	0.0599002274431323	81532	MOB2	protein_coding
ENSG00000269713	243.000656366957	0.925447217257831	0.275980824749583	3.35330260027143	0.000798533516157226	0.00901116788958332	400818	NBPF9	protein_coding
ENSG00000187498	2864.9415297978	0.92462675325731	0.237278715559461	3.89679601508802	9.74736506095132e-05	0.00177004768428656	1282	COL4A1	protein_coding
ENSG00000168884	141.979775018784	0.923184239051483	0.328819553662858	2.80757098769751	0.00499166768023771	0.0343520131814478	79155	TNIP2	protein_coding
ENSG00000055483	1163.6899297579	0.922203254514085	0.256344483292556	3.59751550986807	0.000321271343904351	0.00448926461443724	57602	USP36	protein_coding
ENSG00000125089	333.571835154964	0.921196759723676	0.316943876262848	2.90649805443696	0.00365499171858977	0.0272279351096589	54436	SH3TC1	protein_coding
ENSG00000166987	167.254501114224	0.919856895863467	0.305864857758089	3.00739647766592	0.00263495853642217	0.0215704160910825	114785	MBD6	protein_coding
ENSG00000173264	212.696738977994	0.919599277712094	0.313688350948757	2.9315697408933	0.00337253632994048	0.0257351192944967	56834	GPR137	protein_coding
ENSG00000132357	322.639465400966	0.918310213880406	0.260201109451993	3.52923250717282	0.000416766793306232	0.00549855671395204	84674	CARD6	protein_coding
ENSG00000015133	304.662383373598	0.918178602823793	0.271779429015325	3.37839624636204	0.000729099395100957	0.00842027183846409	440193	CCDC88C	protein_coding
ENSG00000177169	419.016569511823	0.918129301859472	0.279506656439736	3.28482088245876	0.00102047223333482	0.0109407236745502	8408	ULK1	protein_coding
ENSG00000160285	305.879694100993	0.918091934730347	0.309603382546855	2.96538082748952	0.00302308445861574	0.0238959952819423	4047	LSS	protein_coding
ENSG00000136048	841.290222245332	0.917357222386541	0.219650364647813	4.17644297498631	2.96102929136769e-05	0.000678167200201306	55332	DRAM1	protein_coding
ENSG00000008300	376.460952386298	0.912783495869448	0.289485428241166	3.15312415348596	0.00161533089802156	0.0151038996296087	1951	CELSR3	protein_coding
ENSG00000181090	2230.23568485019	0.912189067182901	0.260518711664611	3.50143397130431	0.000462761625207143	0.00593923032847982	79813	EHMT1	protein_coding
ENSG00000031823	1102.38117534206	0.911472653940095	0.271584731703298	3.35612627493309	0.000790424699368258	0.00898846274239762	8498	RANBP3	protein_coding
ENSG00000148339	517.52812481462	0.909624774057794	0.280044345901244	3.24814547185525	0.00116159865951509	0.01199632003845	114789	SLC25A25	protein_coding
ENSG00000154127	725.221436874653	0.908884657077621	0.265006563335283	3.42966847929616	0.000604319122999073	0.00733777508469537	84959	UBASH3B	protein_coding
ENSG00000197774	98.7528547048936	0.908195539754189	0.38326655568709	2.36961854948718	0.0178064455804297	0.0826793018451216	197342	EME2	protein_coding
ENSG00000044090	293.659280640497	0.907964049511909	0.295619438086003	3.07139495085489	0.00213061120960989	0.0185644533544382	9820	CUL7	protein_coding
ENSG00000188493	100.730396086861	0.907869378066388	0.380472260389961	2.38616443978302	0.0170251365263508	0.0803556877960063	284325	C19orf54	protein_coding
ENSG00000130066	171.004235998537	0.907180117493644	0.304350804351746	2.98070550339402	0.00287585208196413	0.023033654175142	6303	SAT1	protein_coding
ENSG00000130479	196.524808688653	0.907045110527128	0.368932995259162	2.4585632680806	0.0139494195249958	0.0695849446907635	55201	MAP1S	protein_coding
ENSG00000157680	1188.42207771674	0.906923582834262	0.268732319277687	3.37482140321619	0.000738636091985413	0.00851834423762809	9162	DGKI	protein_coding
ENSG00000145685	1663.15762802458	0.906095766603829	0.237657045945737	3.81261899052096	0.000137501994704692	0.0023308160370576	10184	LHFPL2	protein_coding
ENSG00000165861	255.652358247075	0.906045279298055	0.326513926430433	2.77490546637096	0.00552177555654333	0.0366053026798727	53349	ZFYVE1	protein_coding
ENSG00000051620	90.8645664006637	0.905589607425114	0.373884945196306	2.42210770735805	0.015430776241465	0.0748007337008234	23593	HEBP2	protein_coding
ENSG00000100139	358.919249075805	0.904321839279328	0.292710475724942	3.08947548610837	0.00200510252657847	0.0177895576174728	85377	MICALL1	protein_coding
ENSG00000071655	137.9513423305	0.904135249125426	0.363361264991691	2.48825435244481	0.012837188584608	0.0660366038641018	53615	MBD3	protein_coding
ENSG00000143507	629.547017350484	0.90313399535746	0.232228371274079	3.88899078266181	0.000100661940476665	0.00181983842943789	11221	DUSP10	protein_coding
ENSG00000174343	441.136325065544	0.901059440613115	0.240822148477594	3.74159705122367	0.000182854536668359	0.00289777349800868	55584	CHRNA9	protein_coding
ENSG00000188522	550.481976792478	0.900927330586255	0.284606967742561	3.16551396380844	0.00154809231060099	0.0146007757715271	644815	FAM83G	protein_coding
ENSG00000234948	308.914726360795	0.9009267064404	0.261109612117381	3.4503774071534	0.000559803354069482	0.00691569189000837	101927700	LINC01524	lincRNA
ENSG00000174744	129.41100546546	0.900884993231023	0.367892343523798	2.44877342268676	0.0143343587499074	0.0710055857031408	25855	BRMS1	protein_coding
ENSG00000133275	391.397721393165	0.898562614593164	0.298331711348153	3.01195810037285	0.00259568422554617	0.0213238401339957	1455	CSNK1G2	protein_coding
ENSG00000165886	161.559915999655	0.897958571549226	0.311716446273987	2.88069039116388	0.00396805214577925	0.0288585458591459	80019	UBTD1	protein_coding
ENSG00000214063	214.536727407076	0.89776217314817	0.324366604389341	2.76773922160796	0.0056446602209696	0.0371125927507546	7106	TSPAN4	protein_coding
ENSG00000005020	1087.15244307557	0.89760115840704	0.216463576591835	4.14666140391628	3.37358388563379e-05	0.000755673522294372	8935	SKAP2	protein_coding
ENSG00000101654	1102.14908000974	0.895826118154235	0.221797141077961	4.03894348592778	5.36924985051871e-05	0.00109126333086066	8731	RNMT	protein_coding
ENSG00000070882	1856.14493378671	0.894106613928431	0.218737298661693	4.08758185914734	4.3589289166782e-05	0.000936509273310558	26031	OSBPL3	protein_coding
ENSG00000130254	892.560537163929	0.892835604902383	0.249115975966573	3.58401584417928	0.000338351547084538	0.00468776438258927	9667	SAFB2	protein_coding
ENSG00000129646	125.51834348327	0.892675969658421	0.333168861181056	2.67934994433141	0.00737652572052757	0.0452214304227982	84074	QRICH2	protein_coding
ENSG00000184371	98.1811389440196	0.892314071991239	0.368256931237485	2.4230747510786	0.0153897595779169	0.0746462847820019	1435	CSF1	protein_coding
ENSG00000101844	253.347451230146	0.891963502686165	0.272227784963264	3.27653366759213	0.00105089782609937	0.0111505934753258	115201	ATG4A	protein_coding
ENSG00000116791	378.292080348195	0.891827445516767	0.248534520707559	3.58834435947892	0.000332784560382452	0.00462635790806192	1429	CRYZ	protein_coding
ENSG00000167977	190.670330304162	0.890069693587349	0.321602746056592	2.76760601238997	0.00564696762651922	0.0371125927507546	54442	KCTD5	protein_coding
ENSG00000135111	297.636292994275	0.890036776633872	0.26651661744334	3.33951700712654	0.000839242119921428	0.00936082164812499	6926	TBX3	protein_coding
ENSG00000139190	114.72680249719	0.889975700093046	0.340581574907068	2.61310583326737	0.00897235133535327	0.0512924132563456	6843	VAMP1	protein_coding
ENSG00000242779	121.46933439599	0.889928646547289	0.331645068451359	2.68337669154219	0.0072882846600392	0.0448829523985118	79986	ZNF702P	transcribed_processed_pseudogene
ENSG00000136720	258.859570400373	0.888722502996451	0.339755419688825	2.61577137992505	0.00890261439267408	0.0510819609082816	9394	HS6ST1	protein_coding
ENSG00000080845	1218.96561071106	0.888289148761925	0.27462119627764	3.2345979145174	0.00121814144733648	0.0123533784712164	22839	DLGAP4	protein_coding
ENSG00000184564	138.662498043689	0.888084666334087	0.342050824148901	2.59635295001508	0.00942192258342243	0.053032271377546	84189	SLITRK6	protein_coding
ENSG00000139946	1863.87832447331	0.886897313402036	0.239103297792387	3.70926424516373	0.000207862403385661	0.00319883520945379	57161	PELI2	protein_coding
ENSG00000018699	1078.58750474735	0.88656100124576	0.232013575246877	3.82116003471953	0.000132825421293801	0.00226567379188076	55622	TTC27	protein_coding
ENSG00000124191	348.44301921102	0.886026416389107	0.287567123569098	3.08111165627113	0.00206229297983481	0.0181292785025155	84969	TOX2	protein_coding
ENSG00000166140	164.618228232543	0.885052944983151	0.308155697709808	2.8720966432255	0.00407758246848323	0.0294347664070633	84936	ZFYVE19	protein_coding
ENSG00000140995	138.345815860993	0.883097070244355	0.339296012046804	2.60273342123024	0.00924838342712887	0.0524385912886615	54849	DEF8	protein_coding
ENSG00000198952	778.760480927762	0.882756594461727	0.259245576275854	3.40509800453612	0.000661403125673784	0.00784076379873475	23381	SMG5	protein_coding
ENSG00000133884	368.255331303988	0.882413958106194	0.272712631424191	3.23569155377201	0.00121348433971524	0.0123368386083145	5977	DPF2	protein_coding
ENSG00000169174	693.338187881948	0.882385771096191	0.276737008043477	3.18853548838529	0.00142995456279492	0.0137733426199035	255738	PCSK9	protein_coding
ENSG00000110925	344.776310083466	0.882137647854378	0.279820205473496	3.15251590342333	0.00161870003898169	0.015126728673739	81566	CSRNP2	protein_coding
ENSG00000187051	201.184697773194	0.881412107209156	0.302698137274452	2.91185177135726	0.00359293091710184	0.0268748855724718	91582	RPS19BP1	protein_coding
ENSG00000126012	1023.21549999401	0.880477439064633	0.270918307509662	3.24997393922237	0.00115415584640076	0.0119649201444738	8242	KDM5C	protein_coding
ENSG00000106266	452.172625958171	0.879934894757261	0.261825411803388	3.36076963919005	0.000777256220892367	0.00888207231541124	29886	SNX8	protein_coding
ENSG00000269335	116.357409140109	0.877452801418611	0.337045046206275	2.60336952373304	0.00923123974050726	0.0523778101769144	8517	IKBKG	protein_coding
ENSG00000188827	242.164093320613	0.876850340936561	0.283254463864003	3.09562761686099	0.00196396838927327	0.0175583511644074	84464	SLX4	protein_coding
ENSG00000142528	217.916856228825	0.876833981102518	0.287830207978116	3.04635843215312	0.00231631527661679	0.0196616889134664	25888	ZNF473	protein_coding
ENSG00000149600	206.414673596475	0.876312168228834	0.30306013779435	2.89154546885173	0.0038335211641019	0.0281591124427971	149951	COMMD7	protein_coding
ENSG00000231721	9442.47997639442	0.875544511547215	0.251475007047005	3.48163629391433	0.00049836008993117	0.00631449727001366	378805	LINC-PINT	antisense_RNA
ENSG00000228794	164.272709833568	0.875464836390012	0.310022344255101	2.82387657732708	0.00474466518537502	0.033098424675092	643837	LINC01128	processed_transcript
ENSG00000068383	1160.43664915849	0.875458823019285	0.298772903611384	2.9301814603576	0.00338764116053231	0.0258262105679291	3632	INPP5A	protein_coding
ENSG00000108819	308.91626195225	0.875127854557738	0.291772764430534	2.99934730462511	0.0027055870245208	0.0220583664152205	84687	PPP1R9B	protein_coding
ENSG00000180747	967.651292949398	0.874780059607812	0.261544084556546	3.3446753769676	0.000823789287262062	0.00923266797758244	100271836	SMG1P3	transcribed_unprocessed_pseudogene
ENSG00000237491	136.35876217958	0.872584910754902	0.378720001703261	2.3040370374697	0.0212205645848837	0.0931477110863252	105378580	AL669831.5	lincRNA
ENSG00000186132	90.8815346489945	0.870992733027742	0.365974687649021	2.37992615998363	0.0173161075053676	0.0813288493922895	130355	C2orf76	protein_coding
ENSG00000184216	904.505027981372	0.870757865852573	0.278379687126831	3.12795044365379	0.00176029858370875	0.0161537360745856	3654	IRAK1	protein_coding
ENSG00000188242	145.444309512647	0.870556979098017	0.343960682552806	2.53097817063543	0.0113744927341976	0.0605103685831277	25845	PP7080	antisense_RNA
ENSG00000122512	193.693509352093	0.869816364575702	0.296458266610659	2.93402634549583	0.00334595806404266	0.0256644111713752	5395	PMS2	protein_coding
ENSG00000149182	518.260741171799	0.868993518426038	0.277998821503894	3.12588921681406	0.00177268317456115	0.0161944787269292	84364	ARFGAP2	protein_coding
ENSG00000187535	303.527156250697	0.866926669754596	0.29094250538496	2.97971817011586	0.00288513694386928	0.0230966755737243	9742	IFT140	protein_coding
ENSG00000267270	176.882800191799	0.866878021235013	0.318047489270511	2.72562447583952	0.00641799714145033	0.0406282140472168	100130522	PARD6G-AS1	antisense_RNA
ENSG00000198873	1478.67397190554	0.865791069633684	0.286393632932008	3.02308071855505	0.00250215492868896	0.0207435894367722	2869	GRK5	protein_coding
ENSG00000102524	171.119841925969	0.865240607696917	0.300383498341775	2.88045319557618	0.00397103907786223	0.0288585458591459	10673	TNFSF13B	protein_coding
ENSG00000140548	543.782382210242	0.865192623892634	0.279587384414634	3.09453384566714	0.00197122442417768	0.0175755075580631	374655	ZNF710	protein_coding
ENSG00000168685	457.028729184938	0.86511880125086	0.263955957578603	3.27751193489632	0.00104726303090899	0.0111473356690815	3575	IL7R	protein_coding
ENSG00000136379	636.311594247901	0.865004613374168	0.23333123308664	3.70719599742986	0.000209566751374187	0.00321648518722931	58489	ABHD17C	protein_coding
ENSG00000148835	134.113087598412	0.864845270879689	0.325059844345283	2.66057246357701	0.00780079394769523	0.0469227395444729	6877	TAF5	protein_coding
ENSG00000232284	312.404535231425	0.864616659448436	0.289258589706427	2.98907859685671	0.00279820141323319	0.0225870266492743	100289178	GNG12-AS1	antisense_RNA
ENSG00000048392	219.91221001132	0.862642211849426	0.276644029212838	3.11823903918688	0.00181935179100517	0.0164914784079607	50484	RRM2B	protein_coding
ENSG00000140992	391.345307055355	0.86141721175165	0.276520614886326	3.11520069527463	0.00183819793846099	0.0166345692466612	5170	PDPK1	protein_coding
ENSG00000187609	192.901140029194	0.861374792667544	0.357249187880875	2.41113156275325	0.0159031106547875	0.0764353537298149	54932	EXD3	protein_coding
ENSG00000281207	256.144069658553	0.861360802157941	0.326514470568625	2.63804786555977	0.00833848112733571	0.0488091613061237	100507178	SLFNL1-AS1	antisense_RNA
ENSG00000157350	820.629940823799	0.860333192925166	0.25266670048126	3.40501218121133	0.000661611025146196	0.00784076379873475	6483	ST3GAL2	protein_coding
ENSG00000137161	194.889119284638	0.859983497411737	0.315919789778081	2.72215772875715	0.00648571788158139	0.040961503290065	10695	CNPY3	protein_coding
ENSG00000234771	135.006957351382	0.859854436115743	0.340411607829514	2.52592572150588	0.0115393876080465	0.0610950628975371	NA	SLC25A25-AS1	antisense_RNA
ENSG00000105538	279.96283959809	0.85960999986056	0.287926681832145	2.98551698783406	0.00283099413127498	0.02275259797866	54922	RASIP1	protein_coding
ENSG00000235173	122.30167307622	0.858097519511908	0.343837123684756	2.49565116854179	0.0125726171805939	0.0649625058187406	51236	HGH1	protein_coding
ENSG00000139668	1494.42095763735	0.857979603425062	0.210497752100888	4.07595613189183	4.5825658152033e-05	0.000973019540996356	115825	WDFY2	protein_coding
ENSG00000125741	427.657930573769	0.856403568934722	0.262415695295084	3.26353790679977	0.00110030463875663	0.0115535529582771	80207	OPA3	protein_coding
ENSG00000238058	109.86011333914	0.856355719132798	0.347419467781357	2.46490423982726	0.0137049873432739	0.068701883986095	NA	AL355574.1	antisense_RNA
ENSG00000198948	172.515562259076	0.855432643455262	0.300334215286536	2.84826902801977	0.00439577481664223	0.0311795997977315	9848	MFAP3L	protein_coding
ENSG00000141562	303.374746215957	0.853479485760609	0.263830668379444	3.23495176282208	0.00121663283103854	0.012345757047757	26502	NARF	protein_coding
ENSG00000108375	310.971044491914	0.853208283137284	0.278441722851374	3.06422570008557	0.00218234199143783	0.0189093787749079	54894	RNF43	protein_coding
ENSG00000164087	525.800053366843	0.853076536062867	0.274895121038867	3.10328001762626	0.00191388460104001	0.017216654575119	25886	POC1A	protein_coding
ENSG00000176619	534.926574923101	0.851796906096623	0.265697455089731	3.20589034550201	0.0013464528741624	0.013179235905742	84823	LMNB2	protein_coding
ENSG00000112096	1047.0235316549	0.851683829645992	0.217843619929425	3.90961107753311	9.24448394775969e-05	0.00169191694428863	6648	SOD2	protein_coding
ENSG00000111788	106.752457030022	0.851418870477621	0.36494974715081	2.33297564150876	0.0196494237979198	0.0880012034759458	NA	AC009533.1	unprocessed_pseudogene
ENSG00000128578	765.423999551322	0.851189204630659	0.232004953964934	3.6688406436326	0.000243652887586727	0.00360876261387535	57464	STRIP2	protein_coding
ENSG00000116815	1151.41731138928	0.848399142003633	0.239533382790752	3.54188268924823	0.000397282114616026	0.00531022905167503	965	CD58	protein_coding
ENSG00000204160	221.761970028982	0.847916988682353	0.288824211958587	2.93575453017744	0.00332737509583721	0.025583451944515	84243	ZDHHC18	protein_coding
ENSG00000185359	490.044053636916	0.847458603584515	0.280535530818014	3.02086014243332	0.00252057755559519	0.020863754299631	9146	HGS	protein_coding
ENSG00000145147	1281.13083984817	0.847304732092819	0.216498453039293	3.91367568773824	9.09017066676784e-05	0.00167117714839891	9353	SLIT2	protein_coding
ENSG00000165891	1727.71338252217	0.84699308253736	0.219816794914943	3.85317729186753	0.000116594901986515	0.00204496972380658	144455	E2F7	protein_coding
ENSG00000196781	284.378881144855	0.846538991351562	0.264975636043061	3.19478048621041	0.00139937232745304	0.0135588618798436	7088	TLE1	protein_coding
ENSG00000110841	2324.35259898288	0.846402864319889	0.222343351040474	3.80673791394741	0.00014081182951636	0.00237457963177175	8496	PPFIBP1	protein_coding
ENSG00000173992	106.377165971538	0.845966941404531	0.372418555088418	2.2715488523489	0.0231137731497189	0.0988762588542672	9973	CCS	protein_coding
ENSG00000101236	1087.56270438171	0.84546260096568	0.210729802085836	4.01206944911047	6.01887862492643e-05	0.00119258631514794	11237	RNF24	protein_coding
ENSG00000173548	248.267420565786	0.843917118405446	0.299314110269838	2.81950328918552	0.00480980380416404	0.0334613782570405	257364	SNX33	protein_coding
ENSG00000185442	287.648714256364	0.843557554951479	0.261785234419891	3.22232671686308	0.00127154052361859	0.0126819641092651	400451	FAM174B	protein_coding
ENSG00000110851	538.507468167298	0.842915876961954	0.240470073303527	3.50528390240895	0.000456120614135896	0.00588213942162312	11108	PRDM4	protein_coding
ENSG00000184185	236.670452658143	0.84238518995501	0.29175134291194	2.88733954588606	0.00388514709603402	0.0284358589295452	3768	KCNJ12	protein_coding
ENSG00000172530	1038.40167793376	0.841336788189497	0.292975745468849	2.87169433375144	0.00408277664696778	0.0294592207000458	54971	BANP	protein_coding
ENSG00000171617	323.408104567902	0.841023950484039	0.262910266484961	3.19890113736637	0.00137952466857121	0.0134223799346007	8507	ENC1	protein_coding
ENSG00000137817	498.301008533427	0.841011189142508	0.240651347336071	3.49472877859284	0.000474543715194414	0.00605033961194317	56965	PARP6	protein_coding
ENSG00000163297	210.734800105101	0.840190587841533	0.291599553257924	2.88131644391915	0.00396017824917009	0.0288412544095094	118429	ANTXR2	protein_coding
ENSG00000167615	171.72194902131	0.838938713759595	0.323387643720938	2.59422006390431	0.00948057829949215	0.0532735321605164	114823	LENG8	protein_coding
ENSG00000177051	296.345790954084	0.838730026541191	0.302019854351718	2.77706917097061	0.00548515043877667	0.036434357721031	23403	FBXO46	protein_coding
ENSG00000147454	1065.99133256509	0.838669175641955	0.232971679651364	3.59987607462418	0.000318368874503238	0.00446784960113968	51312	SLC25A37	protein_coding
ENSG00000010165	320.769474245609	0.83773678489783	0.256838480403076	3.26172613847857	0.00110736068398975	0.0115977717879389	51603	METTL13	protein_coding
ENSG00000175471	1729.84748719786	0.836018648496316	0.222012233620442	3.76564225701902	0.00016612150662507	0.00269278668840459	79772	MCTP1	protein_coding
ENSG00000136877	282.65659227231	0.83293814293869	0.298797999781886	2.78762958101028	0.00530952152337451	0.0356599536580182	2356	FPGS	protein_coding
ENSG00000133943	587.006359218818	0.832879811476461	0.274530916001633	3.03382884378497	0.00241471382900545	0.0202371188184694	80017	C14orf159	protein_coding
ENSG00000077044	2209.1455586425	0.832687216693308	0.257207527351952	3.23741387068308	0.00120618343120657	0.0122779233537362	8527	DGKD	protein_coding
ENSG00000135218	108.304132302594	0.83185436986098	0.351162288296835	2.36886020391181	0.0178429962802072	0.0827783045067821	948	CD36	protein_coding
ENSG00000198551	162.868729780876	0.831178077922396	0.321884901704768	2.58222138882659	0.00981665892260275	0.0546644797225051	199692	ZNF627	protein_coding
ENSG00000173575	3082.82661668491	0.830230363858186	0.224830492680692	3.69269467837395	0.000221890361833703	0.00337534153957295	1106	CHD2	protein_coding
ENSG00000136002	2299.5956366604	0.828586650974185	0.243249461246391	3.40632471179411	0.000658438166636198	0.00782021207817661	50649	ARHGEF4	protein_coding
ENSG00000198585	99.1459486198618	0.828423743056963	0.350752582842279	2.36184645126185	0.018184172135213	0.0836471918219798	131870	NUDT16	protein_coding
ENSG00000139722	272.268809285395	0.828353946237929	0.278774652451571	2.97141056029773	0.00296435203349776	0.0236335552047117	79720	VPS37B	protein_coding
ENSG00000166446	168.745582637789	0.827894041813428	0.313498995603246	2.64081880141391	0.00827059397576934	0.0485359370874644	124359	CDYL2	protein_coding
ENSG00000183655	243.08399597594	0.827613457379096	0.329919197776195	2.50853379541896	0.01212333706526	0.063222020314421	64410	KLHL25	protein_coding
ENSG00000130305	113.595755686087	0.827233526871872	0.337773242141937	2.44907951152702	0.014322182788474	0.0709946661079714	55695	NSUN5	protein_coding
ENSG00000109323	913.380026994392	0.827230941751237	0.239970367212906	3.44722121884867	0.000566384607145423	0.00697585633589155	4126	MANBA	protein_coding
ENSG00000198270	219.074874448825	0.826717934685445	0.278626898763025	2.96711458353695	0.00300608906474503	0.0238198023714848	89894	TMEM116	protein_coding
ENSG00000102189	1637.13638901354	0.826312644989221	0.214181469965291	3.85800249257383	0.000114317482495151	0.00202188198161434	8411	EEA1	protein_coding
ENSG00000181222	3819.85875509379	0.821725623506937	0.231885953282841	3.54366278713159	0.000394609614338747	0.00528316829312147	5430	POLR2A	protein_coding
ENSG00000197063	175.032554825766	0.821075009079341	0.316069808445149	2.59776475683798	0.00938327526552111	0.0528542555284465	4097	MAFG	protein_coding
ENSG00000106853	490.385909678334	0.820063743454806	0.256888003247308	3.19230066444685	0.00141144328383485	0.0136353113918808	22949	PTGR1	protein_coding
ENSG00000133121	1709.77932811043	0.819720265278179	0.246791694889298	3.32150668865043	0.000895328364095945	0.00984498963810692	90627	STARD13	protein_coding
ENSG00000071889	107.404421944062	0.818669357076917	0.350009540311578	2.33899154962501	0.0193358708367475	0.0870781678361893	60343	FAM3A	protein_coding
ENSG00000244306	110.23746663381	0.818255532492848	0.343941122215773	2.3790569944687	0.0173569920571291	0.0814036437951119	503639	DUXAP10	transcribed_processed_pseudogene
ENSG00000123094	4864.26111053266	0.817795528237558	0.215314326408364	3.79814730342899	0.00014578168230954	0.00243363586028339	11228	RASSF8	protein_coding
ENSG00000070814	1146.20858018799	0.817589588989853	0.263581035119928	3.10185286516481	0.00192313518397992	0.0172607893116988	6949	TCOF1	protein_coding
ENSG00000165714	463.736266353299	0.816226622492348	0.23607706077543	3.45745842400498	0.000545296375752381	0.00679308479709249	118426	BORCS5	protein_coding
ENSG00000165097	307.060068497521	0.815207458228008	0.254717767316479	3.20043421711976	0.00137220688982805	0.0133911297141987	221656	KDM1B	protein_coding
ENSG00000204611	158.064205944445	0.814404041311556	0.305442313777882	2.66631047689021	0.00766888325918238	0.0463793738887983	90317	ZNF616	protein_coding
ENSG00000070444	305.674740337022	0.811707499192907	0.301569535780133	2.69160973800982	0.0071108100204142	0.0440227710717139	4335	MNT	protein_coding
ENSG00000170525	832.120611684167	0.81145882984957	0.274668316086304	2.95432265873214	0.00313356193935371	0.0245196710868719	5209	PFKFB3	protein_coding
ENSG00000179981	764.406255907993	0.810938710624632	0.248688944528165	3.26085549224239	0.00111076633391998	0.0116110683379699	10194	TSHZ1	protein_coding
ENSG00000188070	103.256810707564	0.810764519133336	0.355719527436068	2.27922409820206	0.0226537472921883	0.0975481006320871	65998	C11orf95	protein_coding
ENSG00000185838	237.466367618424	0.810061378301712	0.293838406641047	2.75682606491698	0.00583653888691454	0.0379794252310117	54584	GNB1L	protein_coding
ENSG00000008405	724.815494537163	0.809129642019851	0.22592928251068	3.58134028944036	0.000341836076937691	0.00471600753521398	1407	CRY1	protein_coding
ENSG00000060069	168.998001237337	0.808899892421265	0.319624359532639	2.53078299039552	0.0113808237065745	0.0605103685831277	9150	CTDP1	protein_coding
ENSG00000196498	4820.88475899224	0.808347741171854	0.274427325200579	2.94558036660902	0.00322349394590919	0.0249953594983934	9612	NCOR2	protein_coding
ENSG00000121644	834.280773994461	0.80793738712322	0.217495452995278	3.71473231277512	0.000203418915985063	0.00314452480741123	51029	DESI2	protein_coding
ENSG00000105402	363.950287376653	0.807345640990024	0.312767503611386	2.58129643159205	0.00984300229753375	0.05473137360774	8775	NAPA	protein_coding
ENSG00000129460	209.514165087549	0.807061343349436	0.303922068312572	2.65548779603397	0.00791937989861704	0.0473391964834121	25983	NGDN	protein_coding
ENSG00000180900	232.806486463071	0.80661305455168	0.322642716225637	2.50001941462575	0.012418650057281	0.0643913915688653	23513	SCRIB	protein_coding
ENSG00000182986	141.457746519253	0.806488143774784	0.314138110969812	2.56730436585673	0.0102492605274544	0.0563122275677894	162967	ZNF320	protein_coding
ENSG00000013573	588.026601296978	0.806486304616424	0.275064590966729	2.93198881681566	0.00336798874670215	0.0257168329937299	1663	DDX11	protein_coding
ENSG00000099250	1399.79219618032	0.806474899926074	0.206943000342524	3.89708711380056	9.73566066453734e-05	0.00176989318234794	8829	NRP1	protein_coding
ENSG00000101384	442.516275416375	0.80620692401064	0.246767537179622	3.26707043083954	0.00108666642164503	0.0114472024145772	182	JAG1	protein_coding
ENSG00000189190	123.169453275309	0.805666837755782	0.336672975832126	2.39302496959991	0.0167101038371498	0.0792975341301533	162966	ZNF600	protein_coding
ENSG00000160785	363.307242861813	0.805175978508098	0.266551256983335	3.02071724448269	0.00252176732228936	0.020863754299631	9673	SLC25A44	protein_coding
ENSG00000049759	4384.58290012505	0.804717889434375	0.246899210664087	3.25929713290666	0.00111688625792295	0.0116526322507675	23327	NEDD4L	protein_coding
ENSG00000068650	1698.05191625272	0.804081246048635	0.257392384292788	3.12395119326444	0.00178440052654906	0.0162650751181865	23250	ATP11A	protein_coding
ENSG00000108506	358.120228950342	0.804076353528675	0.247708833816333	3.2460544145344	0.00117016470747232	0.0120466388161307	57508	INTS2	protein_coding
ENSG00000108469	230.581037145131	0.803579240030606	0.291131828603857	2.76019026804533	0.00577677064105911	0.0376974871668219	9400	RECQL5	protein_coding
ENSG00000072518	1320.76271740566	0.802382362662283	0.236332173076987	3.39514655247934	0.000685918739766295	0.00802387151317717	2011	MARK2	protein_coding
ENSG00000005007	752.612756333147	0.801690416463683	0.267615147334946	2.99568400536121	0.00273830035058784	0.0222408746649659	5976	UPF1	protein_coding
ENSG00000170037	312.381376268937	0.800443380620138	0.265079234998994	3.01963818713743	0.00253076814003964	0.0209276044927111	116840	CNTROB	protein_coding
ENSG00000163694	623.737366760294	0.800113507611506	0.24805950011382	3.22549028456633	0.00125757103951402	0.0125811110069664	54502	RBM47	protein_coding
ENSG00000047056	754.401914249169	0.799510842667623	0.257383171068418	3.10630582158418	0.00189440681745417	0.0170674541283012	22884	WDR37	protein_coding
ENSG00000130540	219.659947776413	0.799400875675376	0.309423055088103	2.58352072520182	0.0097797591078703	0.05450394113877	25830	SULT4A1	protein_coding
ENSG00000100266	2907.38922281886	0.799205795375599	0.25877942965418	3.08836678573571	0.00201259902448545	0.0178366588545023	11252	PACSIN2	protein_coding
ENSG00000108175	3581.4844181749	0.798509929290568	0.289891688853765	2.75451128815692	0.00587798622758353	0.0381425871122979	57178	ZMIZ1	protein_coding
ENSG00000164713	422.331750313924	0.797250740959474	0.270616557146384	2.94605307733709	0.00321857165392752	0.0249810794672042	25798	BRI3	protein_coding
ENSG00000140521	781.635069021659	0.796695936280036	0.249492214835901	3.19326972508561	0.00140671483339733	0.0136057525434225	5428	POLG	protein_coding
ENSG00000125772	603.000613381221	0.796632843538661	0.225543438100356	3.53205950147925	0.000412336564619276	0.00545334335705315	56261	GPCPD1	protein_coding
ENSG00000109220	484.86106353379	0.795697164254851	0.244931346109749	3.24865386522766	0.00115952479444477	0.0119864951549317	26511	CHIC2	protein_coding
ENSG00000224186	811.565649773791	0.795008031011616	0.275386457350504	2.88688136177936	0.00389080909162652	0.028451759577199	100996485	C5orf66	antisense_RNA
ENSG00000125657	110.629719125387	0.794233149393943	0.347147129691965	2.28788626337971	0.0221441454685898	0.0961663329311035	8744	TNFSF9	protein_coding
ENSG00000215908	271.594738329884	0.792963931396323	0.269053492116624	2.94723523251133	0.00320629195165803	0.0249094820655967	84809	CROCCP2	transcribed_unprocessed_pseudogene
ENSG00000100403	798.191985750327	0.792171900389135	0.249865356336743	3.17039509599533	0.00152231790049819	0.0144353785325142	23264	ZC3H7B	protein_coding
ENSG00000140836	8203.66853088822	0.791409292801266	0.246066275578951	3.21624444853004	0.00129880149980374	0.0128594754446264	463	ZFHX3	protein_coding
ENSG00000100906	130.97821086323	0.79115937292012	0.335268510642767	2.35977835020454	0.0182858569489987	0.0839964702161472	4792	NFKBIA	protein_coding
ENSG00000180611	1015.11620998605	0.791042233308173	0.258054900321212	3.0654028748283	0.00217376967163791	0.0188651740475782	151963	MB21D2	protein_coding
ENSG00000110063	230.595299988902	0.790346663370681	0.277875354796055	2.84424886816879	0.00445162626031315	0.0315209159474279	28960	DCPS	protein_coding
ENSG00000123933	340.916284836629	0.790146764250643	0.290328122121397	2.72156468507813	0.00649736679119697	0.0410191870940956	10608	MXD4	protein_coding
ENSG00000134780	199.02113712367	0.78962274308931	0.32936085498102	2.39743955952147	0.0165101045266277	0.0786073794206478	747	DAGLA	protein_coding
ENSG00000150637	235.020188351669	0.788036645145487	0.298409809463191	2.64078666369274	0.00827137849794957	0.0485359370874644	10666	CD226	protein_coding
ENSG00000266094	147.817865763322	0.787675190643455	0.325892694923601	2.41697713054939	0.0156500003609035	0.0756161647067416	83593	RASSF5	protein_coding
ENSG00000011105	451.002848938283	0.787616951974306	0.324519316893149	2.42702640790297	0.0152231477229108	0.0740570904117373	10867	TSPAN9	protein_coding
ENSG00000196639	1260.89851188498	0.786180402410403	0.240772363367385	3.26524353299968	0.00109369998822622	0.0114916016159826	3269	HRH1	protein_coding
ENSG00000124496	1913.8956133943	0.785555723176849	0.250225789112009	3.13938753461262	0.00169301387522937	0.0156428942886688	55809	TRERF1	protein_coding
ENSG00000127527	864.257261715402	0.785073628773684	0.248840804934849	3.15492320071554	0.0016054035868507	0.0150283101554388	58513	EPS15L1	protein_coding
ENSG00000123064	596.978762782494	0.783923952744455	0.268697869906505	2.91749224888618	0.00352858418631349	0.0265164158185318	79039	DDX54	protein_coding
ENSG00000233016	116.975036147346	0.782705942013168	0.332597482109322	2.35331289055249	0.0186069697077553	0.0850880131868666	84973	SNHG7	antisense_RNA
ENSG00000213672	310.759216951393	0.782522492936908	0.302436332988104	2.58739578411595	0.00967044437751396	0.0540609998162908	51517	NCKIPSD	protein_coding
ENSG00000088808	358.752020611718	0.782277669389041	0.277959951034335	2.81435388975303	0.00488753901683643	0.0338427363964434	23368	PPP1R13B	protein_coding
ENSG00000064687	307.649573842993	0.781814858204645	0.307911585540434	2.53908879989831	0.011114160960563	0.0596768596588412	10347	ABCA7	protein_coding
ENSG00000107960	137.389537076123	0.781680221726891	0.316752092071999	2.46779813390849	0.0135946960882466	0.0683387381437429	79991	STN1	protein_coding
ENSG00000141084	604.262888199802	0.780415913500038	0.257971173832173	3.02520588601791	0.00248463927972093	0.0206403528957764	57610	RANBP10	protein_coding
ENSG00000137802	1160.08145022116	0.779987576616873	0.263303237276066	2.96231669874639	0.00305333549653564	0.0240767610938136	23005	MAPKBP1	protein_coding
ENSG00000130669	407.148951051724	0.778788546714111	0.299673906611305	2.59878664619355	0.00935538998166583	0.0528038784252158	10298	PAK4	protein_coding
ENSG00000090316	672.635400955942	0.778646058774063	0.283416758593082	2.7473536238272	0.00600783194727856	0.0388152597322787	10296	MAEA	protein_coding
ENSG00000135540	2313.56942819568	0.778598395194894	0.231057517122889	3.36971679125589	0.000752454756680166	0.00864713158363881	57224	NHSL1	protein_coding
ENSG00000066735	467.418184838559	0.777802137544455	0.277423799087755	2.80366046497121	0.00505260827646713	0.0345752761915021	26153	KIF26A	protein_coding
ENSG00000126464	442.234244964273	0.777408570835122	0.277832832413464	2.79811627762626	0.0051401604524391	0.0349543771884589	57479	PRR12	protein_coding
ENSG00000103148	655.473143611891	0.776555305483958	0.240130530610542	3.23388826697519	0.00122117220635162	0.0123764171342299	8131	NPRL3	protein_coding
ENSG00000075785	3119.37359211733	0.775957429065063	0.238833254362755	3.24895053302121	0.00115831619308455	0.0119864951549317	7879	RAB7A	protein_coding
ENSG00000151687	236.045331655554	0.775409588527061	0.278550394995655	2.78373178590953	0.00537374512726854	0.0358990830767587	150709	ANKAR	protein_coding
ENSG00000124608	242.888076489423	0.775017636642468	0.29951125658396	2.5876077095794	0.00966449753363473	0.0540469142535756	57505	AARS2	protein_coding
ENSG00000181026	330.41379725682	0.774794716336493	0.297062707597808	2.6081857349307	0.00910235499542482	0.0518087619233482	64782	AEN	protein_coding
ENSG00000149115	460.431609706045	0.774061649856369	0.262965215455064	2.94358951056264	0.00324429991004969	0.0250861771247828	85456	TNKS1BP1	protein_coding
ENSG00000102858	606.459592791836	0.773169715960175	0.243557506691577	3.17448526412803	0.00150102512207279	0.0142974396411455	23295	MGRN1	protein_coding
ENSG00000132334	2925.29339182798	0.773168913594346	0.261216938826057	2.95987280560391	0.00307766080020364	0.0241867058645401	5791	PTPRE	protein_coding
ENSG00000139926	802.331241255909	0.773009510745261	0.21920169458705	3.52647598003984	0.000421129363467816	0.00554713774642138	122786	FRMD6	protein_coding
ENSG00000161714	672.191151085566	0.772977195664039	0.264608363540372	2.92121225996737	0.00348672186715241	0.0262623434123115	113026	PLCD3	protein_coding
ENSG00000166016	3126.89156927798	0.772649197171278	0.282298225883908	2.73699629089778	0.00620029921140556	0.0396814282733086	25841	ABTB2	protein_coding
ENSG00000130164	1443.70922897421	0.772250464493481	0.238209788462007	3.24189223910356	0.00118738911130335	0.0121701786536919	3949	LDLR	protein_coding
ENSG00000165802	288.012799450259	0.77210792017223	0.297787434179426	2.59281565153959	0.0095193781319035	0.0534363164189158	26012	NSMF	protein_coding
ENSG00000187954	277.893399475706	0.771071604170301	0.290906160916695	2.6505853356303	0.00803524257504998	0.0476648601932848	50626	CYHR1	protein_coding
ENSG00000125449	142.631001722035	0.770388082036764	0.330000229327929	2.33450771717862	0.0195691524526585	0.0877893174815687	79637	ARMC7	protein_coding
ENSG00000186111	553.225735029178	0.769299133410447	0.278105882403249	2.76620949820463	0.00567120884599052	0.0372154537833269	23396	PIP5K1C	protein_coding
ENSG00000178950	856.195410380447	0.767718971734097	0.26985121076181	2.84497138095756	0.00444154134734261	0.0314723241919636	2580	GAK	protein_coding
ENSG00000136807	234.057198841856	0.767171884346337	0.289531627000558	2.64969976611522	0.00805633285001513	0.047755223476989	1025	CDK9	protein_coding
ENSG00000196547	244.962413023649	0.7667109913084	0.290836801390237	2.63622412171851	0.00838343392825891	0.0489496574035113	4122	MAN2A2	protein_coding
ENSG00000161021	777.238119946516	0.766378263789817	0.251054363016349	3.05263869777842	0.0022683887523651	0.0194030720351271	9794	MAML1	protein_coding
ENSG00000072210	935.892234044073	0.766316019687363	0.232111775272141	3.30149566427162	0.000961708212393313	0.0104411290409439	224	ALDH3A2	protein_coding
ENSG00000050820	623.128211078047	0.765723007631232	0.286014217209894	2.67722008752208	0.00742358530397188	0.0454245424209641	9564	BCAR1	protein_coding
ENSG00000196646	179.478057732871	0.765387460459371	0.291832941391055	2.62269042285311	0.00872385015789663	0.0503396406669569	7695	ZNF136	protein_coding
ENSG00000205209	478.598673636974	0.764188666194482	0.233568101897485	3.2718023565131	0.00106864253275338	0.0112791933861549	284402	SCGB2B2	protein_coding
ENSG00000100647	396.080281299827	0.763736672612758	0.292122569290657	2.61443911871408	0.00893740871712042	0.0511915433614622	9766	SUSD6	protein_coding
ENSG00000067365	277.306390016655	0.762933309100782	0.265118828560899	2.87770322931075	0.00400581791908073	0.0290323879139776	79091	METTL22	protein_coding
ENSG00000263956	189.055792835743	0.762707678531578	0.288421590039742	2.6444195055803	0.00818311674046651	0.0481914354231807	200030	NBPF11	protein_coding
ENSG00000163719	387.366060032656	0.759792713848485	0.272217335161105	2.79112538295484	0.00525251208642449	0.0354574055936334	64419	MTMR14	protein_coding
ENSG00000118420	1160.80113434203	0.759499512014344	0.215612459742981	3.52252143925123	0.000427462466187858	0.00560340067212653	90025	UBE3D	protein_coding
ENSG00000175866	457.140803397937	0.758958103265363	0.303749717165917	2.49862982703881	0.0124674466052194	0.0645622901846026	10458	BAIAP2	protein_coding
ENSG00000196369	291.247236521729	0.758833410742354	0.290424458813693	2.61284264363266	0.00897926338556312	0.0512924132563456	647135	SRGAP2B	protein_coding
ENSG00000160908	149.281358260715	0.758156067046932	0.306080582104535	2.47698191709528	0.0132498614798955	0.0671129621716565	84124	ZNF394	protein_coding
ENSG00000187097	239.936605436082	0.758117662024835	0.275330623857051	2.75348107451513	0.00589651793045311	0.0382324126806755	957	ENTPD5	protein_coding
ENSG00000172943	762.040862318434	0.757977422187723	0.239351449067064	3.16679688024511	0.0015412793251295	0.0145533537665818	23133	PHF8	protein_coding
ENSG00000132429	133.977615897174	0.757957119684533	0.319673337949783	2.37103639779805	0.0177382841686231	0.082496012455987	64208	POPDC3	protein_coding
ENSG00000137275	450.097178121447	0.756726755876615	0.242218151788272	3.12415378570838	0.00178317232250025	0.0162629703931832	8737	RIPK1	protein_coding
ENSG00000074657	2084.1931765886	0.756615208488809	0.230469198856436	3.28293417186788	0.00102732652142808	0.0109925285990339	55205	ZNF532	protein_coding
ENSG00000163945	414.374353754966	0.756172579169916	0.272767425859302	2.7722246407823	0.00556746006147386	0.0367713937717514	57654	UVSSA	protein_coding
ENSG00000068028	229.943515152235	0.755096765705804	0.315963270760451	2.38982450045051	0.0168564254778225	0.0798830951080652	11186	RASSF1	protein_coding
ENSG00000135766	1024.89325632201	0.755058003014898	0.215592639022344	3.50224389125198	0.000461357090023883	0.0059285658526552	54583	EGLN1	protein_coding
ENSG00000249550	220.326570213646	0.754414331601688	0.310190645804554	2.43209891015551	0.0150116073090587	0.0733432074093081	100506465	LINC01234	lincRNA
ENSG00000100241	1078.68951155032	0.753286182200268	0.270578387979382	2.78398503230668	0.00536955119928521	0.035885766969977	6305	SBF1	protein_coding
ENSG00000112715	526.76153503633	0.752693501586266	0.286065077224327	2.63119675036746	0.00850847623085485	0.0494820691499822	7422	VEGFA	protein_coding
ENSG00000198026	375.161546160049	0.751788659050752	0.291407312129816	2.57985516408677	0.00988417607689156	0.0548849285783118	63925	ZNF335	protein_coding
ENSG00000137819	996.746935399003	0.751652883268765	0.252279242413235	2.97944799611199	0.00288768241870098	0.023105710108811	54852	PAQR5	protein_coding
ENSG00000180901	175.591910909777	0.750540806512202	0.303635734727166	2.47184609936181	0.0134417368969667	0.0677362186584783	23510	KCTD2	protein_coding
ENSG00000222041	1436.20889985505	0.750280681656542	0.256558483493123	2.9244041024925	0.00345116399252537	0.0261048843155763	112597	CYTOR	lincRNA
ENSG00000239521	195.69427885958	0.749801027246064	0.320536281022627	2.33920798249086	0.0193246721646428	0.0870758300604669	352954	GATS	protein_coding
ENSG00000114316	681.388909257641	0.749485054121365	0.236207168031191	3.17299877208805	0.00150873162548568	0.0143540762058314	7375	USP4	protein_coding
ENSG00000109099	1316.42941961655	0.749171047120705	0.21387455992079	3.50285254776522	0.000460304197778103	0.00592599487358377	5376	PMP22	protein_coding
ENSG00000068400	414.014573405729	0.748997039203287	0.274127669589883	2.73229273179116	0.0062895231233895	0.0400324955398566	56850	GRIPAP1	protein_coding
ENSG00000115170	1249.53128976347	0.748503855181478	0.219029423250992	3.41736669015352	0.000632300520315526	0.00757599161262695	90	ACVR1	protein_coding
ENSG00000116871	673.593730723953	0.748275814356954	0.25977836069003	2.88043935749446	0.00397121339963962	0.0288585458591459	55700	MAP7D1	protein_coding
ENSG00000174943	146.633472834923	0.747852066884778	0.317686203131001	2.35405900386676	0.018569663211714	0.0849889132734833	253980	KCTD13	protein_coding
ENSG00000076201	461.841492851785	0.747617281047963	0.275646207479099	2.71223496192905	0.00668312020958514	0.0418034680696988	25930	PTPN23	protein_coding
ENSG00000188283	147.015774753752	0.747078748624413	0.309662368434385	2.41255904746047	0.0158409713076899	0.0763127678329391	163087	ZNF383	protein_coding
ENSG00000178209	13917.850122841	0.747026045012804	0.269603935835791	2.7708276687318	0.00559140107246979	0.0368603531744321	5339	PLEC	protein_coding
ENSG00000132694	905.933035597796	0.746767940666724	0.235937263525545	3.16511232481033	0.00155023092625215	0.0146124946325975	9826	ARHGEF11	protein_coding
ENSG00000104969	385.086518353133	0.746120863542306	0.287651181122132	2.59383904015856	0.00949109091193749	0.0533142333795951	6449	SGTA	protein_coding
ENSG00000141564	4008.18586523829	0.745985818472032	0.269233212022751	2.77077932869959	0.00559223117394646	0.0368603531744321	57521	RPTOR	protein_coding
ENSG00000068323	346.044898198572	0.745881298329902	0.282600557233602	2.6393482929807	0.00830655918676747	0.0486898133208545	7030	TFE3	protein_coding
ENSG00000142867	190.911841457081	0.745132138071282	0.287367216797996	2.59296152975957	0.00951534136058195	0.0534320494376756	8915	BCL10	protein_coding
ENSG00000157657	412.124451445093	0.744759119815965	0.250103619032159	2.9778022513149	0.00290323231619955	0.0232187392742845	114991	ZNF618	protein_coding
ENSG00000082781	1592.76267036628	0.743393199439935	0.234164854445439	3.17465744891767	0.00150013480243025	0.0142973104752952	3693	ITGB5	protein_coding
ENSG00000087301	346.25585743199	0.743304943692509	0.252517485984301	2.94357810824523	0.00324441942455184	0.0250861771247828	57544	TXNDC16	protein_coding
ENSG00000241058	631.470681826081	0.742769279187095	0.257799421199499	2.88119063933934	0.00396175935961864	0.0288412544095094	221078	NSUN6	protein_coding
ENSG00000169871	369.957585151862	0.741372226961104	0.292055495214861	2.53846354240206	0.0111340402820725	0.0597639219485703	81844	TRIM56	protein_coding
ENSG00000075275	1508.83100374554	0.740756774580719	0.249767767332611	2.96578210427876	0.00301914310815572	0.0238959952819423	9620	CELSR1	protein_coding
ENSG00000124228	684.184199126542	0.740399381312824	0.276402579832941	2.678699242823	0.00739087462210955	0.0452753540431031	55661	DDX27	protein_coding
ENSG00000103249	322.201596065065	0.740323326502781	0.297854626746878	2.48551897477128	0.0129362690616443	0.0661912398910618	1186	CLCN7	protein_coding
ENSG00000204256	301.602399994852	0.739393037922665	0.257195445340093	2.8748294393198	0.00404245805058946	0.0292589273994507	6046	BRD2	protein_coding
ENSG00000147457	295.561872391715	0.739134804713149	0.263611968556069	2.80387422756922	0.00504925975452045	0.0345668676813455	91782	CHMP7	protein_coding
ENSG00000165684	308.994380983047	0.737509970306973	0.29817513413812	2.47341205174186	0.0133829739581075	0.067523563222419	6621	SNAPC4	protein_coding
ENSG00000029639	704.695435155227	0.736631580169145	0.222892406011051	3.30487517880094	0.000950187070799224	0.0103366915033509	51106	TFB1M	protein_coding
ENSG00000153395	494.214575501174	0.73581952716504	0.305182283721457	2.41108205296946	0.015905269688855	0.0764353537298149	79888	LPCAT1	protein_coding
ENSG00000178971	181.688781066231	0.735636533903308	0.293982605708425	2.50231312880096	0.0123384743046115	0.064077547925255	80169	CTC1	protein_coding
ENSG00000141699	465.971684807802	0.735019761745511	0.239887955709073	3.06401277868621	0.00218389581450197	0.0189127929087008	162427	RETREG3	protein_coding
ENSG00000119321	551.758090715916	0.734898419191251	0.253720767018172	2.89648509196969	0.00377368571741683	0.0278395783514741	23307	FKBP15	protein_coding
ENSG00000198286	592.959656231155	0.734823724294727	0.29542422691039	2.48735092575064	0.0128698378648105	0.0661069718444361	84433	CARD11	protein_coding
ENSG00000234616	393.941955143441	0.734110162533932	0.263313741043919	2.78796753873732	0.00530398581746237	0.0356521420961908	8629	JRK	protein_coding
ENSG00000186834	521.124725326786	0.733220696278886	0.249142844404967	2.94297312864856	0.00325076633286231	0.0251114384604385	10614	HEXIM1	protein_coding
ENSG00000122783	398.27670247485	0.732961666441497	0.250487140420489	2.92614489195367	0.00343191058302138	0.0260540809484775	78996	C7orf49	protein_coding
ENSG00000126214	677.433874050555	0.732572622572331	0.243489189304443	3.00864537216217	0.00262415224758908	0.0215143542993641	3831	KLC1	protein_coding
ENSG00000170322	400.960760659549	0.732427224819643	0.2646524754949	2.7675056636066	0.00564870639647838	0.0371125927507546	4798	NFRKB	protein_coding
ENSG00000078269	1702.40714958814	0.731847036755079	0.223855127377528	3.26928869277509	0.00107818234505332	0.0113725223161607	8871	SYNJ2	protein_coding
ENSG00000008130	401.794048223378	0.731811481820074	0.267428070085891	2.73647968810842	0.00621004285943001	0.0397126152583236	65220	NADK	protein_coding
ENSG00000112983	822.181602945153	0.731601589473106	0.22655197605927	3.22928805212322	0.00124098829658418	0.0124995652578124	10902	BRD8	protein_coding
ENSG00000167196	1184.32582656297	0.731445611607111	0.218887610553272	3.34164921330299	0.000832822394805233	0.00930963865421009	26263	FBXO22	protein_coding
ENSG00000160087	427.354895681685	0.729799363692846	0.294313567849911	2.47966605489631	0.0131505481163373	0.066830973789167	118424	UBE2J2	protein_coding
ENSG00000104312	276.450093556711	0.729706450848872	0.260133955119325	2.80511804202627	0.00502981557218222	0.0344916747416213	8767	RIPK2	protein_coding
ENSG00000171163	246.934356022798	0.729191919069091	0.29718018268888	2.45370304463567	0.0141393690258587	0.0702959422880116	55657	ZNF692	protein_coding
ENSG00000112787	408.520051560544	0.728155419509951	0.316716374867639	2.29907727320464	0.021500551780883	0.0939775357364654	57666	FBRSL1	protein_coding
ENSG00000174842	1033.2419316786	0.7278133063017	0.213814612923833	3.40394557859789	0.000664199851624665	0.00784862824669813	11146	GLMN	protein_coding
ENSG00000160957	262.518377468809	0.727529040127818	0.297539759934518	2.44514897870433	0.0144792318213757	0.0715493434276283	9401	RECQL4	protein_coding
ENSG00000132326	331.564635607632	0.727247866284163	0.270711517810412	2.6864311949722	0.00722198208180989	0.0445587823715754	8864	PER2	protein_coding
ENSG00000247572	1059.03268239891	0.727216018469597	0.217653159358012	3.34116913632031	0.000834263841963309	0.00931428373622799	100131067	CKMT2-AS1	antisense_RNA
ENSG00000005302	198.059311561631	0.726993119501022	0.283383508194597	2.56540376725734	0.0103055803780189	0.0565454573433225	10943	MSL3	protein_coding
ENSG00000121671	218.167173812866	0.726188929766147	0.296957605025792	2.44542964206313	0.014467967450803	0.0715493434276283	1408	CRY2	protein_coding
ENSG00000158825	659.84685502617	0.726117896026193	0.240090267755772	3.0243537266776	0.00249164926768424	0.0206775188845429	978	CDA	protein_coding
ENSG00000100084	250.473950147263	0.725911681073849	0.286968512457058	2.52958652103852	0.0114197014452795	0.0606385774888222	7290	HIRA	protein_coding
ENSG00000132570	793.564888302522	0.72557672841736	0.236600329475548	3.06667674565663	0.00216452798323344	0.0187949722165004	84105	PCBD2	protein_coding
ENSG00000006194	198.298935443349	0.725464113436758	0.287001513204742	2.52773619670508	0.0114800575139858	0.0608599798051259	10127	ZNF263	protein_coding
ENSG00000233608	907.79940970106	0.724952592011321	0.306712770198709	2.36362050247092	0.018097340107556	0.0833920817396065	117581	TWIST2	protein_coding
ENSG00000166716	1176.81508667867	0.724901684779519	0.222157673108304	3.26300538998769	0.00110237423245043	0.01156783565545	9640	ZNF592	protein_coding
ENSG00000157954	573.456835339383	0.724635521196757	0.246131005395434	2.94410499007453	0.00323890104921837	0.0250672802133859	26100	WIPI2	protein_coding
ENSG00000014164	519.684216229234	0.724572104745941	0.2725490494353	2.65850167611003	0.00784889601965531	0.0470731693242071	23144	ZC3H3	protein_coding
ENSG00000186174	1006.83247812966	0.724554465572705	0.247654747393847	2.92566354248175	0.00343722458136338	0.0260580294041342	283149	BCL9L	protein_coding
ENSG00000116017	255.343886866193	0.72382315891002	0.304065388479325	2.38048520592878	0.0172898552783821	0.0812289455559137	1820	ARID3A	protein_coding
ENSG00000103549	574.852753805125	0.720988902578559	0.270984670536494	2.66062615701157	0.0077995502299997	0.0469227395444729	9810	RNF40	protein_coding
ENSG00000136999	486.660965709421	0.72024794428055	0.237655859005479	3.03063407439051	0.0024404081118226	0.0203767204708096	4856	NOV	protein_coding
ENSG00000131584	242.952348034793	0.719542712990921	0.304421281332133	2.36364129945921	0.0180963243432786	0.0833920817396065	116983	ACAP3	protein_coding
ENSG00000067066	1103.66161297508	0.718645074066171	0.215437679620376	3.33574458902686	0.000850712825774523	0.00943712520401711	6672	SP100	protein_coding
ENSG00000197857	187.305247785147	0.718592611681979	0.304730303121066	2.35812652802203	0.0183674313232725	0.084228825249889	51710	ZNF44	protein_coding
ENSG00000173598	288.03405586108	0.718562694272385	0.257839714331484	2.78685809180111	0.00532217797883784	0.0357155375723904	11163	NUDT4	protein_coding
ENSG00000126767	225.656246972282	0.718309107144833	0.283026460376337	2.537957426983	0.0111501547454852	0.0597717203927111	2002	ELK1	protein_coding
ENSG00000241170	268.911902826061	0.716820684558365	0.274885597170752	2.60770550343929	0.00911513378571786	0.0518633938045014	NA	AP001992.1	transcribed_processed_pseudogene
ENSG00000162407	363.517190824162	0.716676920589723	0.283992015257903	2.52358123498255	0.0116166217417382	0.0614042952163777	8613	PLPP3	protein_coding
ENSG00000189306	314.310211099557	0.716315940706375	0.289281050924684	2.47619378599697	0.0132791480640196	0.0671659638585508	27341	RRP7A	protein_coding
ENSG00000147133	1573.74911136688	0.715785462628788	0.221092406164708	3.23749456186906	0.00120584237804046	0.0122779233537362	6872	TAF1	protein_coding
ENSG00000104228	226.479178812504	0.712709098628776	0.300889592143781	2.36867315200522	0.0178520218985874	0.0827966214733404	23087	TRIM35	protein_coding
ENSG00000168397	383.725173384377	0.712692904513149	0.301550455445677	2.3634283803678	0.0181067260762826	0.0834085825214523	23192	ATG4B	protein_coding
ENSG00000141510	354.076505520179	0.712093721425865	0.270223435152043	2.6352034235121	0.00840868724613509	0.0490416534058387	7157	TP53	protein_coding
ENSG00000105698	316.350670157271	0.711445875329461	0.261153422554849	2.72424488398209	0.00644487002229188	0.0407508706682876	7392	USF2	protein_coding
ENSG00000169221	259.292592939757	0.711408908602829	0.307868037133507	2.31075923056711	0.0208461575820964	0.092004505751083	26000	TBC1D10B	protein_coding
ENSG00000080546	493.711745204148	0.711067741413429	0.234734759338975	3.02923922905935	0.00245170457934461	0.0204501005500627	27244	SESN1	protein_coding
ENSG00000141551	954.326460230564	0.708217089376449	0.262594517643576	2.69699876346133	0.00699675301573161	0.0434651624485849	1453	CSNK1D	protein_coding
ENSG00000170473	393.997711858072	0.708071225695796	0.251303086034896	2.8175986091849	0.00483842547822841	0.0336174709303241	84305	PYM1	protein_coding
ENSG00000115756	2927.29479702756	0.707913599838927	0.283875017094146	2.49375097211936	0.012640119047685	0.0652425139112925	3241	HPCAL1	protein_coding
ENSG00000099822	268.274292066523	0.705475379179068	0.292699736309184	2.41023578659415	0.0159422137442353	0.076551731309554	610	HCN2	protein_coding
ENSG00000140650	1240.55419009437	0.705339014655336	0.237647623667155	2.96800365083062	0.00299740770407134	0.0237852688225262	5373	PMM2	protein_coding
ENSG00000103264	382.896319068897	0.705197022381203	0.269249210471504	2.61912382638477	0.00881559412489874	0.0507075461709784	79791	FBXO31	protein_coding
ENSG00000142627	1020.31872743916	0.704821721335313	0.256235666393949	2.75067765254695	0.00594721339601594	0.0384998844179563	1969	EPHA2	protein_coding
ENSG00000246273	341.503407869949	0.701940274368642	0.255617611059359	2.74605599927009	0.00603164671912167	0.0389382672401889	283104	SBF2-AS1	antisense_RNA
ENSG00000104365	766.843565885601	0.701901431110399	0.221351742706621	3.17097765993511	0.00151926826623735	0.0144206679962355	3551	IKBKB	protein_coding
ENSG00000173801	1100.94789309668	0.701074189372012	0.268031178465337	2.61564417015269	0.00890593146493183	0.0510830194859808	3728	JUP	protein_coding
ENSG00000103126	457.040132147831	0.699834814546915	0.273960700374903	2.55450805020291	0.0106337970743647	0.0577921697140913	8312	AXIN1	protein_coding
ENSG00000164916	1787.64901353734	0.699539126810737	0.24128483216737	2.89922545286847	0.0037408579975066	0.0277282597115182	221937	FOXK1	protein_coding
ENSG00000106012	378.800803885472	0.699070796315577	0.261942125631564	2.66879866928643	0.0076123064988901	0.0461979464374399	23288	IQCE	protein_coding
ENSG00000139437	174.683753957552	0.698867873857238	0.294023469609761	2.3769118662017	0.0174582589152493	0.0817140723682465	84260	TCHP	protein_coding
ENSG00000211584	203.54220879332	0.698550318429778	0.302332748087151	2.31053474309178	0.0208585673490988	0.092004505751083	55652	SLC48A1	protein_coding
ENSG00000179364	401.346194481494	0.697742999565864	0.264922496730111	2.63376273505639	0.00844444742621751	0.0491798586354746	23241	PACS2	protein_coding
ENSG00000157600	1415.67901892818	0.697406985512782	0.242181300764629	2.87968965114518	0.00398066803030739	0.0289143668464243	84187	TMEM164	protein_coding
ENSG00000100813	2124.41249939776	0.696990525115908	0.242633931785693	2.87260120621351	0.00407107658293643	0.0294008174658744	22985	ACIN1	protein_coding
ENSG00000114554	621.464164053707	0.696311101529414	0.269957249258738	2.57933840799378	0.00989897596929131	0.0549243283876262	5361	PLXNA1	protein_coding
ENSG00000070366	2185.66473680059	0.695505645086051	0.237199610142486	2.93215340728537	0.00336620422836493	0.0257168329937299	23293	SMG6	protein_coding
ENSG00000121931	450.148577368556	0.694043201622015	0.237906078673847	2.91729915221502	0.00353076959045351	0.0265206170942079	55791	LRIF1	protein_coding
ENSG00000164142	1627.62743800496	0.693928312033755	0.235315351362588	2.94892920506707	0.00318877013349077	0.0248443738971973	729830	FAM160A1	protein_coding
ENSG00000182872	761.073721943151	0.692570626868402	0.247145137430256	2.80228303930861	0.00507423339300598	0.0346941400166661	8241	RBM10	protein_coding
ENSG00000100335	605.319981659666	0.692322344226221	0.236128589740893	2.93197170654309	0.00336817430865746	0.0257168329937299	54471	MIEF1	protein_coding
ENSG00000166783	173.065755337648	0.692314911516472	0.302883752892172	2.28574462943524	0.02226920268387	0.0965551417617306	9665	MARF1	protein_coding
ENSG00000154040	188.03528453992	0.692131406806201	0.29282437018919	2.36364004252455	0.0180963857329291	0.0833920817396065	26256	CABYR	protein_coding
ENSG00000158545	719.759840213345	0.691023834025723	0.246733584023604	2.80068818665406	0.00509937653523668	0.0347785584107505	124245	ZC3H18	protein_coding
ENSG00000170634	638.824800066704	0.690122895852262	0.246340594671162	2.80149886287926	0.00508658203879605	0.034741476796375	98	ACYP2	protein_coding
ENSG00000160058	413.545908275412	0.689990932523688	0.262665185213654	2.62688384820563	0.00861707424198163	0.0499000815568162	55108	BSDC1	protein_coding
ENSG00000110218	441.071505070091	0.689691016957412	0.240866762476601	2.8633714750262	0.004191588262218	0.0300581485452898	24145	PANX1	protein_coding
ENSG00000198911	3269.45988758719	0.688843993030263	0.233256169644554	2.95316515777462	0.00314533632134843	0.0245773699184585	6721	SREBF2	protein_coding
ENSG00000179241	3191.43677159787	0.688721187962503	0.266064323709784	2.58855143883831	0.00963805509507681	0.0539539184467619	143458	LDLRAD3	protein_coding
ENSG00000153046	3463.00168576755	0.688473051867073	0.228913426607563	3.00756955181731	0.00263345855647601	0.021568964681293	9425	CDYL	protein_coding
ENSG00000161040	190.792564480196	0.687137819494177	0.298975983436297	2.29830440424184	0.0215444699664648	0.0941134936359875	222235	FBXL13	protein_coding
ENSG00000133794	1066.44271727699	0.686665902569453	0.24654409944505	2.78516461807474	0.00535005539705421	0.0358288925502107	406	ARNTL	protein_coding
ENSG00000250920	604.728656563519	0.685909158163536	0.246834045996719	2.77882718890672	0.00545555400871928	0.0363117221306879	NA	AC105460.1	lincRNA
ENSG00000126461	278.773436924616	0.6854392733837	0.281499855549333	2.43495426328408	0.0148936721118406	0.073000033401799	58506	SCAF1	protein_coding
ENSG00000187605	1550.5687798907	0.683482923117103	0.262444857821166	2.60429154067419	0.00920644068099372	0.0522734777802802	200424	TET3	protein_coding
ENSG00000130703	467.428860097202	0.6830642204557	0.27333277039821	2.49902058747133	0.0124537075896088	0.0645147872420283	9885	OSBPL2	protein_coding
ENSG00000197724	479.210182686056	0.68299931380218	0.262474069367767	2.60215919784895	0.00926388379591455	0.052471744723855	5253	PHF2	protein_coding
ENSG00000167904	222.624731551709	0.682949031740529	0.274753263528685	2.48568123620932	0.0129303728293051	0.0661819176796855	137695	TMEM68	protein_coding
ENSG00000132932	309.516389326887	0.682904268578463	0.275564705726342	2.47819932809771	0.0132047352770686	0.0670182440594949	51761	ATP8A2	protein_coding
ENSG00000128335	251.913612496148	0.68245796052111	0.292932389138163	2.32974565403631	0.0198195980421304	0.0886445927792155	23780	APOL2	protein_coding
ENSG00000143374	210.517871350902	0.681515533211431	0.293601387741005	2.32122722053554	0.0202745838063199	0.0901111033332401	80222	TARS2	protein_coding
ENSG00000105063	451.816792447486	0.681419295364761	0.282784765393	2.40967470230498	0.0159667496531039	0.076624422187512	22870	PPP6R1	protein_coding
ENSG00000128159	373.000378942046	0.680702761184832	0.262959878645088	2.58861832722232	0.00963618339318431	0.0539539184467619	85378	TUBGCP6	protein_coding
ENSG00000178951	463.552757790784	0.680689016456595	0.267486325717467	2.54476192243028	0.0109352266682322	0.0589662538752197	51341	ZBTB7A	protein_coding
ENSG00000183763	181.056076007432	0.680121915362471	0.290638072317328	2.3400991822568	0.0192786193925111	0.0868923290308676	10293	TRAIP	protein_coding
ENSG00000245532	17190.4306735642	0.67961053582445	0.297154074524894	2.28706450319097	0.0221920584061514	0.0963217070643248	283131	NEAT1	lincRNA
ENSG00000167470	322.172637822306	0.67932999254406	0.283078446536089	2.39979412370222	0.0164042951335414	0.0782406670788709	90007	MIDN	protein_coding
ENSG00000181220	370.146820823735	0.678895688457202	0.253439753249172	2.67872612624326	0.00739028130865371	0.0452753540431031	155061	ZNF746	protein_coding
ENSG00000135778	239.539171102102	0.678703063664046	0.279039085795095	2.43228672331027	0.01500382482701	0.0733415382056514	84284	NTPCR	protein_coding
ENSG00000179833	816.313847639559	0.677953532650222	0.222757292424119	3.04346279878205	0.00233872355264349	0.0198014356038201	9792	SERTAD2	protein_coding
ENSG00000198752	2907.2987219594	0.676766561086177	0.228615821520194	2.96027876192461	0.00307360791125625	0.0241781592903307	9578	CDC42BPB	protein_coding
ENSG00000172216	438.70810049517	0.676517861211041	0.252311813735301	2.68127699292262	0.00733417801066247	0.0450634667746318	1051	CEBPB	protein_coding
ENSG00000103653	249.188416395915	0.676248410469682	0.283599655860994	2.38451774003966	0.0171015234502211	0.0806461951714156	1445	CSK	protein_coding
ENSG00000153179	1043.96684671831	0.675781883206942	0.242231545574447	2.7898178232911	0.00527377067695054	0.0355516239888518	283349	RASSF3	protein_coding
ENSG00000112182	312.401979372542	0.674959911214962	0.257349487083994	2.62273657065681	0.00872266870497062	0.0503396406669569	60468	BACH2	protein_coding
ENSG00000087269	816.037423875796	0.674826285508115	0.236913387673214	2.84840925257857	0.00439383821277893	0.0311794254724917	8602	NOP14	protein_coding
ENSG00000114648	520.78013017876	0.674283182472561	0.254716062324398	2.64719537637095	0.00811624464032919	0.047953478749945	23276	KLHL18	protein_coding
ENSG00000137699	248.869088872573	0.673374913921884	0.283691505230263	2.3736167685928	0.017614822391758	0.0821615021631669	23650	TRIM29	protein_coding
ENSG00000133639	268.579199127295	0.673153016396716	0.262892097587733	2.56056771037809	0.0104501297463724	0.0571271423982885	694	BTG1	protein_coding
ENSG00000213918	297.064094719869	0.672987548200174	0.276278808597241	2.4358999939849	0.0148547907875971	0.0728313509841687	1773	DNASE1	protein_coding
ENSG00000134108	1242.81635497742	0.671289447595339	0.210610956397376	3.18734342732277	0.00143586174698598	0.0138139218336875	55207	ARL8B	protein_coding
ENSG00000137497	3106.79929041114	0.671153150081377	0.23659571078073	2.83670886452959	0.0045581154249405	0.0321076407060496	4926	NUMA1	protein_coding
ENSG00000141753	454.540265986567	0.670055335849271	0.252343817375014	2.65532693774496	0.00792315768527029	0.0473444237353252	3487	IGFBP4	protein_coding
ENSG00000166579	1101.50519935851	0.669277542921654	0.216766521575526	3.08755031938115	0.00201813601197233	0.0178553457579803	81565	NDEL1	protein_coding
ENSG00000148841	912.94810363415	0.669207124669322	0.229815611263715	2.91193066036494	0.00359202363756658	0.0268748855724718	85450	ITPRIP	protein_coding
ENSG00000166888	408.604143286588	0.667267516322516	0.291975334782729	2.28535577095598	0.0222919751979527	0.0965768436644568	6778	STAT6	protein_coding
ENSG00000204152	418.848088117432	0.667248696428326	0.244168746813302	2.73273588506609	0.00628106770740767	0.0400099105877722	100652748	TIMM23B	protein_coding
ENSG00000075651	1479.5747875672	0.666995882868919	0.218461480314525	3.05315098070666	0.00226451972806956	0.0194030720351271	5337	PLD1	protein_coding
ENSG00000151702	820.092789950128	0.66537055419042	0.232803108794674	2.85808277060964	0.00426209200284577	0.0304565882078905	2313	FLI1	protein_coding
ENSG00000177150	1001.8770561923	0.66533066489575	0.225680239806587	2.94811218503646	0.00319721015897951	0.024898235941967	125228	FAM210A	protein_coding
ENSG00000258017	217.108719980612	0.664235685977273	0.291643098752273	2.27756353165582	0.0227525953653598	0.0977219630549727	NA	AC011603.2	antisense_RNA
ENSG00000137221	241.278521458449	0.664232934287751	0.284145493078611	2.33765078267135	0.0194053712797487	0.0872947281265824	93643	TJAP1	protein_coding
ENSG00000178878	201.144056167023	0.664201062865587	0.289681351341395	2.29286786943635	0.0218556131496305	0.0952117042714944	81575	APOLD1	protein_coding
ENSG00000185024	408.789318363866	0.663641419465089	0.272995993298427	2.43095662850856	0.0150590170756527	0.0734358726320245	2972	BRF1	protein_coding
ENSG00000163491	622.71713497096	0.663339106488649	0.235678356980535	2.81459492075225	0.00488387521585552	0.0338427363964434	152110	NEK10	protein_coding
ENSG00000060656	372.607623441304	0.662990583081473	0.283559421531811	2.33810105656143	0.0193820064282701	0.0872377529190728	10076	PTPRU	protein_coding
ENSG00000183840	1432.01871702409	0.662886727111609	0.261986312490638	2.53023419738883	0.011398641421389	0.0605464643839058	2863	GPR39	protein_coding
ENSG00000176946	437.273796212356	0.66227374703237	0.282330986206091	2.34573525184704	0.0189895906129153	0.0860414709988359	51078	THAP4	protein_coding
ENSG00000197136	641.118686160674	0.662129394371279	0.250379878714041	2.64449922163073	0.00818118948502998	0.0481914354231807	399909	PCNX3	protein_coding
ENSG00000129422	1418.40480897071	0.661513234817353	0.208656647140018	3.17034345123665	0.00152258852492331	0.0144353785325142	57509	MTUS1	protein_coding
ENSG00000133818	1057.88450006472	0.661432909942391	0.227502173931087	2.90736962426893	0.00364482242548034	0.0271770092786044	22800	RRAS2	protein_coding
ENSG00000061273	698.320526328891	0.661252664948418	0.260538089316817	2.53802684545034	0.011147943270872	0.0597717203927111	51564	HDAC7	protein_coding
ENSG00000135047	554.06141494936	0.661203607701771	0.231643410832486	2.85440283116848	0.00431178195746383	0.030708237270683	1514	CTSL	protein_coding
ENSG00000175029	5192.42825579927	0.660279373886311	0.28665646191028	2.30338213723216	0.0212573518860213	0.0932661228543556	1488	CTBP2	protein_coding
ENSG00000198742	1489.20862572435	0.658198253421627	0.24547118767931	2.68136663876624	0.00733221332523239	0.0450634667746318	57154	SMURF1	protein_coding
ENSG00000104765	746.029733499233	0.657899759913074	0.287872077033489	2.28538928364538	0.0222900118149474	0.0965768436644568	665	BNIP3L	protein_coding
ENSG00000090857	529.767703777236	0.657897595263523	0.234612255245761	2.80419108786266	0.00504429993146723	0.0345474166242907	55066	PDPR	protein_coding
ENSG00000125827	282.733610234774	0.656894678765952	0.259830059744833	2.52817044883512	0.011465867194598	0.0608242993956767	56255	TMX4	protein_coding
ENSG00000177663	212.713656561558	0.656527665903539	0.279172813628971	2.35168911101811	0.0186883872228453	0.0852390239260815	23765	IL17RA	protein_coding
ENSG00000099821	308.177028205851	0.655833074555846	0.279542573564164	2.34609371371947	0.0189713368071657	0.085988207673022	5442	POLRMT	protein_coding
ENSG00000144366	2787.65056894784	0.655814421353685	0.226681136113363	2.89311423349189	0.0038144253881955	0.0280584252831953	51454	GULP1	protein_coding
ENSG00000160633	1270.53809556497	0.655749841880462	0.236121837314641	2.77716728506839	0.00548349486624709	0.036434357721031	6294	SAFB	protein_coding
ENSG00000110047	327.533641182864	0.655183531698924	0.288461022645725	2.27130697135326	0.0231284015100038	0.0989128883880495	10938	EHD1	protein_coding
ENSG00000005339	3168.22666049776	0.655122998878102	0.220920911731351	2.96541868193427	0.00302271245094364	0.0238959952819423	1387	CREBBP	protein_coding
ENSG00000125753	429.623170496855	0.65343239739593	0.269506829123693	2.42454857088624	0.0153274328456771	0.0744103743419044	7408	VASP	protein_coding
ENSG00000071054	3516.11382061232	0.652987252663146	0.22850595203768	2.85763782886264	0.00426807229443819	0.0304859636028925	9448	MAP4K4	protein_coding
ENSG00000130803	519.070917476389	0.652898650780401	0.233580438338685	2.79517692245151	0.00518713192770115	0.0351711269625874	57693	ZNF317	protein_coding
ENSG00000157741	1496.3929511181	0.652821093680333	0.211632492405646	3.08469217679977	0.00203762923007661	0.0179705894293452	254048	UBN2	protein_coding
ENSG00000187840	316.618645413037	0.651639800770154	0.283426028815563	2.29915298708928	0.0214962535435428	0.0939775357364654	1978	EIF4EBP1	protein_coding
ENSG00000160256	401.956167024142	0.651013895367526	0.279823188901334	2.3265187489414	0.0199908934458602	0.0891174137292624	85395	FAM207A	protein_coding
ENSG00000198626	704.728672885186	0.650863778968706	0.224714395684825	2.89640446481043	0.00377465553045375	0.0278395783514741	6262	RYR2	protein_coding
ENSG00000184922	546.882228361035	0.650554304270239	0.270608467040662	2.40404267976023	0.016214880075201	0.0775641095295697	752	FMNL1	protein_coding
ENSG00000176994	615.776057252878	0.650341901842844	0.256654442476348	2.53392029987082	0.0112794382863044	0.0602666448672236	140775	SMCR8	protein_coding
ENSG00000142002	711.155094620125	0.649219488791022	0.250060076549258	2.59625405922459	0.00942463496977546	0.053032271377546	91039	DPP9	protein_coding
ENSG00000141568	1559.67361070134	0.64848173558706	0.23056466175077	2.81258077739614	0.004914567791042	0.0339584139697127	3607	FOXK2	protein_coding
ENSG00000130559	1530.56867195168	0.648198756085194	0.236345923246563	2.7425848822828	0.00609576928250853	0.039212508753399	157922	CAMSAP1	protein_coding
ENSG00000105771	476.380511129611	0.648103575874332	0.257777703275647	2.51419563305404	0.0119304233224035	0.0625158782514248	56006	SMG9	protein_coding
ENSG00000135932	1500.49125929497	0.647483101536363	0.216986747251759	2.98397533368763	0.00284529708182948	0.022852377367663	51719	CAB39	protein_coding
ENSG00000142599	5239.24651969479	0.647414420293275	0.226676446182071	2.85611686259304	0.00428857252983725	0.0305921925827017	473	RERE	protein_coding
ENSG00000006704	3075.35082626614	0.647131588325115	0.262853690407116	2.46194598722512	0.0138185475198374	0.0691014214317366	9569	GTF2IRD1	protein_coding
ENSG00000196576	2025.10897407816	0.646907010548901	0.25742912498395	2.5129519070122	0.0119725655162049	0.0626762843893271	23654	PLXNB2	protein_coding
ENSG00000143393	429.753018932396	0.646755617749905	0.242410729083944	2.66801564515711	0.00763007049888906	0.046271312616357	5298	PI4KB	protein_coding
ENSG00000063244	1050.914548467	0.646637905399757	0.240504507085001	2.688672712363	0.00717367150489581	0.0443724432346415	11338	U2AF2	protein_coding
ENSG00000162231	477.660484826312	0.645455953331133	0.242502908432045	2.66164211185947	0.00777605081201386	0.046860332812827	10482	NXF1	protein_coding
ENSG00000167491	2307.93341055507	0.645377091683506	0.242634806119152	2.65987020578811	0.00781707693036955	0.0469359223328354	54815	GATAD2A	protein_coding
ENSG00000160293	1557.84759164271	0.644983912344289	0.279320357273687	2.30911888642729	0.0209369850042977	0.0921876019420574	7410	VAV2	protein_coding
ENSG00000135750	1697.81230827495	0.644905334705584	0.241570076855919	2.669640806093	0.00759324283129356	0.0460994083581177	3775	KCNK1	protein_coding
ENSG00000117448	280.573624306138	0.64452095497542	0.279352621455035	2.30719494099741	0.0210439550034746	0.092521912710073	10327	AKR1A1	protein_coding
ENSG00000170836	487.652334001855	0.644428733549073	0.250121481109912	2.57646296787236	0.00998168970186209	0.0552704291912615	8493	PPM1D	protein_coding
ENSG00000065600	313.430398099211	0.642968855731133	0.277784698076584	2.31463021607428	0.0206331777817028	0.0912324376589553	55248	TMEM206	protein_coding
ENSG00000008256	865.991952791795	0.64296517194972	0.227777237770906	2.82278061777359	0.00476091371425871	0.0331636992475083	9265	CYTH3	protein_coding
ENSG00000136819	365.13945125349	0.642554832461247	0.248564482343714	2.58506294383895	0.00973612215216649	0.0543350253030044	51759	C9orf78	protein_coding
ENSG00000130779	2398.31493045521	0.640574988662701	0.201951458838651	3.17192553273154	0.00151431832015145	0.0143988273158657	6249	CLIP1	protein_coding
ENSG00000119004	370.892725342458	0.640158690737993	0.248744711743008	2.57355698640691	0.0100659068789178	0.0556045878978702	57404	CYP20A1	protein_coding
ENSG00000250764	467.931210583013	0.639311953209322	0.239717596918255	2.66693793625559	0.00765458060209086	0.0463555516306872	NA	AC025178.1	antisense_RNA
ENSG00000022277	798.874745536357	0.639250183926263	0.229152177765611	2.78963172054215	0.00527680268596389	0.0355573642148815	51507	RTFDC1	protein_coding
ENSG00000102034	614.41115264396	0.637769280146296	0.252619761792605	2.5246214928739	0.0115822962260344	0.0612427057580877	2000	ELF4	protein_coding
ENSG00000166272	515.889524769521	0.637218398883656	0.238454323198976	2.67228704573301	0.00753361745871898	0.0459083332957139	54838	WBP1L	protein_coding
ENSG00000188735	598.757691568625	0.635649122413673	0.25373830402774	2.50513664008797	0.0122404095741436	0.0636899677490617	144404	TMEM120B	protein_coding
ENSG00000151929	406.640791329461	0.634809952599721	0.248511413511392	2.55444988875982	0.0106355737604702	0.0577921697140913	9531	BAG3	protein_coding
ENSG00000133687	4497.78375594359	0.633370977065439	0.207489201023071	3.0525491155321	0.00226906594536011	0.0194030720351271	83857	TMTC1	protein_coding
ENSG00000125447	296.0740606691	0.633205947871875	0.276611230317343	2.2891548804632	0.0220703550862168	0.0959042096924202	23163	GGA3	protein_coding
ENSG00000117360	654.585057732398	0.632059207615975	0.245150540841312	2.5782492889751	0.00993023300453992	0.055060288883044	9129	PRPF3	protein_coding
ENSG00000196756	882.559785911129	0.631894848078571	0.245926831661862	2.56944247932815	0.0101862300827934	0.0561361453058843	388796	SNHG17	processed_transcript
ENSG00000133624	1241.13479917467	0.630378606285595	0.246868458460688	2.55349999030345	0.0106646281609102	0.0579114523542997	79970	ZNF767P	transcribed_unprocessed_pseudogene
ENSG00000137502	449.564821718753	0.63024978158985	0.265247638466454	2.37608065140063	0.0174976378016144	0.0818044666373069	27314	RAB30	protein_coding
ENSG00000119392	430.106860792753	0.629807197994929	0.243980383142845	2.58138457642388	0.0098404891636635	0.05473137360774	2733	GLE1	protein_coding
ENSG00000100425	1131.95087875945	0.628903188168261	0.247375549894221	2.54230132459405	0.0110125188716785	0.0592677046998223	23774	BRD1	protein_coding
ENSG00000204843	1156.18007234236	0.62881096818808	0.254799558282143	2.46786522091137	0.0135921486139876	0.0683387381437429	1639	DCTN1	protein_coding
ENSG00000160563	2279.0481336936	0.628037725887811	0.24355173657328	2.57866248347955	0.00991836424444534	0.0550131856238674	9442	MED27	protein_coding
ENSG00000196247	1281.98628822953	0.627533134620665	0.218539691161259	2.87148357941813	0.00408550007189062	0.029465833556975	51427	ZNF107	protein_coding
ENSG00000147416	455.726626759593	0.626132395026629	0.24613381906763	2.54386982414061	0.0109631933401917	0.0590485916092636	526	ATP6V1B2	protein_coding
ENSG00000116731	1283.92024551003	0.625644244877246	0.221090469948886	2.82981100461674	0.00465755081982668	0.032652915399361	7799	PRDM2	protein_coding
ENSG00000108312	630.690372174901	0.625405972102786	0.2442897233176	2.56009939185898	0.010464223101411	0.0571850154539909	7343	UBTF	protein_coding
ENSG00000104689	377.190570239046	0.623673678835376	0.250461308564654	2.49009989770289	0.0127707194266206	0.0657154060239512	8797	TNFRSF10A	protein_coding
ENSG00000111145	833.355960719347	0.623506142702143	0.253160679731242	2.46288698293931	0.0137823351797833	0.0690047711933453	2004	ELK3	protein_coding
ENSG00000122359	740.899995612859	0.623410403319369	0.255473159495846	2.44021878677829	0.0146783691337181	0.0722051781187153	311	ANXA11	protein_coding
ENSG00000164237	522.583219569922	0.623389239928307	0.229807770220081	2.7126551871214	0.00667465198992614	0.0417825527830041	134147	CMBL	protein_coding
ENSG00000148158	353.631929001673	0.623280750176042	0.272289542732157	2.28903667736203	0.0220772214401925	0.0959042096924202	401548	SNX30	protein_coding
ENSG00000115896	1238.03488304129	0.623229205165843	0.224614713001823	2.77465886734136	0.00552596372821372	0.0366053026798727	5334	PLCL1	protein_coding
ENSG00000116016	1398.48726207151	0.622841940535658	0.206711326150635	3.01310021146001	0.0025859351078488	0.0212866450296267	2034	EPAS1	protein_coding
ENSG00000140853	899.531582405399	0.621428875481517	0.242507131069111	2.56251794634616	0.0103916216963814	0.0569217920735278	84166	NLRC5	protein_coding
ENSG00000143772	412.121992812439	0.620885901626348	0.250668659818783	2.47691874235577	0.0132522069168292	0.0671129621716565	3707	ITPKB	protein_coding
ENSG00000153094	710.371944810413	0.618550236800426	0.232810409908667	2.65688392990282	0.00788665914174845	0.0472249679298196	10018	BCL2L11	protein_coding
ENSG00000141503	992.104631286027	0.617612892488623	0.255401433740288	2.41820448477458	0.015597308953761	0.0753839114134503	50488	MINK1	protein_coding
ENSG00000051382	1112.56052715117	0.615704821329268	0.217819790273349	2.8266707104832	0.00470346665712056	0.032904088707707	5291	PIK3CB	protein_coding
ENSG00000204946	338.612224658639	0.615629552780991	0.260109624458041	2.36680804896667	0.0179422357626194	0.0830732647873465	100289678	ZNF783	protein_coding
ENSG00000175662	1231.21499900478	0.614756886475014	0.242353172548892	2.53661579920516	0.0111929717913852	0.0599027866761138	146691	TOM1L2	protein_coding
ENSG00000083223	825.557063569586	0.614283148022491	0.220633441455037	2.78417969629358	0.0053663294441615	0.0358789398302344	79670	ZCCHC6	protein_coding
ENSG00000123836	379.897804130071	0.613220222521085	0.249174257223006	2.46100953346984	0.0138546684539707	0.0692606003920601	5208	PFKFB2	protein_coding
ENSG00000097007	3722.11779067272	0.612331128696586	0.220137972795637	2.78157884766676	0.00540951884407397	0.0360789463355068	25	ABL1	protein_coding
ENSG00000033627	750.097767761315	0.612136078938908	0.224183641058535	2.73051180741184	0.00632360678523358	0.0401710385067409	535	ATP6V0A1	protein_coding
ENSG00000124151	2280.24395435951	0.610784841626665	0.210699662690701	2.89884109839925	0.00374544660660754	0.0277323021866235	8202	NCOA3	protein_coding
ENSG00000159720	483.215498096334	0.610651842379014	0.265750567842652	2.29783833515861	0.0215709920186905	0.0941656181482654	9114	ATP6V0D1	protein_coding
ENSG00000108669	950.263547545175	0.610429619234492	0.23222090149856	2.62865924339836	0.00857222098993088	0.0497109557904704	9267	CYTH1	protein_coding
ENSG00000141956	803.688141544511	0.607909743329024	0.230011801400477	2.6429502296301	0.00821871153314232	0.0483215626984429	63977	PRDM15	protein_coding
ENSG00000101161	1062.1500011101	0.607528197969651	0.243497471130917	2.49500824443065	0.0125954203665131	0.0650597148928506	24148	PRPF6	protein_coding
ENSG00000241973	1309.5621611072	0.606595082393964	0.232134151119304	2.6131229699253	0.00897190144657336	0.0512924132563456	5297	PI4KA	protein_coding
ENSG00000264522	721.691674501379	0.606077413127935	0.251152111100598	2.41318860698397	0.015813634089436	0.0762035848393715	56957	OTUD7B	protein_coding
ENSG00000096968	353.579334358812	0.605701816002222	0.248787310207951	2.43461700476581	0.0149075593164111	0.0730203637935812	3717	JAK2	protein_coding
ENSG00000163947	1546.53690656516	0.605150524897219	0.221649293762311	2.73021634594587	0.00632927743155417	0.0401914046247484	50650	ARHGEF3	protein_coding
ENSG00000149930	395.230379784467	0.605138067271388	0.251048134989776	2.4104463763335	0.0159330133303627	0.0765300878875476	9344	TAOK2	protein_coding
ENSG00000223745	340.130018716192	0.604000673302903	0.257716871826274	2.34365980396525	0.019095579946439	0.0863422018328577	NA	CCDC18-AS1	processed_transcript
ENSG00000064012	826.745679962324	0.603036263122955	0.216001412222536	2.79181629841233	0.00524131031953909	0.0354571173519847	841	CASP8	protein_coding
ENSG00000108828	521.69103494412	0.602887409496614	0.254561071308009	2.36834095016493	0.0178680611443637	0.0828238979764465	10493	VAT1	protein_coding
ENSG00000115183	3625.64502656135	0.602568917719639	0.231595462411436	2.60181659625592	0.00927314289176064	0.0525059517833128	85461	TANC1	protein_coding
ENSG00000071205	1296.12080967569	0.602422808384602	0.248327732417235	2.42591837214711	0.0152697043288856	0.0742185002954212	79658	ARHGAP10	protein_coding
ENSG00000154305	991.086681114897	0.602356359219264	0.212897068599276	2.82933139090348	0.00466453713422052	0.0326738002782363	375056	MIA3	protein_coding
ENSG00000123908	4159.04593628703	0.602247576465693	0.242384912944824	2.48467435183471	0.012966999277091	0.0662653892859676	27161	AGO2	protein_coding
ENSG00000074755	1710.06469911286	0.601917309740294	0.2150606568128	2.79882577622849	0.00512888027165512	0.0348922196870588	23140	ZZEF1	protein_coding
ENSG00000156030	842.482589481461	0.601347584498364	0.243912514979088	2.46542324632223	0.0136851491514115	0.0686235323530344	91748	ELMSAN1	protein_coding
ENSG00000107819	413.839078822156	0.600388029954848	0.258780278424786	2.32006872242914	0.0203371600115793	0.090315378079745	81855	SFXN3	protein_coding
ENSG00000175224	748.184792565723	0.599705951571782	0.235155202564872	2.55025593748598	0.0107643863541119	0.0582205135245447	9776	ATG13	protein_coding
ENSG00000114770	966.234444450274	0.599664798602793	0.230716830238429	2.59913764411155	0.00934582903397723	0.0527892047305392	10057	ABCC5	protein_coding
ENSG00000025772	671.44680114668	0.599617290332405	0.248927224083073	2.4088055958568	0.0160048207492689	0.0767619446936258	10953	TOMM34	protein_coding
ENSG00000144233	323.302224251704	0.599552358230451	0.255098954567609	2.35027367809754	0.0187596121587656	0.0853790107376474	83607	AMMECR1L	protein_coding
ENSG00000139718	575.246605054074	0.597999405805945	0.252217651144889	2.37096572381613	0.0177416763158856	0.082496012455987	23067	SETD1B	protein_coding
ENSG00000067596	666.773434032949	0.596492882282656	0.235570347876992	2.53212209286259	0.0113374506716021	0.0604577528128894	1659	DHX8	protein_coding
ENSG00000141644	452.131091201532	0.596284431602515	0.259036434889316	2.30193266772415	0.0213389696047195	0.0935540727575821	4152	MBD1	protein_coding
ENSG00000125386	1337.60231241901	0.596010657480349	0.243192695884304	2.45077532165643	0.0142548900097209	0.0707624022491686	8603	FAM193A	protein_coding
ENSG00000148843	1098.32302099225	0.59596099691094	0.238772392245706	2.49593762204163	0.0125624690445033	0.0649512310427126	22984	PDCD11	protein_coding
ENSG00000164535	493.184667564138	0.594521874424778	0.259720851960613	2.28908025650146	0.0220746897354235	0.0959042096924202	221955	DAGLB	protein_coding
ENSG00000100344	437.106246441036	0.592928024902461	0.245546229856362	2.4147307219879	0.0157468464097859	0.0759490755410763	80339	PNPLA3	protein_coding
ENSG00000147439	445.313504922448	0.59267344210778	0.248362900732882	2.38632034156023	0.017017920110181	0.0803556877960063	55909	BIN3	protein_coding
ENSG00000162889	1018.51557568861	0.592542182465199	0.231378884084928	2.56091727993513	0.0104396209760957	0.0571034410374555	9261	MAPKAPK2	protein_coding
ENSG00000221955	1338.07941661641	0.591375890653952	0.239787242105643	2.46625252228144	0.0136535040444308	0.0685491657797206	84561	SLC12A8	protein_coding
ENSG00000100354	3400.61942437214	0.59100645637459	0.215277401923582	2.7453251065543	0.00604509790366186	0.038994229238534	23112	TNRC6B	protein_coding
ENSG00000019485	540.299784751881	0.59048139731585	0.238142406648577	2.47953065405614	0.0131555421514212	0.066830973789167	56981	PRDM11	protein_coding
ENSG00000125148	718.508807184912	0.590481137806599	0.229318326727346	2.57494089649742	0.0100257216912944	0.0554577488534389	4502	MT2A	protein_coding
ENSG00000140332	2033.43396907856	0.589587263521774	0.234286630740501	2.51652115896792	0.0118519783485089	0.0622643513852245	7090	TLE3	protein_coding
ENSG00000106829	439.711116882386	0.589486883167749	0.238734171774759	2.46921870792724	0.0135408430689306	0.0681303696158752	7091	TLE4	protein_coding
ENSG00000079156	548.423292844557	0.58860555047114	0.23812358347437	2.47184903688674	0.0134416264521396	0.0677362186584783	114880	OSBPL6	protein_coding
ENSG00000066427	396.918907073404	0.587726729593515	0.240638524068084	2.44236342401779	0.014591449480545	0.0719730086749084	4287	ATXN3	protein_coding
ENSG00000171914	1736.75145116434	0.587567317711732	0.233952202211684	2.51148444920424	0.0120224582729608	0.0628189968265131	83660	TLN2	protein_coding
ENSG00000163806	661.956402966284	0.587507402529181	0.238936732336046	2.45884086881585	0.0139386385327093	0.0695737308089658	245711	SPDYA	protein_coding
ENSG00000091542	847.601360419858	0.585229164187359	0.250541569167382	2.33585654521218	0.0194987194061892	0.0875391778269385	54890	ALKBH5	protein_coding
ENSG00000163697	2400.94656195778	0.584520026016604	0.231990292754533	2.51958829430454	0.0117492169041908	0.0619045169811437	323	APBB2	protein_coding
ENSG00000250337	780.85877483613	0.58425216370656	0.230386908289702	2.53596078025357	0.0112139292325279	0.0599755801885313	643401	LINC01021	lincRNA
ENSG00000160294	1160.6991948925	0.584183631312738	0.218796640512045	2.66998446569191	0.00758547562498302	0.046094576821321	8888	MCM3AP	protein_coding
ENSG00000127804	1251.79497340863	0.583968563897252	0.213678767170198	2.73292742948163	0.00627741618586982	0.0400099105877722	79066	METTL16	protein_coding
ENSG00000185950	1787.11478977484	0.58387307104744	0.244052220276146	2.39241040457156	0.0167381141988731	0.079391631251025	8660	IRS2	protein_coding
ENSG00000151689	334.457300124377	0.582675092985162	0.252313250533583	2.30933211693378	0.0209251587592605	0.0921735720927229	3628	INPP1	protein_coding
ENSG00000141867	3078.63080899567	0.580697144369816	0.250783020232695	2.31553613091908	0.0205836096035834	0.0911120851806826	23476	BRD4	protein_coding
ENSG00000107263	2401.63707001655	0.579847075608423	0.247901357708732	2.33902339611107	0.0193342226797105	0.0870781678361893	2889	RAPGEF1	protein_coding
ENSG00000141446	1029.27700346333	0.579031079171897	0.217484932145714	2.6623963023974	0.00775864714902005	0.0467727390236858	114799	ESCO1	protein_coding
ENSG00000168404	393.382391940291	0.578646991654668	0.242733054824368	2.38388212958204	0.0171310884123791	0.080738918711175	197259	MLKL	protein_coding
ENSG00000142945	612.924758235743	0.578534270852069	0.245533577215309	2.35623281106173	0.01846134332137	0.0845761775413684	11004	KIF2C	protein_coding
ENSG00000183735	1022.36982402336	0.574488059948416	0.211795538058302	2.71246535793533	0.00667847616083528	0.041790449253546	29110	TBK1	protein_coding
ENSG00000277149	732.558558904146	0.574344889732061	0.2257267689795	2.54442524618877	0.0109457737812983	0.0589863625418476	441250	TYW1B	protein_coding
ENSG00000105778	1752.19330274558	0.574304032062945	0.207004348631366	2.77435733046201	0.00553108884547779	0.0366053026798727	23080	AVL9	protein_coding
ENSG00000140265	396.414816290118	0.57331163061694	0.245392061070641	2.33630879546629	0.0194751534473145	0.0874638742124368	146050	ZSCAN29	protein_coding
ENSG00000172456	811.072083865011	0.573219976891638	0.236808801870768	2.42060249603584	0.0154948104483354	0.0750219340798712	55277	FGGY	protein_coding
ENSG00000065491	552.089611278895	0.573017623232883	0.235076221672286	2.43758224101335	0.0147858504616966	0.0725806331965342	55633	TBC1D22B	protein_coding
ENSG00000111206	1496.52087955576	0.57108185089682	0.212475471424398	2.6877542479063	0.00719343163379654	0.0444499013460857	2305	FOXM1	protein_coding
ENSG00000186591	4062.00414706111	0.570738347516268	0.221422043045508	2.57760401659272	0.00994879336888178	0.0551069882698217	7328	UBE2H	protein_coding
ENSG00000072134	2045.01394999403	0.569349595903784	0.249227602793261	2.28445641462944	0.0223447213159872	0.0966256617607539	22905	EPN2	protein_coding
ENSG00000154229	9918.59342322144	0.569250572018911	0.230523093275059	2.46938631584161	0.0135345016115394	0.0681194807961027	5578	PRKCA	protein_coding
ENSG00000011021	465.403283094766	0.566174067624259	0.242174734086354	2.33787422028251	0.0193937739586649	0.0872666313311116	1185	CLCN6	protein_coding
ENSG00000011295	1188.504339875	0.565316072544259	0.209641877148418	2.6965799020395	0.00700555883224266	0.0434885553140222	54902	TTC19	protein_coding
ENSG00000131873	1633.85776329454	0.564719464324063	0.241915236115852	2.33436915091046	0.0195764006727308	0.0877976803548462	22856	CHSY1	protein_coding
ENSG00000166575	1701.28808207013	0.564536724240394	0.214452088302218	2.63246083873437	0.00847687948541693	0.0493335024156652	65084	TMEM135	protein_coding
ENSG00000251381	1555.72718609217	0.564051321420218	0.218639681534506	2.57982136390552	0.00988514351103831	0.0548849285783118	100506305	LINC00958	lincRNA
ENSG00000113269	550.550968525241	0.563676271993439	0.240516626552865	2.34360626153861	0.0190983210897846	0.0863422018328577	55819	RNF130	protein_coding
ENSG00000182606	1286.11451035783	0.562433612205794	0.214719757623545	2.61938453373199	0.00880885883442927	0.0506866834908391	22906	TRAK1	protein_coding
ENSG00000174243	1007.86747007156	0.562166063872133	0.23436132877176	2.39871512428407	0.0164527090319024	0.0784257018951279	9416	DDX23	protein_coding
ENSG00000158023	617.017552849657	0.56211943973492	0.225948603335344	2.48781993531796	0.0128528789910008	0.0660964672678176	144406	WDR66	protein_coding
ENSG00000001084	1054.89415186664	0.562026163076396	0.21946382006217	2.56090576987672	0.0104399668420569	0.0571034410374555	2729	GCLC	protein_coding
ENSG00000090863	3396.80236237121	0.55890723350877	0.215375466267796	2.59503667336849	0.00945808265776304	0.0531654442951196	2734	GLG1	protein_coding
ENSG00000108854	1437.22961230434	0.55829527302877	0.208749004140112	2.67448113263354	0.00748449875543705	0.0456772908701018	64750	SMURF2	protein_coding
ENSG00000132170	737.588969075857	0.557448083195388	0.222742310955282	2.50265915265331	0.0123264190824378	0.0640353348127787	5468	PPARG	protein_coding
ENSG00000145536	603.468597319923	0.556592752238303	0.230748701999548	2.41211650343061	0.01586021266285	0.0763152811723503	170690	ADAMTS16	protein_coding
ENSG00000196295	433.484375676836	0.554622619359665	0.239339411186812	2.31730585702312	0.0204870764821698	0.0908327232720888	NA	AC005154.1	processed_transcript
ENSG00000037637	1357.15966583222	0.553857338242688	0.226502361424804	2.4452607679614	0.0144747442543977	0.0715493434276283	54455	FBXO42	protein_coding
ENSG00000134871	4536.06728671465	0.553641866202906	0.235394637525983	2.35197314612485	0.0186741230402767	0.0852390239260815	1284	COL4A2	protein_coding
ENSG00000196878	1278.18690122841	0.552842809139395	0.234024658996164	2.36232716462779	0.0181606073645788	0.0836095494901711	3914	LAMB3	protein_coding
ENSG00000156463	744.153526729629	0.552016082463993	0.223305305258549	2.47202403823256	0.0134350482123831	0.0677362186584783	153769	SH3RF2	protein_coding
ENSG00000137776	2434.4212694009	0.55056080110868	0.201485004872428	2.73251501498721	0.00628528065433557	0.0400211134831121	79811	SLTM	protein_coding
ENSG00000225264	429.058439155266	0.549850402741641	0.241539238211674	2.27644339202469	0.0228194850731554	0.0979256166020906	NA	ZNRF2P2	transcribed_processed_pseudogene
ENSG00000138092	613.440298025143	0.548040174491154	0.229980100741689	2.38298954006768	0.0171726822664721	0.0809115659402949	79172	CENPO	protein_coding
ENSG00000178234	1085.63151369794	0.547716622326896	0.219006606516067	2.5009136986318	0.012387336043348	0.0642494557439172	63917	GALNT11	protein_coding
ENSG00000114019	712.876842904617	0.547266299497909	0.220817160845326	2.47836851720618	0.0131984746513997	0.0670073244521717	51421	AMOTL2	protein_coding
ENSG00000134508	672.705737508502	0.546964662604399	0.236926246604844	2.30858619693854	0.0209665546203864	0.092231347773035	91768	CABLES1	protein_coding
ENSG00000082438	594.197093553119	0.546108931167776	0.234248800256744	2.33132007749548	0.0197364883096737	0.0883213268018249	22837	COBLL1	protein_coding
ENSG00000101577	829.721998110837	0.545626778241347	0.218859429802801	2.49304669546555	0.0126652188792643	0.0653168008425563	9663	LPIN2	protein_coding
ENSG00000131626	2607.81140323458	0.543374960700388	0.21325880690831	2.54796023938187	0.0108354819997708	0.0585661932284595	8500	PPFIA1	protein_coding
ENSG00000072736	935.89979197913	0.543176962802807	0.223292447016612	2.43258099438714	0.0149916381561876	0.0733039410533586	4775	NFATC3	protein_coding
ENSG00000172175	818.229650330932	0.541377142494522	0.22003299395845	2.46043619529511	0.0138768244006671	0.0693288527885043	10892	MALT1	protein_coding
ENSG00000091409	1542.16767003545	0.541094526407074	0.209110278110037	2.58760368594767	0.00966461041046339	0.0540469142535756	3655	ITGA6	protein_coding
ENSG00000168610	1448.27753390645	0.5408698594574	0.211439663436398	2.55803405409835	0.0105265783247894	0.0574411337909856	6774	STAT3	protein_coding
ENSG00000186575	900.733975087948	0.539779653110052	0.232304702346894	2.32358470429933	0.0201477630064872	0.0895962834324479	4771	NF2	protein_coding
ENSG00000235954	603.803946120515	0.539632819186333	0.227264871141448	2.37446648254965	0.0175743317152329	0.0820643911830286	284900	TTC28-AS1	processed_transcript
ENSG00000268621	1025.46385802204	0.539612020839613	0.22663459412607	2.38097816849374	0.0172667352273887	0.081204346731017	645553	IGFL2-AS1	lincRNA
ENSG00000111912	1461.97218770032	0.539169118997958	0.209606650153028	2.57229013776197	0.0101028185912768	0.0557895911845416	135112	NCOA7	protein_coding
ENSG00000238266	872.28899105927	0.538474733413764	0.223951063591979	2.40443034642078	0.0161976926517797	0.0775046285424213	100507127	LINC00707	lincRNA
ENSG00000180104	1253.5822607005	0.538159154369889	0.227424089785905	2.36632431892553	0.0179656986033838	0.0831111055674837	11336	EXOC3	protein_coding
ENSG00000140153	884.062107540929	0.538050548571692	0.23058596064686	2.33340549902651	0.0196268729343121	0.0879514748391941	91833	WDR20	protein_coding
ENSG00000135679	1456.74277543327	0.536934813300687	0.226942738129021	2.36594842261677	0.0179839496302059	0.0831582224099284	4193	MDM2	protein_coding
ENSG00000109436	706.877017566873	0.53623722688738	0.226872474392618	2.36360637544502	0.0180980301267227	0.0833920817396065	23158	TBC1D9	protein_coding
ENSG00000128915	1621.14267221654	0.535945560897717	0.217922009342771	2.45934571966398	0.0139190508326454	0.0695185182015157	79664	ICE2	protein_coding
ENSG00000065526	2656.50218079014	0.53585023052454	0.21024180126615	2.54873306496359	0.0108115018393525	0.0584559550710615	23013	SPEN	protein_coding
ENSG00000169641	1460.01758247347	0.535286271887572	0.225756785425759	2.37107500834611	0.0177364312137773	0.082496012455987	7798	LUZP1	protein_coding
ENSG00000151849	840.80448010441	0.533441170713067	0.215947863197273	2.47023129942136	0.0135025715408418	0.0680007517345606	55835	CENPJ	protein_coding
ENSG00000187741	1237.71716531718	0.526725822321304	0.230520674544194	2.28493961924584	0.0223163684994362	0.0966125027475084	2175	FANCA	protein_coding
ENSG00000139289	614.324492672475	0.526299776885064	0.231082648507432	2.27753914144765	0.0227540500226732	0.0977219630549727	22822	PHLDA1	protein_coding
ENSG00000147324	931.462676242436	0.525099124353063	0.221198150923786	2.37388568647658	0.0176019990474431	0.0821275532093433	9258	MFHAS1	protein_coding
ENSG00000148606	823.362393207934	0.525090978837039	0.228938338243597	2.29359129128616	0.02181398609492	0.0950616438401552	11128	POLR3A	protein_coding
ENSG00000198947	837.080990721748	0.524150813302918	0.223097227156287	2.34942773598765	0.018802293443978	0.0854706582588449	1756	DMD	protein_coding
ENSG00000184014	1683.40143594984	0.523785949974564	0.218725637509859	2.39471675994522	0.0166332086740462	0.0791011180658128	23258	DENND5A	protein_coding
ENSG00000135372	974.454904540193	0.522979485312839	0.219146178378148	2.38644127487549	0.0170123241706589	0.0803556877960063	55226	NAT10	protein_coding
ENSG00000148175	933.084727702838	0.52297159511625	0.228900631065219	2.28471014991323	0.0223298290829312	0.0966125027475084	2040	STOM	protein_coding
ENSG00000105993	1379.68541733797	0.519544887939822	0.222587805854301	2.33411208644511	0.0195898535891679	0.0878338582564095	10049	DNAJB6	protein_coding
ENSG00000059758	1458.52096262199	0.518546207066151	0.205616151213954	2.52191378938213	0.0116718309589331	0.0615763660457206	5128	CDK17	protein_coding
ENSG00000146648	7899.83815120979	0.515463698233975	0.220559583757137	2.33707232056424	0.0194354239717371	0.0873833044417753	1956	EGFR	protein_coding
ENSG00000089902	2140.05013355319	0.514973322429589	0.221104132221351	2.32909858922963	0.0198538434154003	0.088691382299954	23186	RCOR1	protein_coding
ENSG00000128510	771.897853694287	0.514222094050149	0.218667920408395	2.35161194696398	0.0186922640313772	0.0852390239260815	51200	CPA4	protein_coding
ENSG00000197312	1037.63938597436	0.513727868935769	0.220665514348883	2.32808407082377	0.0199076399658865	0.0888434277295324	84301	DDI2	protein_coding
ENSG00000154122	3294.09552082264	0.512953180228334	0.211876391876451	2.42100205542223	0.0154777897652512	0.0749840516048577	56172	ANKH	protein_coding
ENSG00000225830	849.488004870307	0.510628229973242	0.217246531444985	2.35045515607025	0.0187504668916454	0.0853715104426388	2074	ERCC6	protein_coding
ENSG00000110514	1409.58351206108	0.509482047533724	0.218890712455651	2.32756356730736	0.0199352899035864	0.0889424822045921	8567	MADD	protein_coding
ENSG00000100393	2869.93599845603	0.507689822278503	0.205742104081731	2.46760294663276	0.0136021102740328	0.0683542718763184	2033	EP300	protein_coding
