# Supplementary material for: The Long Non-Coding RNA MALAT1 Modulates NR4A1 Expression through a Downstream Regulatory Element in Specific Cancer Cell Types
Source: Int J Mol Sci. 2024 May 18;25(10):5515. doi: 10.3390/ijms25105515 (PMC11121914; doi:10.3390/ijms25105515)
Supplement: Supplementary file 1 [file ijms-25-05515-s001.zip › Supplementary Table 3. DOWN_DEGs 48h_MALAT1Kd.xlsx]

## Sheet: Sheet1
GeneID	baseMean	log2FoldChange	lfcSE	stat	pvalue	padj	entrezID	GeneName	GeneBiotype
ENSG00000258414	16.8092144569333	-6.71849156274737	1.39575329126664	-4.81352371137909	1.48291997073924e-06	5.82698215972164e-05	NA	AL121790.1	lincRNA
ENSG00000144642	524.653028167169	-5.52838773512575	0.798776680807229	-6.92106801307577	4.48251198736845e-12	9.13704037225217e-10	27303	RBMS3	protein_coding
ENSG00000251562	58870.3034127409	-5.15011452824284	0.198367543242407	-25.9624858183043	1.31434274799928e-148	2.14329871916242e-144	378938	MALAT1	lincRNA
ENSG00000261488	7.20913529877155	-4.8437007717817	1.56720381023223	-3.09066423917382	0.00199709322578737	0.0177571424388848	112806053	AC128688.2	antisense_RNA
ENSG00000279148	10.0969879314231	-4.50510144806491	1.26728140117678	-3.5549337691546	0.000378074311868808	0.00510791864427892	NA	AC126474.1	TEC
ENSG00000180269	5.57957070540183	-4.17549506245516	1.58088795835557	-2.64123402318686	0.00826046387561414	0.048506800295153	124274	GPR139	protein_coding
ENSG00000254893	5.66851674085304	-4.16492331760138	1.59948131937079	-2.6039212006801	0.00921639438926315	0.0523117797792253	NA	AC113404.3	translated_processed_pseudogene
ENSG00000260128	6.91771629818443	-4.13145766237617	1.51747090881301	-2.72259431029742	0.0064771543021124	0.0409232681923855	89838	ULK4P2	transcribed_unprocessed_pseudogene
ENSG00000165621	16.1648980418963	-4.05572971900432	1.09503560953862	-3.70374231091274	0.000212442064677374	0.0032498055803883	27199	OXGR1	protein_coding
ENSG00000280106	5.28509295133062	-3.96613774170966	1.64145082335969	-2.41623914970042	0.0156817578692296	0.0757247336610977	NA	AC008555.8	TEC
ENSG00000254300	6.43847667259904	-3.93313885128134	1.43559074488621	-2.73973544709157	0.00614886559078888	0.0394296308254008	101926978	LINC01111	lincRNA
ENSG00000249669	35.4522050600526	-3.83821112668366	0.6816730781957	-5.63057461040255	1.79610221466169e-08	1.27899732814359e-06	NA	CARMN	lincRNA
ENSG00000149591	122.549956749272	-3.77907659030152	0.385885637077757	-9.7932553772143	1.20357153538673e-22	1.30844273517009e-19	6876	TAGLN	protein_coding
ENSG00000145736	5.88137717240648	-3.77193810594255	1.63964900640224	-2.30045460413448	0.0214224783272683	0.0937815715658425	2966	GTF2H2	protein_coding
ENSG00000159251	77.2197345035312	-3.52855758360778	0.533603681523938	-6.61269347604658	3.77389383657812e-11	5.80574403708296e-09	70	ACTC1	protein_coding
ENSG00000172318	7.04346679256693	-3.49429829759414	1.33384337318585	-2.61972160138121	0.00880015761493181	0.0506544900200117	8708	B3GALT1	protein_coding
ENSG00000283498	23.2773939971531	-3.44598100106559	0.98763872249453	-3.4891108687617	0.000484630098203033	0.00615967498939739	100422885	MIR1244-2	miRNA
ENSG00000261305	5.33090628853852	-3.43889988816304	1.44386289093634	-2.38173576573669	0.0172312566110154	0.0811172348602274	NA	AC005586.2	sense_overlapping
ENSG00000113361	64.718223504963	-3.43553631617096	0.487313133149856	-7.04995634729688	1.78973929220989e-12	3.99798337507762e-10	1004	CDH6	protein_coding
ENSG00000003096	1145.0838395388	-3.41519787790846	0.333421548573051	-10.2428828986145	1.27383044786656e-24	2.077235311336e-21	90293	KLHL13	protein_coding
ENSG00000067715	613.750806083333	-3.40307082828789	0.368922938774663	-9.22434056171954	2.85311029931698e-20	2.3262834825481e-17	6857	SYT1	protein_coding
ENSG00000245970	14.9700701836076	-3.36745393729262	1.16594636139934	-2.88817225970078	0.00387487601986888	0.0284116921115116	NA	AP003352.1	antisense_RNA
ENSG00000236526	9.17946239438955	-3.33359547492439	1.24624930110371	-2.67490258327293	0.00747509674926605	0.0456418275134985	NA	AL035448.1	antisense_RNA
ENSG00000124743	9.28196357379369	-3.32956885206026	1.13308337260726	-2.93850296681948	0.00329801501548872	0.0253922242009323	401265	KLHL31	protein_coding
ENSG00000154096	20.5608890646785	-3.26635187152168	0.788623259573716	-4.14184064680933	3.44529691745497e-05	0.000769622696341619	7070	THY1	protein_coding
ENSG00000146166	63.134397778618	-3.26362446816205	0.534486222925284	-6.10609652443422	1.02097277143862e-09	1.04607105439734e-07	51557	LGSN	protein_coding
ENSG00000279138	8.70840916648105	-3.22440152627403	1.18700471302771	-2.71641846985552	0.00659924467901844	0.0415063567070252	NA	AP002847.1	TEC
ENSG00000277640	6.33539084632917	-3.21758596974632	1.39898456788735	-2.29994386185781	0.0214514007032303	0.0938829820900636	NA	AL445647.2	processed_pseudogene
ENSG00000227769	22.4906971627676	-3.13864793872711	0.725126541305797	-4.32841409042217	1.50186894221113e-05	0.000384473733761961	NA	AC072062.1	antisense_RNA
ENSG00000134042	6.60358265435268	-3.13717818754288	1.37726201649386	-2.27783686035958	0.0227362992838144	0.0976971890437844	83876	MRO	protein_coding
ENSG00000188738	262.430573327686	-3.09183204426499	0.953331288020761	-3.2431874240528	0.00118200428090698	0.0121302352477975	401024	FSIP2	protein_coding
ENSG00000229932	20.4800620910697	-3.08545807756592	0.902474428306945	-3.41888698536787	0.000628778362027672	0.00756166463435666	NA	YWHAZP3	processed_pseudogene
ENSG00000185420	3653.53593798624	-3.08354257238626	0.214165769529084	-14.3979244636829	5.33208551832732e-47	2.89834395157879e-43	64754	SMYD3	protein_coding
ENSG00000251615	11.0554218009285	-3.07270581761517	1.06017279883817	-2.89830659773813	0.00375183623764733	0.0277584507710986	NA	AC104825.2	lincRNA
ENSG00000165821	7.01354611063768	-3.06590391618345	1.27772874690896	-2.39949513822897	0.0164176978375113	0.0782816955076891	6297	SALL2	protein_coding
ENSG00000050438	7.77756710227455	-3.06266428614466	1.23630228694574	-2.4772778619628	0.013238879062231	0.0671129621716565	9498	SLC4A8	protein_coding
ENSG00000241399	12.3369497662508	-3.05619306281985	1.03250164581087	-2.95998856294286	0.00307650463355652	0.0241867058645401	9936	CD302	protein_coding
ENSG00000218537	9.71304725096359	-3.05323637524873	1.30868177115418	-2.33306250805034	0.0196448648467831	0.0880012034759458	NA	MIF-AS1	antisense_RNA
ENSG00000255227	8.51323871277271	-3.04404462880264	1.12529721456271	-2.70510278476568	0.00682832576540568	0.0426136656167128	NA	AC090124.2	lincRNA
ENSG00000255311	52.8359908420454	-2.96509621440813	0.546028484401737	-5.43029585289287	5.62607045159096e-08	3.59781689623897e-06	NA	AP002370.2	antisense_RNA
ENSG00000127314	1173.40323141185	-2.93890503597418	0.226211086314092	-12.9918700443069	1.36061322433237e-38	5.54687996229701e-35	5908	RAP1B	protein_coding
ENSG00000122367	30.4203035813763	-2.8907124279389	0.647115032248422	-4.46707661525808	7.92957372148518e-06	0.000228458584233673	11155	LDB3	protein_coding
ENSG00000164219	334.625693623503	-2.88510539077764	0.283357391073069	-10.1818603702265	2.38948799912962e-24	3.54230734561879e-21	5229	PGGT1B	protein_coding
ENSG00000225159	10.7242492837861	-2.87046023800532	1.08265121313514	-2.65132500955045	0.00801766477822046	0.0476648601932848	440577	NPM1P39	processed_pseudogene
ENSG00000185046	766.135692696852	-2.82619516063907	0.296637607350066	-9.52743377984383	1.61219156624711e-21	1.54647105122304e-18	56899	ANKS1B	protein_coding
ENSG00000133110	13.0971481593359	-2.79213735047959	0.962201824950934	-2.90182088422247	0.00371000600271586	0.0275513213876258	10631	POSTN	protein_coding
ENSG00000196659	10.2270764118001	-2.78786846551408	1.19700623545481	-2.329034204617	0.0198572537423887	0.088691382299954	150737	TTC30B	protein_coding
ENSG00000183172	12.2167568043265	-2.78624924705813	1.09036396162515	-2.55533871727136	0.0106084510691394	0.0577602709797853	91689	SMDT1	protein_coding
ENSG00000283445	144.000874290931	-2.78190964414351	0.375220402818483	-7.41406816699488	1.22482912639726e-13	3.24419452435874e-11	NA	AL136985.3	lincRNA
ENSG00000199377	165.486348539628	-2.74375641871877	0.973435120103738	-2.81863306763205	0.00482286158263611	0.0335236162949902	26828	RNU5F-1	snRNA
ENSG00000162687	238.411424790673	-2.73112364998715	0.393034400710224	-6.94881579081102	3.68365159182081e-12	7.70119314202845e-10	343450	KCNT2	protein_coding
ENSG00000101335	316.052782805827	-2.72532972268263	0.307068630005071	-8.8753114332702	6.97379949313775e-19	4.37391339748451e-16	10398	MYL9	protein_coding
ENSG00000202354	277.475758075901	-2.71493516004306	0.887328329885488	-3.05967370656747	0.00221578251475155	0.0191178653270124	6085	RNY3	misc_RNA
ENSG00000184838	174.93063116302	-2.7133447898918	0.36601840624035	-7.41313754617591	1.23345839523053e-13	3.24419452435874e-11	51334	PRR16	protein_coding
ENSG00000101825	26.0828667011114	-2.69421596240556	0.680323580301219	-3.96019782411874	7.48877003447714e-05	0.00143099814144655	25878	MXRA5	protein_coding
ENSG00000206432	9.4970894191261	-2.67902897130324	1.06104003731141	-2.52490846442674	0.0115728428431098	0.0612125683563383	645369	TMEM200C	protein_coding
ENSG00000115380	911.625926896383	-2.67006241760398	0.320788994479065	-8.32342275937471	8.54589724042412e-17	4.35493582186238e-14	2202	EFEMP1	protein_coding
ENSG00000104413	16.3173256089466	-2.66937376892705	0.925822071946372	-2.88324706205716	0.00393598602563921	0.0287177289127958	54845	ESRP1	protein_coding
ENSG00000278989	10.337744588592	-2.66616270325291	1.13346571709808	-2.3522217417205	0.0186616464397961	0.0852390239260815	NA	AP001148.1	TEC
ENSG00000075461	44.8658706632109	-2.66021231266499	0.529077066778143	-5.02802423258403	4.95559263899595e-07	2.36289032643588e-05	27092	CACNG4	protein_coding
ENSG00000169583	14.3370489602944	-2.64270142044233	0.884154943589046	-2.98895735369055	0.00279931200454917	0.0225870266492743	9022	CLIC3	protein_coding
ENSG00000249279	28.6110174210455	-2.63555127252369	0.641761264313259	-4.10674719569428	4.01269992469251e-05	0.000871306227323046	105378992	LINC02057	lincRNA
ENSG00000179136	26.1860040653753	-2.6321723021314	0.655500498828644	-4.0155153304002	5.9316042751155e-05	0.00117672349044171	284034	LINC00670	lincRNA
ENSG00000165055	123.816813003065	-2.63085531572808	0.349423215238617	-7.52913716374426	5.10767073802138e-14	1.54242197638731e-11	55798	METTL2B	protein_coding
ENSG00000182985	584.812131925615	-2.61054219605611	0.325263191636568	-8.02593795787686	1.0075313509335e-15	4.3236351946507e-13	23705	CADM1	protein_coding
ENSG00000250708	13.5120057429156	-2.5809837605645	0.863626116263299	-2.98854297242862	0.00280311079004049	0.0225999882127385	101928478	LINC02269	lincRNA
ENSG00000119906	399.711054333944	-2.57904101244236	0.260434511268239	-9.90283891287371	4.04623008919264e-23	5.07552877418956e-20	55719	SLF2	protein_coding
ENSG00000124249	11.1986587335991	-2.56722206929867	0.999301795921227	-2.56901576658533	0.0101987817135778	0.0561483907506122	60598	KCNK15	protein_coding
ENSG00000199568	916.427235531459	-2.56599521107993	1.01163028641837	-2.53649504718243	0.0111968326553635	0.0599037894065001	26831	RNU5A-1	snRNA
ENSG00000139220	136.952145484345	-2.55339115596841	0.436277865691237	-5.85267178733173	4.83738167551755e-09	4.0246521929931e-07	8499	PPFIA2	protein_coding
ENSG00000260742	16.4340566012085	-2.54840223493921	0.908221926763584	-2.80592458719902	0.00501724329939044	0.0344505241607593	NA	AC009962.1	antisense_RNA
ENSG00000160062	32.2321647210305	-2.51568607954732	0.689998078616188	-3.64593200693052	0.00026642441963171	0.00385499823507924	653121	ZBTB8A	protein_coding
ENSG00000171806	16.3596958960705	-2.49221456062337	0.933489279366795	-2.66978380545933	0.00759000997207139	0.0460969432456492	92342	METTL18	protein_coding
ENSG00000179841	27.1030164246975	-2.48226160059551	0.747085696269777	-3.32259286048378	0.000891849810749742	0.0098199830276138	9495	AKAP5	protein_coding
ENSG00000050165	175.989437858757	-2.4745842544706	0.315746995746472	-7.83723768652279	4.60565748361575e-15	1.74661526942609e-12	27122	DKK3	protein_coding
ENSG00000138771	285.046307197549	-2.45597734581072	0.272469697642702	-9.01376324434918	1.99104252024728e-19	1.47581501716693e-16	57619	SHROOM3	protein_coding
ENSG00000134709	153.650964315933	-2.44578912744998	0.438027627131257	-5.58364124990931	2.35534313284111e-08	1.62748222318813e-06	51361	HOOK1	protein_coding
ENSG00000273129	18.9711355164623	-2.41441066762134	0.814797111783173	-2.96320474472158	0.00304453985013974	0.0240422815187549	NA	PACERR	lincRNA
ENSG00000201098	343.006236062585	-2.40944874406825	0.390786488932494	-6.16563983737029	7.01987012529415e-10	7.63153480887812e-08	6084	RNY1	misc_RNA
ENSG00000254526	103.137621659017	-2.40690201102001	0.397824348237965	-6.05016264509854	1.44699671759615e-09	1.39622340081896e-07	NA	AC090791.1	lincRNA
ENSG00000229267	291.602121728327	-2.40326215814235	0.280547994467404	-8.56631380561009	1.06850449147419e-17	6.17808433128978e-15	101928103	AC016708.1	antisense_RNA
ENSG00000185008	1453.65255851947	-2.37272458219585	0.308846949158082	-7.6825255637587	1.55982403401032e-14	5.19103071889926e-12	6092	ROBO2	protein_coding
ENSG00000251680	27.5034143096914	-2.36835859694188	0.732991572199824	-3.23108571335146	0.00123320952796619	0.0124581219682382	NA	AC008591.1	antisense_RNA
ENSG00000230295	10.0605407507809	-2.36281697097709	1.0059273540743	-2.34889424311505	0.0188292540222339	0.085506268601602	NA	GTF2IP23	unprocessed_pseudogene
ENSG00000169435	15.0000156895956	-2.34546266495416	0.854296579994059	-2.7454899386001	0.00604206201412798	0.0389900693567016	166824	RASSF6	protein_coding
ENSG00000224658	13.2462870544316	-2.34307843682804	0.932334690267344	-2.51313016804745	0.0119665172600452	0.0626647389080146	NA	AL513164.1	antisense_RNA
ENSG00000141574	38.5695455500607	-2.34238305627465	0.542136256296662	-4.32065376382589	1.55567607870988e-05	0.000395146570335235	6398	SECTM1	protein_coding
ENSG00000187867	11.8736387779109	-2.31782067131978	1.003292949104	-2.31021325664627	0.0208763504752569	0.0920119903152903	342979	PALM3	protein_coding
ENSG00000234161	15.7473123643881	-2.29603900419083	0.821632158584433	-2.79448531827992	0.00519824011102422	0.0352171589075496	102724167	PABPC5-AS1	antisense_RNA
ENSG00000117122	143.650655695839	-2.28801478510092	0.34849393619189	-6.56543643227434	5.18806824768964e-11	7.55373472456027e-09	4237	MFAP2	protein_coding
ENSG00000223685	65.3178712962221	-2.2751794342646	0.474385210381522	-4.79605895056214	1.61817677080588e-06	6.25298782026814e-05	100874188	LINC00571	lincRNA
ENSG00000206120	987.46600545821	-2.2712557710638	0.298573162666313	-7.60703256374774	2.80460667150128e-14	8.96759235140616e-12	NA	EGFEM1P	transcribed_unitary_pseudogene
ENSG00000125304	1085.77002644572	-2.26605447850107	0.264630060671673	-8.56310304562326	1.09869654508741e-17	6.17808433128978e-15	9375	TM9SF2	protein_coding
ENSG00000090376	68.1029092651544	-2.23902608649268	0.463327738168531	-4.83248875913027	1.34836727464526e-06	5.40241404118925e-05	11213	IRAK3	protein_coding
ENSG00000197557	23.1889921343503	-2.23126870773281	0.793108407750212	-2.81332121300061	0.0049032644220489	0.033894672713163	92104	TTC30A	protein_coding
ENSG00000250846	102.730762466831	-2.23017458542696	0.473606062976736	-4.70892321650136	2.49028852454381e-06	8.86662335583752e-05	100144602	EPHA5-AS1	lincRNA
ENSG00000185532	299.978523522631	-2.22869750552704	0.318201036660999	-7.00405482305649	2.4865873852661e-12	5.47956493128841e-10	5592	PRKG1	protein_coding
ENSG00000196782	1443.33155434154	-2.20776054926733	0.234692196568098	-9.40704710915573	5.10270713156182e-21	4.62276917746548e-18	55534	MAML3	protein_coding
ENSG00000252316	89.3038530306091	-2.20756907870887	0.520562834297612	-4.24073509144676	2.22788953006881e-05	0.000532700800100177	6086	RNY4	misc_RNA
ENSG00000164879	27.3632428285595	-2.20497340705557	0.635184885237269	-3.47138834424865	0.000517774607946634	0.00650990788880937	761	CA3	protein_coding
ENSG00000137177	1839.16020139526	-2.19742875905669	0.261134066757425	-8.41494480725083	3.93079942878742e-17	2.13665154284122e-14	63971	KIF13A	protein_coding
ENSG00000144278	1269.96752435356	-2.19266030699566	0.304740391868733	-7.19517453380501	6.23809173645496e-13	1.47426901371552e-10	114805	GALNT13	protein_coding
ENSG00000144285	326.142080967216	-2.1821901479963	0.354809320915381	-6.1503179859154	7.73277540399627e-10	8.29594529690573e-08	6323	SCN1A	protein_coding
ENSG00000172260	5745.07753633425	-2.1739499015635	0.323433549923354	-6.72147308799186	1.79896466327828e-11	3.12082093234882e-09	257194	NEGR1	protein_coding
ENSG00000102038	742.548785914651	-2.1736840087576	0.323925562150467	-6.71044296204047	1.94034481755555e-11	3.31206304117552e-09	6594	SMARCA1	protein_coding
ENSG00000174028	15.9657543181342	-2.17313069122434	0.892860018411441	-2.43389853550698	0.0149371815800022	0.07310342737848	NA	FAM3C2	processed_pseudogene
ENSG00000174482	428.66911635602	-2.17072381776993	0.311644751576289	-6.96537903106176	3.27520746084381e-12	6.93620883947792e-10	158038	LINGO2	protein_coding
ENSG00000172403	197.858634601371	-2.16331495360024	0.301951075212338	-7.16445520877496	7.80964967661443e-13	1.81931367537931e-10	171024	SYNPO2	protein_coding
ENSG00000129317	493.654535027565	-2.15268144607477	0.331711096994305	-6.48962746673418	8.60488779814232e-11	1.19931543012228e-08	83448	PUS7L	protein_coding
ENSG00000259754	18.3840047980127	-2.14998894975987	0.775778573526752	-2.7713951159876	0.00558166510157493	0.0368204744382615	NA	AC092078.2	lincRNA
ENSG00000182389	47.5551960991347	-2.14954722402721	0.504018210639563	-4.26482055340736	2.00062927127601e-05	0.000487657122970073	785	CACNB4	protein_coding
ENSG00000137965	78.3144723262554	-2.1481831877647	0.472729995539071	-4.54420749272542	5.51423205263098e-06	0.000167762280004204	10561	IFI44	protein_coding
ENSG00000271980	15.059209980148	-2.14807814028825	0.946614543774167	-2.26922156902833	0.0232548552499369	0.0993494693635634	NA	AC012640.4	antisense_RNA
ENSG00000271092	21.0305335785008	-2.14713663283632	0.767738498836754	-2.79670309107798	0.00516269526055304	0.0350491555428137	100527978	TMEM56-RWDD3	protein_coding
ENSG00000257671	34.5941297027868	-2.14686930199261	0.587098071276964	-3.65674732557556	0.000255435945982765	0.00372909039493371	109729127	KRT7-AS	antisense_RNA
ENSG00000064205	25.1970630456249	-2.14421454928352	0.686085871378489	-3.12528597182062	0.00177632280911969	0.0162186428042076	8839	WISP2	protein_coding
ENSG00000126878	42.9712962981044	-2.14350747443528	0.506356278040318	-4.23320015450584	2.30389287549264e-05	0.000546864354012496	83543	AIF1L	protein_coding
ENSG00000259753	14.6647452985477	-2.14080089283684	0.888900583291335	-2.40836931944638	0.0160239618506192	0.0768085672833767	NA	AC068234.1	protein_coding
ENSG00000278570	15.15618069469	-2.12936500233065	0.875716522252401	-2.4315688333181	0.0150335914799028	0.0733990348092138	10002	NR2E3	protein_coding
ENSG00000089685	309.748416761379	-2.11510294408385	0.299488839441447	-7.06237650801468	1.63678761662391e-12	3.70709662003973e-10	332	BIRC5	protein_coding
ENSG00000196104	123.164119318171	-2.11148065289428	0.354299338398797	-5.95959524631573	2.5286344789297e-09	2.22888878096792e-07	50859	SPOCK3	protein_coding
ENSG00000279091	26.0627760670448	-2.0994946048584	0.680823326646746	-3.08375833007812	0.00204403563695818	0.0180173454766903	NA	AC026523.2	TEC
ENSG00000222414	19.2437360057976	-2.09596335301564	0.820483565041854	-2.55454641910923	0.0106326251450803	0.0577921697140913	106480223	RNU2-59P	snRNA
ENSG00000139998	22.6718024730979	-2.09596015074803	0.670315835449803	-3.12682475916979	0.00176705220646851	0.0161806800761881	376267	RAB15	protein_coding
ENSG00000114948	308.079644758022	-2.09253736818458	0.354201258654046	-5.90776378417219	3.46782776753207e-09	2.95247660811729e-07	8745	ADAM23	protein_coding
ENSG00000084676	456.107396391439	-2.07672833214418	0.273382385424276	-7.59642333547279	3.04427513241757e-14	9.54672972775642e-12	8648	NCOA1	protein_coding
ENSG00000167995	408.549171109603	-2.07552009560831	0.817768549827846	-2.53802875648036	0.0111478823964101	0.0597717203927111	7439	BEST1	protein_coding
ENSG00000078018	647.180876699356	-2.06688873087558	0.34395987307664	-6.00909842298682	1.86557849349822e-09	1.72852207349292e-07	4133	MAP2	protein_coding
ENSG00000073969	33.9006997956928	-2.06249697227316	0.643675481196664	-3.20424970738166	0.00135414974062413	0.0132386809474567	4905	NSF	protein_coding
ENSG00000113532	16.7656468349011	-2.06154851216995	0.771198551156196	-2.67317477331776	0.00751370932229464	0.0458384055064193	7903	ST8SIA4	protein_coding
ENSG00000229603	23.9307204618058	-2.05639303020029	0.668898460028002	-3.07429774933882	0.00210998732583209	0.0184392086400557	NA	AC004014.1	lincRNA
ENSG00000240694	121.892318449316	-2.04652710386856	0.376657103415008	-5.43339574725519	5.52915931502798e-08	3.54976381693548e-06	10687	PNMA2	protein_coding
ENSG00000163364	31.8276121015014	-2.04022003072909	0.645814690454474	-3.1591415631833	0.00158234609238051	0.0148465579565299	375295	LINC01116	lincRNA
ENSG00000162878	18.1642897263657	-2.03082215965481	0.835148697971376	-2.43168930824869	0.0150285924675286	0.0733966029853214	91461	PKDCC	protein_coding
ENSG00000169432	84.1594115427801	-2.02525161726491	0.455075892762632	-4.45036014755737	8.57264047971245e-06	0.000243101726905582	6335	SCN9A	protein_coding
ENSG00000113231	1180.31978336224	-2.01811161328269	0.251716305925623	-8.01740517310389	1.08002403400696e-15	4.51588510834655e-13	8622	PDE8B	protein_coding
ENSG00000196890	28.0826857577463	-2.01704841644725	0.662861856682224	-3.04293933360873	0.00234279558765987	0.0198256189143588	128312	HIST3H2BB	protein_coding
ENSG00000064651	467.343149383262	-2.01185975917777	0.261208602448601	-7.70211907386798	1.33828089149039e-14	4.54653052031954e-12	6558	SLC12A2	protein_coding
ENSG00000213131	24.3891611311097	-2.01077611279365	0.683768470714331	-2.94072657473223	0.00327443430412081	0.0252464303533324	NA	YWHAZP4	processed_pseudogene
ENSG00000165548	24.697866787448	-2.0093235832266	0.657189881748918	-3.05744753385334	0.00223230716064703	0.0191994899096366	57156	TMEM63C	protein_coding
ENSG00000196141	892.837992846914	-2.00602893463949	0.218808793636965	-9.16795390759191	4.82082061345371e-20	3.74348198778998e-17	26010	SPATS2L	protein_coding
ENSG00000267586	125.894116695514	-1.99613019479169	0.334344313449496	-5.97028307195423	2.36842298443671e-09	2.11048489656882e-07	284260	LINC00907	lincRNA
ENSG00000076716	17.8205833337974	-1.99173373943845	0.774622610924042	-2.57123108898477	0.0101337681576257	0.0559256344975585	2239	GPC4	protein_coding
ENSG00000201801	30.6062614565241	-1.98919631899048	0.716061596337804	-2.77796816525832	0.0054699977108334	0.036393003945557	100873829	RNU5E-4P	snRNA
ENSG00000237880	104.706820906021	-1.98632605986391	0.431692312791748	-4.60125418268016	4.19954568466931e-06	0.000133431169881679	105373538	LINC01885	lincRNA
ENSG00000105825	263.218533721053	-1.98124330962525	0.404479307103898	-4.89825628858767	9.66908677015183e-07	4.05348499431617e-05	7980	TFPI2	protein_coding
ENSG00000261105	23.3894903854682	-1.98110674375	0.670491134732812	-2.9547098255661	0.0031296325608229	0.0245006808302156	101927155	LMO7-AS1	antisense_RNA
ENSG00000187398	1066.58526094285	-1.9805916549763	0.316529601124333	-6.25720832409074	3.91929726599648e-10	4.51387566891267e-08	338645	LUZP2	protein_coding
ENSG00000278677	111.826783814995	-1.97842037795237	0.507509558533645	-3.89829185418429	9.68736183108151e-05	0.00176307822968132	8336	HIST1H2AM	protein_coding
ENSG00000144810	1364.11094158938	-1.97745547006478	0.256230445401975	-7.71748832174315	1.18644395484272e-14	4.11645565353622e-12	1295	COL8A1	protein_coding
ENSG00000136010	73.7531693838775	-1.97570202237815	0.490101568086724	-4.03120934726033	5.54905890486971e-05	0.00111301972400628	160428	ALDH1L2	protein_coding
ENSG00000169213	63.3722826993837	-1.97220978154956	0.429177814069417	-4.59532090638443	4.3208377181417e-06	0.000135912889557348	5865	RAB3B	protein_coding
ENSG00000155330	177.328142437804	-1.97111444139306	0.332386456467188	-5.93018879993878	3.02586553308115e-09	2.62461644935927e-07	388272	C16orf87	protein_coding
ENSG00000136098	64.6263183627075	-1.96801038143721	0.488064055106816	-4.03227887988288	5.52385809094873e-05	0.00111137353740354	4752	NEK3	protein_coding
ENSG00000231842	185.199546102357	-1.95901546112162	0.325791672988781	-6.01309248683309	1.82017119857456e-09	1.70583515719284e-07	NA	AC020559.1	lincRNA
ENSG00000184867	298.414863452336	-1.95480482809909	0.305663965005113	-6.39527406531677	1.60259646040009e-10	2.09068323837954e-08	9823	ARMCX2	protein_coding
ENSG00000134986	475.639063107869	-1.95464494413605	0.311005211951602	-6.2849266475966	3.28008528082308e-10	3.8759674401726e-08	9315	NREP	protein_coding
ENSG00000134352	1347.99363053347	-1.95299489308646	0.292717790150003	-6.67193781452659	2.52447544590652e-11	4.15824455519168e-09	3572	IL6ST	protein_coding
ENSG00000227227	17.6819565407368	-1.95022543010532	0.764102018978691	-2.55231026965747	0.0107011175124239	0.0580130064079446	NA	AC017101.1	antisense_RNA
ENSG00000155016	68.7790981942585	-1.94409782140284	0.503568249006085	-3.86064416340784	0.000113088494208164	0.0020044935598397	113612	CYP2U1	protein_coding
ENSG00000148677	37.568018468481	-1.93887336687601	0.591726747319861	-3.2766363455055	0.00105051577425707	0.0111505934753258	27063	ANKRD1	protein_coding
ENSG00000166598	4796.51944229538	-1.93649599358921	0.267392876148331	-7.24213756732612	4.41667505427676e-13	1.07496597179241e-10	7184	HSP90B1	protein_coding
ENSG00000104427	207.186328459784	-1.93245350806219	0.317950112122159	-6.07785131813297	1.21803610930429e-09	1.2111289533186e-07	51101	ZC2HC1A	protein_coding
ENSG00000145242	1897.78642703022	-1.93100441455174	0.320166033233543	-6.03125945325743	1.62686748297394e-09	1.54240279330558e-07	2044	EPHA5	protein_coding
ENSG00000137691	29.1139490292211	-1.92920958297789	0.634946552628279	-3.03838106529152	0.0023785297313297	0.0200137690035053	85016	C11orf70	protein_coding
ENSG00000174099	887.641473843119	-1.92891950176646	0.293511129158467	-6.57187857679167	4.96843736546028e-11	7.299126857528e-09	253827	MSRB3	protein_coding
ENSG00000165169	193.490940474639	-1.92707674346187	0.435900078575265	-4.42091396211835	9.82843044585972e-06	0.000269447344006766	6990	DYNLT3	protein_coding
ENSG00000133107	212.938599081337	-1.92413361478436	0.381746463873895	-5.04034430406663	4.64695052998212e-07	2.24194740510114e-05	7223	TRPC4	protein_coding
ENSG00000123066	2597.58371865377	-1.9168683032364	0.216869901987224	-8.83879360700463	9.67576735730793e-19	5.84380512206002e-16	23389	MED13L	protein_coding
ENSG00000240057	43.0063265091993	-1.91557367531129	0.508563087619821	-3.76663922715384	0.000165459829809843	0.00268886950562285	107986114	AC078785.1	antisense_RNA
ENSG00000162929	197.478193449744	-1.91222721431819	0.364446121839066	-5.24694076772918	1.54645590640196e-07	8.63632070743039e-06	84542	KIAA1841	protein_coding
ENSG00000118523	446.577447511768	-1.91102836532456	0.316329760070518	-6.04125380077594	1.52921211616975e-09	1.46687423402236e-07	1490	CTGF	protein_coding
ENSG00000140795	46.5253801896519	-1.90972233596148	0.569599545804105	-3.35274553856168	0.000800142333916153	0.00901116788958332	91807	MYLK3	protein_coding
ENSG00000164418	2422.61876868759	-1.90543447305558	0.312029633807917	-6.10658176853981	1.01787500065679e-09	1.04607105439734e-07	2898	GRIK2	protein_coding
ENSG00000177990	45.6910633937017	-1.9040361976828	0.608176410905294	-3.13073010320899	0.00174372334493462	0.0160106399695095	283417	DPY19L2	protein_coding
ENSG00000265533	84.7948217372305	-1.89755993384147	0.436599125747322	-4.34622934847485	1.3849775667577e-05	0.000357354892106295	643542	AC114689.3	lincRNA
ENSG00000236498	17.3287650819871	-1.89076740682796	0.789959097677813	-2.39350038804048	0.0166884636757849	0.0792484614487395	NA	AC107081.2	antisense_RNA
ENSG00000175414	132.739241123221	-1.88025752971282	0.352707494949574	-5.33092592767739	9.77132711522967e-08	5.87974285121957e-06	285598	ARL10	protein_coding
ENSG00000128833	397.986041381042	-1.88019118435991	0.271530300828781	-6.9244249301867	4.37750094952267e-12	9.03593771947674e-10	55930	MYO5C	protein_coding
ENSG00000087995	126.068756315957	-1.87995476656214	0.389465457166668	-4.82701285048147	1.3859618176399e-06	5.51240960006192e-05	339175	METTL2A	protein_coding
ENSG00000273294	900.827427519079	-1.87846312852279	0.305721443603698	-6.14436169861154	8.02857072834852e-10	8.55698711550191e-08	100534612	C1QTNF3-AMACR	protein_coding
ENSG00000183775	216.455968292128	-1.87772083980689	0.410194787647659	-4.5776321307617	4.70268748962097e-06	0.000145792252648763	57528	KCTD16	protein_coding
ENSG00000237764	45.3889645701871	-1.87428649560797	0.572400000548197	-3.27443482497018	0.00105873558742673	0.0111910398632109	NA	AC010099.4	lincRNA
ENSG00000234961	19.5142491142782	-1.87053130729	0.771705245072997	-2.42389347387818	0.0153551089195392	0.0745225479615852	NA	AL133415.1	antisense_RNA
ENSG00000273149	49.6182814705185	-1.87017772195075	0.547171818351704	-3.41789847215535	0.00063106642745081	0.00756987507515459	NA	AL138963.3	antisense_RNA
ENSG00000233215	143.136970453504	-1.86695382998215	0.384777571921613	-4.85203391834512	1.22201716729497e-06	5.0068929515274e-05	101927843	LINC01687	lincRNA
ENSG00000123009	23.1674428010301	-1.85962355938735	0.773040285512176	-2.40559721690993	0.0161460553702276	0.0773029139525254	NA	NME2P1	processed_pseudogene
ENSG00000168743	135.752642013118	-1.85720302472783	0.37923464457413	-4.89723987852803	9.71921648848729e-07	4.05348499431617e-05	255743	NPNT	protein_coding
ENSG00000228065	412.503955384075	-1.85587864766521	0.356809397280345	-5.20131661837104	1.97881660710026e-07	1.06146586881526e-05	NA	LINC01515	lincRNA
ENSG00000076003	782.044956214393	-1.8538925212414	0.299426472404957	-6.19147834976366	5.96025257831317e-10	6.56715126990222e-08	4175	MCM6	protein_coding
ENSG00000200169	163.299480397971	-1.85083936471728	0.41266163568476	-4.48512583837856	7.28709151568466e-06	0.000212577104376154	26830	RNU5D-1	snRNA
ENSG00000167220	22.7627489791967	-1.84830551858106	0.684425096083167	-2.70052271484281	0.00692306093611989	0.0430894483531706	84064	HDHD2	protein_coding
ENSG00000123575	583.353707559727	-1.84780782264795	0.30787460540114	-6.00181954026504	1.95118493070537e-09	1.78752655421418e-07	139231	FAM199X	protein_coding
ENSG00000168702	7823.13949178072	-1.84499529385336	0.302013939504808	-6.10897396616352	1.0027368157472e-09	1.04150504805029e-07	53353	LRP1B	protein_coding
ENSG00000258667	17.8429610234292	-1.84167632804306	0.751445527721581	-2.45084475201697	0.0142521408426745	0.0707624022491686	105370526	HIF1A-AS2	lincRNA
ENSG00000176049	149.58946072526	-1.84151120733774	0.327248352557923	-5.62725890884905	1.83095805593848e-08	1.29814926166038e-06	9832	JAKMIP2	protein_coding
ENSG00000114850	1079.97848152372	-1.83578262187999	0.301304709125989	-6.09277773057427	1.10968090017668e-09	1.11015745025651e-07	6747	SSR3	protein_coding
ENSG00000169031	690.119322508387	-1.82804384884393	0.2999187001787	-6.09513127309077	1.09347680925815e-09	1.10069915608473e-07	1285	COL4A3	protein_coding
ENSG00000249996	18.9420072229465	-1.82478526496607	0.745486614194663	-2.44777737147884	0.0143740440686233	0.0711373404027436	NA	AC106786.2	antisense_RNA
ENSG00000128573	1193.83260716826	-1.82446218765074	0.299307910225508	-6.09560297379421	1.09025702602847e-09	1.10069915608473e-07	93986	FOXP2	protein_coding
ENSG00000185745	130.506274415369	-1.8232372770063	0.403704212071646	-4.51627013661855	6.29383665030875e-06	0.000188318521571715	3434	IFIT1	protein_coding
ENSG00000070269	278.857674661707	-1.82140454285179	0.313176166338711	-5.81591046389485	6.03047405800116e-09	4.84428278146921e-07	54916	TMEM260	protein_coding
ENSG00000117228	165.702456805463	-1.82136164200596	0.338975746784905	-5.37313261872301	7.73803730785321e-08	4.83464269651963e-06	2633	GBP1	protein_coding
ENSG00000155011	65.5932677118484	-1.81799553696887	0.435537474862867	-4.17414262123203	2.99110343171748e-05	0.000683292066902825	27123	DKK2	protein_coding
ENSG00000163347	62.8238197414652	-1.81747863462811	0.48672376446978	-3.73410703832801	0.000188382369314318	0.00296806888541893	9076	CLDN1	protein_coding
ENSG00000152778	80.6640064022521	-1.81444530613261	0.507861225500562	-3.57271871729179	0.000353294188070619	0.00485228976082004	24138	IFIT5	protein_coding
ENSG00000206418	354.398569672172	-1.81167998572537	0.284060925927169	-6.37778666605444	1.79665541822519e-10	2.27116743449598e-08	201475	RAB12	protein_coding
ENSG00000101266	660.794731091129	-1.80674930054762	0.289417695009198	-6.24270503049305	4.30067475747037e-10	4.9042729559489e-08	1457	CSNK2A1	protein_coding
ENSG00000226053	47.6049148949432	-1.80487637093657	0.49932845882965	-3.61460745731762	0.000300803035397893	0.00425798185610542	729987	LINC01776	lincRNA
ENSG00000107796	97.3320920160131	-1.80346619679073	0.371846223685745	-4.85003230344724	1.23441369176922e-06	5.0353210177346e-05	59	ACTA2	protein_coding
ENSG00000251388	18.6271452691443	-1.80182182724024	0.742689859157325	-2.42607570983214	0.0152630858061949	0.0742084496844426	NA	AC079380.1	lincRNA
ENSG00000200156	320.967360439402	-1.79194988402832	0.406462758843309	-4.40864469140485	1.04019515567701e-05	0.000280835470258693	26832	RNU5B-1	snRNA
ENSG00000260917	21.6885154605416	-1.78364019053132	0.667897611950246	-2.67052937249339	0.00757317453973787	0.0460461436314338	103344931	AL158212.3	sense_overlapping
ENSG00000143753	325.978265965688	-1.78227794385289	0.34089206609607	-5.2282763992243	1.71097594381673e-07	9.42597456615519e-06	8560	DEGS1	protein_coding
ENSG00000144369	198.030802127282	-1.78179845706936	0.3412127033491	-5.2219581498007	1.77040985510253e-07	9.68794412991847e-06	165215	FAM171B	protein_coding
ENSG00000141013	94.0951363203918	-1.77773923256646	0.376034542869932	-4.72759555278773	2.27194156922591e-06	8.2697658860194e-05	2622	GAS8	protein_coding
ENSG00000142871	793.022717714339	-1.77636595614605	0.283911599807343	-6.2567572348275	3.93064539759367e-10	4.51387566891267e-08	3491	CYR61	protein_coding
ENSG00000141098	148.633067762302	-1.76997650767351	0.333361175857946	-5.30948603453375	1.09934806784987e-07	6.44858595051359e-06	81577	GFOD2	protein_coding
ENSG00000144857	30.6398608300593	-1.76901534218016	0.571645984441979	-3.09459943798436	0.0019707885946606	0.0175755075580631	91653	BOC	protein_coding
ENSG00000205978	35.9290362509711	-1.76681202066474	0.532110636526502	-3.3203847083345	0.00089893479837325	0.0098648655202463	57523	NYNRIN	protein_coding
ENSG00000132623	69.675192491752	-1.76642806015358	0.469372499663651	-3.76338209294194	0.000167630779783954	0.00270591599518499	63926	ANKEF1	protein_coding
ENSG00000278637	52.2171062569202	-1.76443622439938	0.482221827188963	-3.65897212634461	0.000253228877929987	0.00370682523555143	8359	HIST1H4A	protein_coding
ENSG00000169508	353.891123628308	-1.76428261297118	0.34789760855609	-5.0712697344878	3.95170203219591e-07	1.94097605539213e-05	1880	GPR183	protein_coding
ENSG00000143375	23.8936570663619	-1.76187600531229	0.648687003008789	-2.71606490825347	0.00660629647234661	0.0415063567070252	57530	CGN	protein_coding
ENSG00000224897	864.689232365834	-1.760660037252	0.301707021459797	-5.83566145969395	5.3577584265991e-09	4.36844833312757e-07	401398	POT1-AS1	antisense_RNA
ENSG00000110693	227.973611306722	-1.75579717915001	0.316668701384416	-5.54458704467477	2.94648729249751e-08	2.01883900330911e-06	55553	SOX6	protein_coding
ENSG00000134755	212.309986787771	-1.75538589627821	0.411015367970137	-4.27085221885365	1.94727416618727e-05	0.000477506764331065	1824	DSC2	protein_coding
ENSG00000227681	118.479697989089	-1.75302485183682	0.346213452802332	-5.06342211039875	4.11796673201646e-07	2.01656707204181e-05	NA	AL033504.1	lincRNA
ENSG00000151779	1694.05578470937	-1.7519998328198	0.254216112252631	-6.89177337067735	5.51011090534292e-12	1.08257082570394e-09	51594	NBAS	protein_coding
ENSG00000178172	1284.13796243808	-1.74625880881988	0.340872239308789	-5.12291294932346	3.00851265226078e-07	1.5379252608281e-05	404203	SPINK6	protein_coding
ENSG00000228824	430.509194086692	-1.74536231272662	0.33791541879642	-5.16508633711719	2.40327965760296e-07	1.25609876206832e-05	642345	MIR4500HG	lincRNA
ENSG00000150471	97.6016783263073	-1.74375475575935	0.41143445160655	-4.23823223590154	2.2528666442632e-05	0.00053709790011696	23284	ADGRL3	protein_coding
ENSG00000134121	64.9462784035026	-1.74078073624471	0.471630532739283	-3.69098397029992	0.000223388216753601	0.00339495959981452	10752	CHL1	protein_coding
ENSG00000276850	383.830036466134	-1.73897827091571	0.305167542266542	-5.69843784171789	1.20910200809453e-08	8.86568914615572e-07	NA	AC245041.2	lincRNA
ENSG00000122707	104.288842267306	-1.73566881998873	0.356012192545822	-4.87530724039834	1.08639234498051e-06	4.49639593136984e-05	8434	RECK	protein_coding
ENSG00000214455	21.052628372729	-1.73111182916321	0.736845501359765	-2.34935522571371	0.018805955836925	0.0854706582588449	NA	RCN1P2	processed_pseudogene
ENSG00000116962	367.721694160237	-1.72867977560402	0.270031457351044	-6.40177182526078	1.53584077998648e-10	2.01975448380964e-08	4811	NID1	protein_coding
ENSG00000235703	378.841987026597	-1.72673816799282	0.257348317189571	-6.70973172410859	1.94982554702183e-11	3.31206304117552e-09	100272228	LINC00894	antisense_RNA
ENSG00000149596	578.524443440284	-1.72590806934668	0.26038765967528	-6.62822528340626	3.39746690705509e-11	5.32716277436033e-09	57158	JPH2	protein_coding
ENSG00000196634	93.1441184696462	-1.72391328349052	0.373726339656143	-4.61276902526232	3.97339764251555e-06	0.00012754762865453	106182249	LUADT1	lincRNA
ENSG00000137871	1072.10534838825	-1.71920160660687	0.273726004326191	-6.28073905816469	3.36967303278664e-10	3.95318403925552e-08	54816	ZNF280D	protein_coding
ENSG00000112769	1865.04680549055	-1.71793150766951	0.296523258442549	-5.79358097132995	6.89012424024061e-09	5.35034552312398e-07	3910	LAMA4	protein_coding
ENSG00000248489	203.57920554982	-1.71721229283498	0.367047205379754	-4.67845080323748	2.89050501899819e-06	9.90240868588308e-05	100289230	LINC02062	lincRNA
ENSG00000270722	305.652522386147	-1.71376910535989	0.306169015812016	-5.59746093449288	2.17513844347681e-08	1.52887856024898e-06	124904619	U1	snRNA
ENSG00000224631	89.3150618525658	-1.70852748254872	0.498649059552428	-3.42631245325568	0.000611836123593055	0.00740319766001313	643358	RPS27AP16	transcribed_processed_pseudogene
ENSG00000105255	56.5935106850211	-1.70443282561342	0.468328462166108	-3.63939620011583	0.000273278064976337	0.00394366850050366	79187	FSD1	protein_coding
ENSG00000157542	123.744112834909	-1.70264168032338	0.33169543149816	-5.13314781766243	2.84935945299953e-07	1.47506363809725e-05	3763	KCNJ6	protein_coding
ENSG00000141052	2469.5952274735	-1.70087746134366	0.250051153311937	-6.80211804191051	1.03092069733605e-11	1.86791375682877e-09	93649	MYOCD	protein_coding
ENSG00000229659	24.5583796786519	-1.69940641389687	0.732574636074299	-2.31977238934124	0.0203531934603648	0.0903373777240524	100131526	RPL26P6	processed_pseudogene
ENSG00000168575	674.605127471925	-1.69922161957997	0.278321229696598	-6.10525334855812	1.02637743731878e-09	1.04607105439734e-07	6575	SLC20A2	protein_coding
ENSG00000044524	63.2907040296331	-1.69546424823399	0.425208820450739	-3.9873684803545	6.68102187050496e-05	0.00130319884739623	2042	EPHA3	protein_coding
ENSG00000157152	28.5451645841666	-1.69132172340368	0.634348721569565	-2.66623336012857	0.00767064275330159	0.0463793738887983	6854	SYN2	protein_coding
ENSG00000269968	169.345911291699	-1.69131682127141	0.381179966062842	-4.4370559102064	9.11976122415354e-06	0.000254650592949096	NA	AC006064.4	antisense_RNA
ENSG00000158315	22.8631053854983	-1.6886717516789	0.675531955228878	-2.49976590834516	0.0124275395110129	0.0644170015276817	54933	RHBDL2	protein_coding
ENSG00000122970	457.126138912284	-1.68637019960214	0.309063622814747	-5.45638527188609	4.85924991833585e-08	3.13200744736375e-06	28981	IFT81	protein_coding
ENSG00000121579	1201.13238771889	-1.68317920474459	0.275478438770571	-6.11002157648499	9.96176712625358e-10	1.04132395210139e-07	80218	NAA50	protein_coding
ENSG00000145703	89.1736236886125	-1.68109385205394	0.402376961802395	-4.17790781192766	2.94202846668577e-05	0.000674763125263641	10788	IQGAP2	protein_coding
ENSG00000276180	69.7995178606093	-1.67974324907158	0.487198605152732	-3.44775874008301	0.000565258706302934	0.00696725149182309	8294	HIST1H4I	protein_coding
ENSG00000102181	223.378201762854	-1.67632228905283	0.277639705592098	-6.0377613694622	1.56266923965729e-09	1.49020159597025e-07	83692	CD99L2	protein_coding
ENSG00000038295	4035.56344929339	-1.67620571653137	0.267355126650772	-6.26958509279266	3.62011420375026e-10	4.2166573086111e-08	7092	TLL1	protein_coding
ENSG00000184270	59.9345367992566	-1.67540116721053	0.490167603039664	-3.41801693302639	0.000630791823684712	0.00756987507515459	317772	HIST2H2AB	protein_coding
ENSG00000129038	52.5278774126363	-1.67461357254706	0.465625883720445	-3.59647869909327	0.000322553983085087	0.00450332859774702	4016	LOXL1	protein_coding
ENSG00000249853	203.958619266239	-1.66802690027551	0.304976952934155	-5.46935394372454	4.51678955598314e-08	2.93447359718793e-06	222537	HS3ST5	protein_coding
ENSG00000182240	900.057870560446	-1.66670068746909	0.227513422846643	-7.32572463908007	2.37611239447022e-13	6.05426012759779e-11	25825	BACE2	protein_coding
ENSG00000228649	133.495240769546	-1.66579956333003	0.337073898362715	-4.94194172678868	7.73483368219198e-07	3.35457268232725e-05	109729180	SNHG26	processed_transcript
ENSG00000275713	149.58487064152	-1.6655817449342	0.408029650227223	-4.08201154991229	4.46475773878015e-05	0.00095296864458492	8345	HIST1H2BH	protein_coding
ENSG00000225614	104.646350119643	-1.66161905328158	0.358416554480006	-4.6359997397226	3.55216411727004e-06	0.000117257368948021	84627	ZNF469	protein_coding
ENSG00000189057	383.321016420348	-1.6556402609922	0.360207131836786	-4.59635613695287	4.29943584563409e-06	0.000135611025792563	374393	FAM111B	protein_coding
ENSG00000154479	24.182686740029	-1.65484739128745	0.665719447491651	-2.48580298731352	0.0129259502169203	0.0661800534340091	129881	CCDC173	protein_coding
ENSG00000144152	76.3551418639422	-1.65479446241905	0.400597477244901	-4.13081598466336	3.61477854028731e-05	0.000798945399844851	129804	FBLN7	protein_coding
ENSG00000162433	534.55959996668	-1.65378483174221	0.259553609179731	-6.37165029979232	1.8700490117377e-10	2.34540999071674e-08	205	AK4	protein_coding
ENSG00000185641	45.5883203618917	-1.65195606241303	0.58849899326291	-2.80706693014686	0.00499948529351909	0.0343794292894597	NA	AC034236.1	processed_pseudogene
ENSG00000137573	32.492074713135	-1.65131866316258	0.552643649196132	-2.9880351752247	0.00280777237309246	0.0226217115059381	23213	SULF1	protein_coding
ENSG00000119922	127.78203897697	-1.65100261390328	0.356317567677823	-4.63351449288093	3.59509578374285e-06	0.00011819602206753	3433	IFIT2	protein_coding
ENSG00000106772	1279.36698517016	-1.64924323620174	0.22661342225718	-7.27778266518583	3.39351442988837e-13	8.38455148608935e-11	158471	PRUNE2	protein_coding
ENSG00000131051	2753.62464019534	-1.64906588084584	0.252610587946724	-6.52809486035333	6.66115071353702e-11	9.4455117117955e-09	9584	RBM39	protein_coding
ENSG00000139292	33.5235174322939	-1.64511262913201	0.586560008191297	-2.80467915670699	0.00503666879326871	0.034524152169749	8549	LGR5	protein_coding
ENSG00000164749	54.7057282969777	-1.64297763775321	0.481046810375519	-3.41542153968479	0.000636833731551207	0.0076041542747011	3174	HNF4G	protein_coding
ENSG00000123562	2029.37288616322	-1.64256916330276	0.255665582408705	-6.42467847188348	1.32148536279466e-10	1.75198876512947e-08	9643	MORF4L2	protein_coding
ENSG00000146411	144.177292323309	-1.63993061464568	0.343248494367376	-4.77767751805628	1.77331476380147e-06	6.75641211525949e-05	154091	SLC2A12	protein_coding
ENSG00000258824	55.3584597066365	-1.63824929173237	0.507507720007204	-3.22802831789262	0.00124646634266235	0.012520837551355	NA	AL122035.1	antisense_RNA
ENSG00000279453	30.9927742186847	-1.6348896167657	0.608396345445177	-2.68721143544907	0.00720513282430208	0.0445053412749598	NA	Z99129.4	TEC
ENSG00000253347	47.6083880145065	-1.634312615713	0.510416092588627	-3.20192219532974	0.00136513864552927	0.0133301292770335	NA	AC040934.1	antisense_RNA
ENSG00000198478	93.0978340237206	-1.63407880063787	0.387426000584975	-4.21778300416228	2.46716071413509e-05	0.000579711668089351	83699	SH3BGRL2	protein_coding
ENSG00000079215	863.715942282713	-1.63254405961564	0.241732108172147	-6.75352592570384	1.44294706353232e-11	2.53012234032489e-09	6507	SLC1A3	protein_coding
ENSG00000132749	39.6616549390948	-1.63056562339794	0.510318478777398	-3.19519220096515	0.00139737747395866	0.013547582917862	9633	TESMIN	protein_coding
ENSG00000144354	198.999376272358	-1.62890356722766	0.395775758149473	-4.11572344613505	3.85966872558407e-05	0.000843513998710184	83879	CDCA7	protein_coding
ENSG00000214975	80.057267700866	-1.62757357311502	0.47242720223531	-3.44513094380273	0.000570782813331656	0.00699831228345813	NA	PPIAP29	processed_pseudogene
ENSG00000135002	155.454031185502	-1.62748186919907	0.42246303038506	-3.85236518261889	0.00011698238657536	0.00204901372490268	55312	RFK	protein_coding
ENSG00000095002	587.942526231976	-1.62706689748354	0.262389629728848	-6.20095732885842	5.6120729817295e-10	6.26822425431939e-08	4436	MSH2	protein_coding
ENSG00000267374	6650.20870873443	-1.62119299409558	0.255827380969873	-6.33705816769666	2.34193595138493e-10	2.89317799691166e-08	647946	AC016205.1	lincRNA
ENSG00000132640	5562.54591182865	-1.61916801339609	0.292555900838752	-5.53455940814719	3.12011665660765e-08	2.1199892633042e-06	22903	BTBD3	protein_coding
ENSG00000145934	225.674988530973	-1.60905879986864	0.320171087943827	-5.02562180177537	5.01803952511582e-07	2.37968277471178e-05	57451	TENM2	protein_coding
ENSG00000173546	112.171614205202	-1.60729830078165	0.343326203582851	-4.68154857977152	2.84715905423746e-06	9.81577646880554e-05	1464	CSPG4	protein_coding
ENSG00000154654	579.781245621499	-1.60551986666874	0.327172517329527	-4.90725773599029	9.23586303760396e-07	3.91192775465475e-05	4685	NCAM2	protein_coding
ENSG00000272367	35.1981577490354	-1.60465665260147	0.634035958305815	-2.53086064217749	0.0113783045765493	0.0605103685831277	NA	AC018754.1	antisense_RNA
ENSG00000196177	95.2223770195478	-1.60358252311511	0.415719346639371	-3.85736804427864	0.000114614518137293	0.00202274777842515	36	ACADSB	protein_coding
ENSG00000249867	564.44581294112	-1.60186785005788	0.256953000400156	-6.23408890950204	4.54414956241086e-10	5.11044461477475e-08	105376603	AC090833.1	lincRNA
ENSG00000243444	421.794295976992	-1.60100602745988	0.260715567793569	-6.14081483898012	8.20992385599644e-10	8.63736956901509e-08	NA	PALM2	protein_coding
ENSG00000105173	85.6753390086568	-1.59924394867099	0.433573666669637	-3.68851725003295	0.000225564735691323	0.00341847968858588	898	CCNE1	protein_coding
ENSG00000250842	68.9238008319088	-1.59847321489695	0.437721654972461	-3.6518029134234	0.000260405704577834	0.00378807834482671	NA	AC137770.1	lincRNA
ENSG00000086848	28.3652284319615	-1.59613922715517	0.60918863314285	-2.6201067129578	0.00879022556703847	0.0506151865542713	79796	ALG9	protein_coding
ENSG00000111261	36.4493680134037	-1.58474349058147	0.567668012825051	-2.79167304617861	0.00524363108354447	0.0354571173519847	54682	MANSC1	protein_coding
ENSG00000223727	58.1534587088823	-1.58255201664485	0.481021616288777	-3.28998107996623	0.00100194119532022	0.0107845908066579	NA	AC034195.1	lincRNA
ENSG00000118985	2656.28384016205	-1.58177112896448	0.226238325756505	-6.99161436805764	2.71740970244327e-12	5.90837333569899e-10	22936	ELL2	protein_coding
ENSG00000187325	470.326011891621	-1.58126673488957	0.35412841539043	-4.46523539531898	7.99807658257345e-06	0.000230025810991226	51616	TAF9B	protein_coding
ENSG00000116985	26.4528650146272	-1.58025089542909	0.616662612431511	-2.56258586716994	0.0103895893008102	0.0569217920735278	656	BMP8B	protein_coding
ENSG00000147180	52.4662210394988	-1.57810400119992	0.464694710985345	-3.39600164127904	0.000683779495612907	0.00801033924925264	7552	ZNF711	protein_coding
ENSG00000269966	107.812185196544	-1.57665574145203	0.405869229897634	-3.88463974430801	0.000102481734147107	0.00184455810015108	NA	AL136164.2	lincRNA
ENSG00000105792	67.7993788336448	-1.57423260186391	0.446997965833382	-3.52178918516758	0.000428644867573435	0.00560988110394864	79846	CFAP69	protein_coding
ENSG00000105889	255.114928615689	-1.5735355184318	0.410635637559471	-3.83195069912535	0.000127131219211906	0.00220077366421289	256227	STEAP1B	protein_coding
ENSG00000241288	227.035387053972	-1.57142169287409	0.285532657074485	-5.5034744851065	3.72378443838215e-08	2.45845153185011e-06	101927056	AC092902.2	processed_transcript
ENSG00000137941	584.471318810128	-1.57138525142254	0.29566142994247	-5.31481313517392	1.06766833936132e-07	6.28536736821843e-06	79739	TTLL7	protein_coding
ENSG00000279198	39.3401028424589	-1.56898478206699	0.529919447933789	-2.96079864248166	0.00306842476053661	0.0241704377152873	NA	AC008894.3	TEC
ENSG00000137959	159.995176372033	-1.56695472460826	0.368411832558993	-4.25326926587611	2.10671998668702e-05	0.000507356246588026	10964	IFI44L	protein_coding
ENSG00000175305	148.258573450915	-1.56659304382486	0.429572359141433	-3.6468664952185	0.00026545775684019	0.0038444224163348	9134	CCNE2	protein_coding
ENSG00000140937	128.772837144248	-1.56578747677735	0.343967289720527	-4.55214063537713	5.31028173476265e-06	0.000162772113249576	1009	CDH11	protein_coding
ENSG00000205269	53.7988485830227	-1.56224910894519	0.49763153935909	-3.13936916248766	0.00169312003553691	0.0156428942886688	100113407	TMEM170B	protein_coding
ENSG00000169908	2081.19806107595	-1.56033501239854	0.298127318081013	-5.23378743834048	1.6607142422989e-07	9.18009055904005e-06	4071	TM4SF1	protein_coding
ENSG00000248161	37.3182460117857	-1.55900722835268	0.593862507074131	-2.62519894720019	0.00865983516723178	0.0500410815280116	NA	AC098487.1	lincRNA
ENSG00000272046	60.3947614610778	-1.55826093291729	0.570206868428705	-2.73279930354282	0.00627985851278581	0.0400099105877722	NA	AL445647.1	lincRNA
ENSG00000137801	2058.4829013343	-1.55741158028873	0.287146277280157	-5.42375682192538	5.83592646254105e-08	3.70297481808003e-06	7057	THBS1	protein_coding
ENSG00000154065	129.561974107972	-1.55719382915318	0.333711081973059	-4.66629342947291	3.06681659891005e-06	0.000103972096212944	147463	ANKRD29	protein_coding
ENSG00000179399	25101.0690237737	-1.55524270919542	0.252348656754135	-6.16307108268345	7.13474596091234e-10	7.70505313805282e-08	2262	GPC5	protein_coding
ENSG00000105176	953.273451271328	-1.55191244619986	0.26844832347041	-5.78104726502762	7.42370280732646e-09	5.71029819240909e-07	8725	URI1	protein_coding
ENSG00000164100	40.4730902023168	-1.54994301007857	0.543372479786078	-2.85245033147201	0.00433835916212057	0.0308479153003143	9348	NDST3	protein_coding
ENSG00000140396	1132.13493715848	-1.54524270718276	0.260826755762386	-5.92440258924388	3.13434735232199e-09	2.70432816266215e-07	10499	NCOA2	protein_coding
ENSG00000091129	39.0939963499071	-1.53799004155146	0.571601606040017	-2.69066781006173	0.00713091612965028	0.0441304931029249	4897	NRCAM	protein_coding
ENSG00000072195	140.065219407351	-1.53743160610398	0.326276024201855	-4.71205817180372	2.45227349831844e-06	8.78884042573162e-05	10290	SPEG	protein_coding
ENSG00000176771	2691.57941519818	-1.53734785171428	0.237949914375077	-6.46080439134337	1.04147872924136e-10	1.4152828031449e-08	344148	NCKAP5	protein_coding
ENSG00000261428	33.6417846521916	-1.5373427631529	0.604129004731058	-2.54472596268951	0.0109363527540953	0.0589662538752197	NA	AC097461.1	antisense_RNA
ENSG00000151502	113.628110714295	-1.53725726093521	0.37254243385535	-4.12639506599695	3.68494026319477e-05	0.00081093550434436	112936	VPS26B	protein_coding
ENSG00000250865	52.206365773572	-1.53399503878718	0.496960170950898	-3.08675650173733	0.00202353280313767	0.0178752705421267	NA	AC105362.1	lincRNA
ENSG00000233723	116.501453944172	-1.5303440059881	0.37957599378564	-4.03171968470782	5.53702054634171e-05	0.00111197283311816	400955	LINC01122	lincRNA
ENSG00000128849	44.3459408384516	-1.53025749879501	0.546920291435267	-2.79795341800027	0.0051427528879606	0.034957428655262	84952	CGNL1	protein_coding
ENSG00000248774	48.589562381712	-1.52969886303075	0.483602324431891	-3.16313381005304	0.001560805732932	0.0147036736492907	NA	AC097534.1	antisense_RNA
ENSG00000103494	285.50509287479	-1.52883444013276	0.327009900651762	-4.67519312744246	2.93677116852376e-06	0.00010039817074448	23322	RPGRIP1L	protein_coding
ENSG00000231952	28.3143411656938	-1.52865702238412	0.61457489235083	-2.48734050383478	0.0128702149346637	0.0661069718444361	NA	DPY19L1P2	unprocessed_pseudogene
ENSG00000184731	21.8183620321617	-1.5270415791863	0.661381322138074	-2.30886710596812	0.0209509568159235	0.0921876019420574	642273	FAM110C	protein_coding
ENSG00000244558	26.1051041753866	-1.52495952008618	0.634032081198778	-2.40517722258298	0.0161646246027942	0.0773691028464238	NA	KCNK15-AS1	antisense_RNA
ENSG00000272398	986.167774040977	-1.5249340279348	0.310323026848868	-4.91402150662014	8.92269555578327e-07	3.78912490698328e-05	100133941	CD24	protein_coding
ENSG00000247199	52.6273627951614	-1.52182195151292	0.491274937380821	-3.09769914098682	0.00195029313352596	0.0174552305863929	102546294	AC091948.1	antisense_RNA
ENSG00000137727	68.8992140161759	-1.52122258706935	0.474734037397503	-3.2043680613438	0.0013535931410789	0.0132386809474567	57569	ARHGAP20	protein_coding
ENSG00000147100	93.3642001915553	-1.52097356190651	0.410230960538647	-3.70760305343463	0.000209230281313116	0.00321575701920168	6567	SLC16A2	protein_coding
ENSG00000129173	80.290478649591	-1.52053687840791	0.453124756312079	-3.35566939838678	0.000791731519500779	0.00898942854114437	79733	E2F8	protein_coding
ENSG00000187123	439.573771874982	-1.51661129287148	0.271502033319298	-5.58600344288352	2.32354630587065e-08	1.61234338765246e-06	130574	LYPD6	protein_coding
ENSG00000202538	2446.14533783199	-1.5117559745132	0.321690938214376	-4.69940490989449	2.60920675922698e-06	9.1109924245641e-05	26834	RNU4-2	snRNA
ENSG00000280870	29.3595444077172	-1.5111624065849	0.586589660350089	-2.57618316300189	0.00998977122907394	0.0552964017082514	101928469	MIR325HG	lincRNA
ENSG00000005243	32.105112997489	-1.51045363999843	0.580961332333457	-2.59992112372028	0.00932451901532737	0.0527457573495507	51226	COPZ2	protein_coding
ENSG00000105696	23.572097510391	-1.50888120177315	0.635904340131064	-2.3728116110391	0.0176532652890957	0.0822725913316041	25789	TMEM59L	protein_coding
ENSG00000100473	35.9505777244566	-1.50566907487479	0.590990822261685	-2.5477029729712	0.0108434752533329	0.0585899771226305	1690	COCH	protein_coding
ENSG00000138028	34.0354540835432	-1.50245399748321	0.556748604805947	-2.69862193549076	0.00696272253713705	0.0433032480599138	10669	CGREF1	protein_coding
ENSG00000170647	44.4028588456308	-1.50182736996615	0.498169699953471	-3.01469031558205	0.00257241765102919	0.0212087566202551	NA	TMEM133	protein_coding
ENSG00000117479	437.001683539652	-1.50181290034693	0.289324523044233	-5.190755641952	2.09442344695574e-07	1.11613605063749e-05	10560	SLC19A2	protein_coding
ENSG00000126970	149.871114945544	-1.49845250104407	0.382113952336024	-3.92148073076997	8.80064872554801e-05	0.00162896911200354	55906	ZC4H2	protein_coding
ENSG00000203814	207.256129738938	-1.49747868450582	0.335185886110348	-4.46760662235291	7.90995892956133e-06	0.00022829681462718	440689	HIST2H2BF	protein_coding
ENSG00000253194	78.6086379223967	-1.4972765304487	0.455543765223509	-3.28678964514875	0.00101336500272245	0.0108788302168499	NA	AL365275.1	antisense_RNA
ENSG00000140416	3223.54320857998	-1.49665439368878	0.250827481224202	-5.96686769082929	2.4185136342882e-09	2.14340770838791e-07	7168	TPM1	protein_coding
ENSG00000230629	34.8523531712148	-1.49494154152419	0.587279887831297	-2.54553505492024	0.0109110407928693	0.0588965052000397	653658	RPS23P8	processed_pseudogene
ENSG00000144331	606.396779242073	-1.49486241864234	0.276734360065794	-5.40179549184617	6.5977144675551e-08	4.15401273445641e-06	151126	ZNF385B	protein_coding
ENSG00000137558	130.378727258287	-1.49328798595701	0.363380762405978	-4.1094304939805	3.96636070693311e-05	0.000862392587306109	51050	PI15	protein_coding
ENSG00000064042	10514.9455753015	-1.49324526578087	0.209004459660213	-7.14456173905809	9.02834728933946e-13	2.07359520066561e-10	22998	LIMCH1	protein_coding
ENSG00000139737	74.102295876663	-1.49314411455136	0.455658638884548	-3.27689192551374	0.00104956535058349	0.0111505934753258	122060	SLAIN1	protein_coding
ENSG00000197045	546.935457891148	-1.49133244544378	0.321782698343292	-4.63459487760513	3.57637178620412e-06	0.000117817969126526	2764	GMFB	protein_coding
ENSG00000124486	2975.67784644298	-1.48860098258122	0.219460301910282	-6.78300799563185	1.1769912019553e-11	2.10914236596539e-09	8239	USP9X	protein_coding
ENSG00000163558	841.577143832611	-1.4878725890073	0.223506424891576	-6.65695668359008	2.79555532319248e-11	4.46932555444116e-09	5584	PRKCI	protein_coding
ENSG00000178904	375.063804457188	-1.48531722843625	0.330004773137991	-4.5008961970837	6.76675478078881e-06	0.000199901214149136	147991	DPY19L3	protein_coding
ENSG00000136531	33.4595502340333	-1.48453716681781	0.64136694504805	-2.3146455835927	0.0206323360631392	0.0912324376589553	6326	SCN2A	protein_coding
ENSG00000079150	43.7527923609006	-1.48350265344332	0.561430454654582	-2.64236227504979	0.00823299413866832	0.0483629090127033	51661	FKBP7	protein_coding
ENSG00000004799	632.324774489514	-1.48295971661615	0.329827651021971	-4.49616553379074	6.91898783423283e-06	0.00020366053179212	5166	PDK4	protein_coding
ENSG00000137124	187.305192435706	-1.48015435983357	0.335932825761368	-4.40610219164772	1.05247324725749e-05	0.000283212561766137	219	ALDH1B1	protein_coding
ENSG00000146374	461.118475464885	-1.47969734275289	0.35626843497375	-4.15332147755925	3.27683873992322e-05	0.000739078967246582	84870	RSPO3	protein_coding
ENSG00000053108	15936.3586901178	-1.479157368783	0.214482169746221	-6.89641181144876	5.33324472275419e-12	1.0606002645604e-09	23105	FSTL4	protein_coding
ENSG00000171246	173.532567737418	-1.47912820105876	0.321211465773014	-4.60484247503169	4.12778193291245e-06	0.000131983803882359	4884	NPTX1	protein_coding
ENSG00000134318	4414.51105083941	-1.47837252131402	0.257332583993329	-5.74498766682553	9.19276864609389e-09	7.00497562204921e-07	9475	ROCK2	protein_coding
ENSG00000139278	748.256534418128	-1.47642651508074	0.28050269906924	-5.26350199117439	1.41336976300704e-07	7.94752438805372e-06	11010	GLIPR1	protein_coding
ENSG00000259582	84.1875785554729	-1.47562901050389	0.462902598107113	-3.18777431048776	0.00143372394130279	0.0138014972318917	101927310	AC026523.1	lincRNA
ENSG00000246876	129.170386350696	-1.47395948126237	0.385499556095167	-3.8235050026841	0.000131567921016405	0.00225365345379676	101927282	LINC02466	lincRNA
ENSG00000172061	26.4939760433201	-1.46532090978079	0.601513892204402	-2.43605497524047	0.0148484276621615	0.0728220480862759	131578	LRRC15	protein_coding
ENSG00000214357	103.855090962165	-1.46512405457567	0.347122963030452	-4.22076385205073	2.43475891374715e-05	0.000573751641712064	54492	NEURL1B	protein_coding
ENSG00000234840	74.7783778502535	-1.46311306049619	0.45070831967176	-3.24625261313512	0.00116935028667193	0.0120458592070494	441389	LINC01239	lincRNA
ENSG00000010404	299.045239811985	-1.46219299099515	0.367166485982648	-3.98237052350212	6.82312972733745e-05	0.00132458067218681	3423	IDS	protein_coding
ENSG00000079739	385.347730078758	-1.46029837514687	0.276507868562683	-5.2812181538907	1.28327778513871e-07	7.31692686792201e-06	5236	PGM1	protein_coding
ENSG00000205339	3493.00985380632	-1.45969412401624	0.250127248453843	-5.83580610684888	5.35311188964036e-09	4.36844833312757e-07	10527	IPO7	protein_coding
ENSG00000103175	64.2049855180666	-1.45895605512108	0.452856797116836	-3.22167198198125	0.00127444949430971	0.0126876971329112	58189	WFDC1	protein_coding
ENSG00000170961	94.1364860604958	-1.45805064036201	0.427980563350001	-3.40681508746372	0.000657256387219206	0.0078118658209793	3037	HAS2	protein_coding
ENSG00000114446	152.794410113872	-1.45737791883671	0.383149998074749	-3.80367460827284	0.000142565421893259	0.00239671580908596	55081	IFT57	protein_coding
ENSG00000170571	238.950255250958	-1.45727369466051	0.306904081542004	-4.74830340260909	2.05130152634168e-06	7.56800316517052e-05	133418	EMB	protein_coding
ENSG00000126016	97.5281020067303	-1.45613392108843	0.406942194215647	-3.57823283450621	0.000345925225640851	0.0047603397928484	154796	AMOT	protein_coding
ENSG00000072163	139.499279782754	-1.45610061163475	0.323791646827173	-4.49702957411978	6.8909406234998e-06	0.000203201751803637	55679	LIMS2	protein_coding
ENSG00000160211	464.603650169196	-1.45394698575943	0.249563534373669	-5.8259592668793	5.67854662366639e-09	4.58416137584791e-07	2539	G6PD	protein_coding
ENSG00000266049	30.7894275986982	-1.45327737576128	0.585694172234781	-2.48129048342096	0.0130907643386643	0.0666888766231173	NA	AP001011.1	antisense_RNA
ENSG00000117632	618.036273598492	-1.45051850429761	0.262707261727648	-5.52142523491179	3.36260891013766e-08	2.22902697144776e-06	3925	STMN1	protein_coding
ENSG00000163818	106.579334205493	-1.44928751174135	0.422628815570765	-3.4292207685462	0.000605316936292857	0.00733990594023283	54585	LZTFL1	protein_coding
ENSG00000213312	27.0640838081825	-1.44913745615662	0.609061430718278	-2.3792960497394	0.0173457387395608	0.0813742697428129	441154	AL135905.1	processed_pseudogene
ENSG00000147202	2260.87631867834	-1.44911032070161	0.241389183750564	-6.00321148688677	1.93452370373614e-09	1.78227559530086e-07	1730	DIAPH2	protein_coding
ENSG00000115361	29.583829927756	-1.44669820736831	0.600901098977621	-2.40754794729072	0.0160600531814945	0.0769589442346845	33	ACADL	protein_coding
ENSG00000248092	356.042995317308	-1.44612612799602	0.299964011271636	-4.82099876537011	1.42841241513088e-06	5.66742609575165e-05	NA	NNT-AS1	antisense_RNA
ENSG00000165512	85.6156966881188	-1.44352747538118	0.458585957675785	-3.1477794974301	0.00164515743174733	0.0153212919700192	7570	ZNF22	protein_coding
ENSG00000165410	470.365506740048	-1.44221379295894	0.346905939108307	-4.15736264609948	3.21942720450409e-05	0.000729155547553447	1073	CFL2	protein_coding
ENSG00000136859	29.211617453139	-1.44145149133008	0.632664816442742	-2.27838099079837	0.0227038879699257	0.0976527394895729	23452	ANGPTL2	protein_coding
ENSG00000085231	29.3790736182874	-1.43582596920666	0.610232462651125	-2.35291640003677	0.0186268213459201	0.085154913285091	102157402	AK6	protein_coding
ENSG00000247556	803.745386239614	-1.43466269882739	0.300204983400538	-4.77894364902411	1.76218569589541e-06	6.72973352294296e-05	729082	OIP5-AS1	processed_transcript
ENSG00000095397	903.174484815484	-1.42972698889143	0.216346636312369	-6.60850112237079	3.8823059604866e-11	5.86641413306858e-09	25861	WHRN	protein_coding
ENSG00000113441	753.426099459587	-1.42932752324589	0.261941717326686	-5.45666241266666	4.85167506799711e-08	3.13200744736375e-06	4012	LNPEP	protein_coding
ENSG00000176728	66.6180365893165	-1.42896381643764	0.487897263509361	-2.9288211336939	0.00340250156787742	0.0258910840258409	83869	TTTY14	lincRNA
ENSG00000141293	40.3500895418134	-1.42893097122158	0.513773630078227	-2.78124622901337	0.00541506484698984	0.0361011702615958	8631	SKAP1	protein_coding
ENSG00000206199	290.203965732797	-1.42716491095783	0.323103842174299	-4.41704716772742	1.0005840185831e-05	0.000272527330084341	389161	ANKUB1	protein_coding
ENSG00000242021	280.06246339112	-1.4264259156751	0.288453838306735	-4.94507517753418	7.61144852149401e-07	3.31648347119561e-05	NA	AC112493.1	lincRNA
ENSG00000187240	1756.93912240745	-1.42577723277465	0.246704194356322	-5.77929871234926	7.50126399384968e-09	5.74286910552614e-07	79659	DYNC2H1	protein_coding
ENSG00000185261	5876.98445165625	-1.42505732821456	0.278406858784235	-5.11861429864764	3.07788683893707e-07	1.56666909460992e-05	285600	KIAA0825	protein_coding
ENSG00000017427	35.3823143495406	-1.42336529089974	0.558036216986633	-2.55066830354818	0.0107516597880111	0.0581902808374038	3479	IGF1	protein_coding
ENSG00000106686	65.5558027927623	-1.42232229627159	0.451618952285582	-3.14938575777969	0.00163614065147459	0.0152547430552293	55064	SPATA6L	protein_coding
ENSG00000223404	55.1546834749212	-1.42038099232035	0.539944268150517	-2.63060666832452	0.00852326175219657	0.0495237316502768	101930749	LINC00397	lincRNA
ENSG00000184304	103.113084601267	-1.4200811247751	0.350110219817975	-4.0560973213333	4.98994744966799e-05	0.00103262783073269	5587	PRKD1	protein_coding
ENSG00000255248	7243.91571111563	-1.41993020822956	0.203834403654817	-6.9660969040052	3.25854738177196e-12	6.93620883947792e-10	399959	MIR100HG	processed_transcript
ENSG00000223361	27.7206789182776	-1.41791235422347	0.597197926269557	-2.37427541498774	0.01758342937349	0.0820643911830286	2502	FTH1P10	transcribed_processed_pseudogene
ENSG00000138180	543.826021992836	-1.41769372177103	0.288452151788304	-4.9148314997195	8.88588511753474e-07	3.78334539455976e-05	55165	CEP55	protein_coding
ENSG00000152580	573.522818688405	-1.41748720867886	0.290951634022119	-4.87189980370105	1.10530223135784e-06	4.56307936373475e-05	285313	IGSF10	protein_coding
ENSG00000151617	163.567748443001	-1.4151431957328	0.364524921380774	-3.88215760495171	0.000103533736909247	0.00186143842092514	1909	EDNRA	protein_coding
ENSG00000006016	220.717999616639	-1.41492515500853	0.292522845044245	-4.83697317655488	1.31831210200902e-06	5.3212166949161e-05	9244	CRLF1	protein_coding
ENSG00000139329	161.776259423665	-1.41211924785153	0.388424347856979	-3.63550651662928	0.00027743498006073	0.0039876954051178	4060	LUM	protein_coding
ENSG00000163281	231.603161630588	-1.41016982763916	0.348350155219855	-4.04813893867555	5.16264985796177e-05	0.00106163091089259	132789	GNPDA2	protein_coding
ENSG00000277157	331.030477366211	-1.40615541641654	0.396598348284492	-3.54554027392939	0.000391809109522287	0.00525430193172692	8360	HIST1H4D	protein_coding
ENSG00000135480	3653.51726643645	-1.40534138338254	0.217075146787528	-6.47398564128613	9.54509764004578e-11	1.31908395945955e-08	3855	KRT7	protein_coding
ENSG00000116237	472.733046716186	-1.40489116181418	0.30643606238801	-4.5846143266105	4.54825172539589e-06	0.000142084944226113	23463	ICMT	protein_coding
ENSG00000133740	377.709184860154	-1.40006979362064	0.335091846961154	-4.17816728851342	2.93867482621253e-05	0.000674763125263641	1875	E2F5	protein_coding
ENSG00000176907	387.823004240279	-1.39840906185651	0.368814109319497	-3.79163656302826	0.000149657816778145	0.00248520368452262	56892	C8orf4	protein_coding
ENSG00000204291	182.039989473864	-1.39724992637664	0.306549970415361	-4.55798421537419	5.16469178947566e-06	0.00015920723820601	1306	COL15A1	protein_coding
ENSG00000234851	65.2282791018497	-1.39673576167545	0.510026844747668	-2.73855342333299	0.00617101334730781	0.0395101329471074	647099	RPL23AP42	processed_pseudogene
ENSG00000106034	213.887386631221	-1.39672525298012	0.3420381219453	-4.08353678542151	4.43554040927433e-05	0.00094797323006601	79974	CPED1	protein_coding
ENSG00000271793	204.874201275727	-1.39541795657605	0.318524438376981	-4.38088193071248	1.18199910706915e-05	0.000313922792165744	NA	AL589666.1	protein_coding
ENSG00000129493	456.628899410195	-1.39481730423812	0.267954431210524	-5.20542727334952	1.93550740070707e-07	1.04166069911981e-05	25938	HEATR5A	protein_coding
ENSG00000248874	6546.34223135423	-1.39437975611388	0.296582598250306	-4.70148877358298	2.58271466177426e-06	9.05727483646299e-05	439936	C5orf17	lincRNA
ENSG00000197381	3428.57948248954	-1.39375634970991	0.21006821633966	-6.63477975866819	3.24987415307504e-11	5.1452133800189e-09	104	ADARB1	protein_coding
ENSG00000277775	378.455682511982	-1.38864231293665	0.352631221247023	-3.93794488198164	8.21824655694062e-05	0.00154217429924086	8968	HIST1H3F	protein_coding
ENSG00000154511	340.344050214299	-1.38842939234754	0.274946439509137	-5.04981768385982	4.42231923818563e-07	2.15267939752517e-05	388650	FAM69A	protein_coding
ENSG00000064933	669.569778139066	-1.38764809495518	0.298324168832661	-4.65147728521303	3.29565580640924e-06	0.000110127580399827	5378	PMS1	protein_coding
ENSG00000021826	6356.49269678657	-1.38713524976675	0.276163488504247	-5.02287705474655	5.090313179027e-07	2.39906754365298e-05	1373	CPS1	protein_coding
ENSG00000154274	212.95697113487	-1.38602339788941	0.289115932160798	-4.79400560021211	1.63483706981084e-06	6.30243217432753e-05	55286	C4orf19	protein_coding
ENSG00000115318	29.2004285125439	-1.3859003502614	0.582881663133501	-2.37767018233335	0.0174224014130797	0.0816399712192791	84695	LOXL3	protein_coding
ENSG00000108821	738.406722705473	-1.38584024985352	0.241540251083969	-5.73751266562914	9.60770968656717e-09	7.21995031607607e-07	1277	COL1A1	protein_coding
ENSG00000159147	265.02641611632	-1.3854327739719	0.357647995886237	-3.873732804063	0.000107180922433758	0.00191434753792694	29980	DONSON	protein_coding
ENSG00000240875	149.733132671548	-1.38529981472142	0.31956349455858	-4.3349751717885	1.45776574772926e-05	0.000374949306754274	730091	LINC00886	lincRNA
ENSG00000164120	38.9575688526779	-1.3840105989482	0.544901540648117	-2.53992785063891	0.0110875338811164	0.0595731186159355	3248	HPGD	protein_coding
ENSG00000236552	51.4425159872381	-1.38291212269442	0.505874869476756	-2.73370393774415	0.00626263272894799	0.039970548693133	728658	RPL13AP5	processed_pseudogene
ENSG00000164976	146.518581189624	-1.38290902696622	0.310935496377712	-4.44757527872056	8.68450284094412e-06	0.00024459099797457	57462	KIAA1161	protein_coding
ENSG00000154553	83.0346738576812	-1.38128638131131	0.453061363519612	-3.04878432047431	0.00229769375315652	0.0195657921841898	27295	PDLIM3	protein_coding
ENSG00000203865	37.8524776352622	-1.38103486970842	0.531590209532645	-2.59793134813859	0.00937872427496813	0.0528542555284465	84852	ATP1A1-AS1	processed_transcript
ENSG00000151623	257.540931986239	-1.37884136592277	0.305583314667843	-4.51216182212539	6.41701985599796e-06	0.000191302272014184	4306	NR3C2	protein_coding
ENSG00000141314	43.7074371076223	-1.37722622042471	0.484341791553075	-2.84350069402134	0.00446209122200938	0.0315800596457403	162494	RHBDL3	protein_coding
ENSG00000154864	1637.4129425238	-1.37491158203038	0.242418954269176	-5.67163399485548	1.41441907732737e-08	1.02968445955256e-06	63895	PIEZO2	protein_coding
ENSG00000164924	3613.51091234674	-1.37439146429206	0.250692981575109	-5.48236913397706	4.19667423097713e-08	2.74840026845558e-06	7534	YWHAZ	protein_coding
ENSG00000282826	161.664244155488	-1.37408524456954	0.374904028172664	-3.66516532582225	0.00024717885589093	0.00364773357738768	100289097	FRG1CP	unprocessed_pseudogene
ENSG00000155530	58.734270384477	-1.37348660204193	0.435967244107448	-3.15043531505184	0.00163027352743391	0.0152174415637463	136332	LRGUK	protein_coding
ENSG00000187630	113.447869044875	-1.37341511410898	0.366170391437627	-3.75075414676974	0.000176303503957504	0.00280485974540001	317749	DHRS4L2	protein_coding
ENSG00000214413	192.613760627993	-1.37263722463929	0.323267368724337	-4.24613603920473	2.17488610512593e-05	0.000520791009049759	92482	BBIP1	protein_coding
ENSG00000144730	48.2579401965207	-1.37250675182245	0.468534433596966	-2.92936154400785	0.00339659095578143	0.0258823405214615	54756	IL17RD	protein_coding
ENSG00000140284	379.260961975022	-1.37047270711015	0.308478562416226	-4.44268378449256	8.88436890363226e-06	0.000249358698298677	11001	SLC27A2	protein_coding
ENSG00000248515	1181.06516917342	-1.37004092335336	0.272647009428397	-5.02496222579388	5.03531636247337e-07	2.38002620066241e-05	NA	AC024230.1	lincRNA
ENSG00000143473	141.881173243471	-1.36974133178298	0.403761658524063	-3.39245023113393	0.000692705147368162	0.0080916495975162	3756	KCNH1	protein_coding
ENSG00000259316	79.3130531090986	-1.36970629563657	0.425467410220631	-3.21929779516202	0.00128504955424714	0.0127387860675429	NA	AC087632.1	protein_coding
ENSG00000174640	279.706312948079	-1.36831150886605	0.290348218117675	-4.71265681510566	2.44507787044747e-06	8.78235348753016e-05	6578	SLCO2A1	protein_coding
ENSG00000087206	744.425444625267	-1.36813854291168	0.2194305974491	-6.23494881213655	4.51925842235129e-10	5.11044461477475e-08	51720	UIMC1	protein_coding
ENSG00000140367	529.381852627857	-1.36530885534337	0.287572471379224	-4.74770359205533	2.05739250949227e-06	7.57334077929807e-05	92912	UBE2Q2	protein_coding
ENSG00000070087	111.94611791899	-1.36288736868065	0.346634702029983	-3.93176840258412	8.43232813928969e-05	0.00157690338265364	5217	PFN2	protein_coding
ENSG00000162520	210.76116041729	-1.3622970369159	0.327979399778372	-4.1536054942367	3.27277224112341e-05	0.000739078967246582	81493	SYNC	protein_coding
ENSG00000112414	258.696295419724	-1.36043404046665	0.326412836043304	-4.16783254285432	3.07509704038049e-05	0.000698406788822906	57211	ADGRG6	protein_coding
ENSG00000255558	64.4322051396174	-1.35306012051687	0.461115156604413	-2.9343215054578	0.00334277756595503	0.02565208177319	NA	AC013762.1	lincRNA
ENSG00000011677	319.359372640168	-1.35282548616891	0.3085237233202	-4.38483456510371	1.16073958172142e-05	0.00031064240683329	2556	GABRA3	protein_coding
ENSG00000200972	161.939241280546	-1.35274914235084	0.399462377161928	-3.38642440362409	0.000708097825435358	0.00821847063300667	100873838	RNU5A-8P	snRNA
ENSG00000200795	1316.15235006849	-1.34846156387349	0.308649309917694	-4.3689116435513	1.24867270020533e-05	0.000327365043766051	26835	RNU4-1	snRNA
ENSG00000078177	560.994282268266	-1.34754257307978	0.253287408683062	-5.32021145498772	1.03646713569615e-07	6.14606166610805e-06	55728	N4BP2	protein_coding
ENSG00000185585	413.747739340464	-1.34612432569876	0.272067804844155	-4.94775310320104	7.50750503251713e-07	3.28537004894237e-05	169611	OLFML2A	protein_coding
ENSG00000156475	574.827081117259	-1.3457092804214	0.295424402316177	-4.55517306583617	5.23424657663615e-06	0.000160743613795114	5521	PPP2R2B	protein_coding
ENSG00000132854	41.7722646158801	-1.34506416556002	0.508085888460979	-2.64731651893403	0.00811333742792861	0.047953478749945	163782	KANK4	protein_coding
ENSG00000085719	448.772072225308	-1.34388241788244	0.307514938552491	-4.37013702231266	1.24168596217216e-05	0.000326057535992615	8895	CPNE3	protein_coding
ENSG00000146243	185.706769318198	-1.3414909648305	0.357556297130042	-3.75183146150159	0.000175547465252538	0.00279989788530398	134728	IRAK1BP1	protein_coding
ENSG00000277224	357.175717191555	-1.34112936308905	0.332714961556095	-4.03086581023179	5.55717656402561e-05	0.00111327860232882	8343	HIST1H2BF	protein_coding
ENSG00000218283	71.3787967950711	-1.34102502165583	0.415641425106884	-3.22639886366229	0.00125358526472589	0.0125599325926939	NA	MORF4L1P1	processed_pseudogene
ENSG00000183688	37.0549368581068	-1.33731380732599	0.581523835351484	-2.29967152854138	0.0214668363210957	0.0939253286525645	359845	RFLNB	protein_coding
ENSG00000280987	178.015736340436	-1.3348541194887	0.336539359767337	-3.96641308289031	7.29623654939864e-05	0.00140306284682834	9782	MATR3	protein_coding
ENSG00000270571	51.4370479588518	-1.33290562491389	0.49317806561949	-2.70268634765742	0.00687816172158861	0.0428754522912636	105374811	AC007681.1	antisense_RNA
ENSG00000168077	1302.94981170013	-1.33012289103546	0.233437850388656	-5.69797438085089	1.21239264094728e-08	8.86568914615572e-07	51435	SCARA3	protein_coding
ENSG00000184678	626.574781119861	-1.32986511986645	0.298807870570072	-4.45056924815704	8.56429715802067e-06	0.000243101726905582	8349	HIST2H2BE	protein_coding
ENSG00000050405	1076.80296050142	-1.32841414456723	0.26102938134307	-5.08913647089138	3.59697692450476e-07	1.77745159720906e-05	51474	LIMA1	protein_coding
ENSG00000111716	2681.50339124998	-1.32816012228698	0.259837406806022	-5.11150468522994	3.1960289656142e-07	1.60856926982317e-05	3945	LDHB	protein_coding
ENSG00000134256	32.3877633129395	-1.32756362838349	0.5572855094147	-2.38219656882482	0.0172097082859851	0.0810625976370764	9398	CD101	protein_coding
ENSG00000151338	1074.84704825782	-1.32713593169849	0.232769837433524	-5.70149443042638	1.18761616695921e-08	8.76310264009225e-07	145282	MIPOL1	protein_coding
ENSG00000215417	254.69686993433	-1.32636126236631	0.36540784429734	-3.62981058854068	0.000283629269953157	0.00406070456990881	407975	MIR17HG	processed_transcript
ENSG00000035403	3114.42281522553	-1.32539429010033	0.20524210399354	-6.45771147494204	1.06298154194778e-10	1.4325652896316e-08	7414	VCL	protein_coding
ENSG00000127329	225.341682886106	-1.32349127151315	0.287656378039837	-4.60094533808619	4.20577796769382e-06	0.000133431169881679	5787	PTPRB	protein_coding
ENSG00000267165	55.4930413290985	-1.32346794732738	0.531216040021713	-2.49139304467028	0.0127243271007767	0.0655594319217586	NA	CHMP1B-AS1	antisense_RNA
ENSG00000162614	132.254289777098	-1.32291489085102	0.358566892237124	-3.68945075379733	0.000224738724851694	0.00340912966154099	91624	NEXN	protein_coding
ENSG00000119636	38.8680794431153	-1.32139143172502	0.532590896927284	-2.4810627431836	0.0130991313406522	0.0666893854854182	80127	BBOF1	protein_coding
ENSG00000089057	292.677954804343	-1.32060195316086	0.262118502785192	-5.03818669467643	4.69962924521597e-07	2.26067416229312e-05	9962	SLC23A2	protein_coding
ENSG00000156253	88.1212051082363	-1.32014536752964	0.436303445944453	-3.02575049498396	0.00248016870196933	0.0206347505219458	10069	RWDD2B	protein_coding
ENSG00000234231	41.5998868770247	-1.31954928863627	0.507400676879339	-2.60060608659783	0.00930592410332065	0.0526732746799201	730268	AC093616.1	unprocessed_pseudogene
ENSG00000232295	67.3807949548559	-1.31897897982236	0.466085400367108	-2.82990837898693	0.0046561335692959	0.032652915399361	NA	AL589935.1	processed_transcript
ENSG00000101210	424.042938705533	-1.3180997271654	0.247602041158012	-5.32346066696694	1.01811475533583e-07	6.05926909316106e-06	1917	EEF1A2	protein_coding
ENSG00000006611	113.055707984468	-1.3161714632986	0.350844077699035	-3.75144272615499	0.0001758199199455	0.00279989788530398	10083	USH1C	protein_coding
ENSG00000184009	9228.83892013986	-1.31563841380332	0.237962646548879	-5.52876021881477	3.22501784656456e-08	2.1642125935773e-06	71	ACTG1	protein_coding
ENSG00000111432	43.2348172671992	-1.31525820862068	0.53370718230767	-2.46438169134937	0.0137249865776448	0.0687598636318446	11211	FZD10	protein_coding
ENSG00000104412	217.61648187134	-1.31481823673668	0.301797848087349	-4.35661899204839	1.32086899233943e-05	0.000342984246147755	9694	EMC2	protein_coding
ENSG00000174684	51.9908710379099	-1.31329880613112	0.467441549143264	-2.80954658082527	0.00496113393432693	0.0342221705021444	11041	B4GAT1	protein_coding
ENSG00000152749	450.550491132033	-1.31240874329739	0.312488275396782	-4.19986555217458	2.67073520421392e-05	0.000619511791964672	160897	GPR180	protein_coding
ENSG00000132849	1032.73396482604	-1.31209847756863	0.228824174774084	-5.73409028510234	9.80371017261738e-09	7.33344503600328e-07	10207	PATJ	protein_coding
ENSG00000121753	152.544938749772	-1.31205758161976	0.309976928725668	-4.23275882825763	2.30842008468451e-05	0.000547142533734742	576	ADGRB2	protein_coding
ENSG00000196549	32.7581582404593	-1.31163826961242	0.547001383825999	-2.39787011220735	0.0164907116846564	0.0785609218351421	4311	MME	protein_coding
ENSG00000259345	139.887160018977	-1.31013558909501	0.337108641456721	-3.88638981022149	0.000101746078664965	0.00183536869998848	NA	AC013652.1	lincRNA
ENSG00000138772	998.456519578525	-1.31005098533417	0.255353540779451	-5.13034196171834	2.8921628917666e-07	1.48309749295717e-05	306	ANXA3	protein_coding
ENSG00000143643	291.533000678296	-1.30973663767165	0.310753096035367	-4.21471790428306	2.50090587040587e-05	0.000585952184320526	79573	TTC13	protein_coding
ENSG00000213139	40.8086482334613	-1.30944539134721	0.565462573482931	-2.31570656088124	0.0205742959450984	0.0911025767695051	1427	CRYGS	protein_coding
ENSG00000170396	4261.94095455509	-1.30678544432045	0.288748729657212	-4.52568378697906	6.02005375536083e-06	0.000181123646842563	91752	ZNF804A	protein_coding
ENSG00000184260	331.754426448966	-1.30660662446986	0.35772290350175	-3.65256630671249	0.000259632524978407	0.00378020320073472	8338	HIST2H2AC	protein_coding
ENSG00000132000	49.0458132580451	-1.30600095643348	0.473323926666169	-2.75921178469094	0.0057940971529752	0.0377680674713724	79883	PODNL1	protein_coding
ENSG00000139974	901.995290069094	-1.30479654673536	0.227382498205217	-5.73833323599847	9.56128460440423e-09	7.21832722426017e-07	145389	SLC38A6	protein_coding
ENSG00000128581	46.0756488361446	-1.30465131936315	0.483033239559986	-2.70095557099054	0.00691405739292722	0.0430662849146158	64792	IFT22	protein_coding
ENSG00000149212	1219.35730008253	-1.30180340342798	0.294470949333991	-4.42082115866534	9.83265288428903e-06	0.000269447344006766	143686	SESN3	protein_coding
ENSG00000094916	3080.24642940155	-1.30135663304241	0.270115866157435	-4.81777191230939	1.45170182404091e-06	5.74105313454653e-05	23468	CBX5	protein_coding
ENSG00000162458	107.818254606015	-1.30065493822422	0.345545462141074	-3.76406314284982	0.000167174641600188	0.00270180067450373	54751	FBLIM1	protein_coding
ENSG00000196159	909.501420103559	-1.30056260377039	0.304194874086497	-4.27542576999695	1.90772357346188e-05	0.000468512775789801	79633	FAT4	protein_coding
ENSG00000256879	38.1224417019735	-1.29728520803764	0.569249391821322	-2.2789399983142	0.0226706323160034	0.0975752468950082	NA	AC129102.1	antisense_RNA
ENSG00000189283	1347.46347677469	-1.29714310129372	0.24324277089296	-5.33270977193617	9.67578922093778e-08	5.8461166635525e-06	2272	FHIT	protein_coding
ENSG00000198252	302.929177063693	-1.29647307274847	0.304276164279793	-4.26084335530244	2.03656941470275e-05	0.000494937964911442	6815	STYX	protein_coding
ENSG00000120805	235.82830682416	-1.29509013969636	0.34743129218655	-3.72761512512515	0.00019330026969317	0.00302335604092032	400	ARL1	protein_coding
ENSG00000214194	107.316754463808	-1.29262237951815	0.391756248844528	-3.29955778198994	0.00096837289891369	0.0104995058926766	401397	SMIM30	protein_coding
ENSG00000116117	1810.24862858191	-1.29199483649086	0.25878482658349	-4.99254478536451	5.95888901656951e-07	2.72094761051823e-05	117583	PARD3B	protein_coding
ENSG00000160131	732.321298984177	-1.29079904896282	0.299591960944695	-4.30852364960857	1.64347905447908e-05	0.000414222765709279	203547	VMA21	protein_coding
ENSG00000163320	617.038313503654	-1.29076045965706	0.287484501837397	-4.48984363124772	7.12754772911119e-06	0.000209044821616216	8545	CGGBP1	protein_coding
ENSG00000102760	227.725730903644	-1.29065911506656	0.279715706232787	-4.61418177923994	3.94646916895061e-06	0.000126933082323624	28984	RGCC	protein_coding
ENSG00000226953	80.133317444846	-1.28766899598127	0.490284573656185	-2.6263706124359	0.0086300795650217	0.049957652632875	101928161	AC010890.1	antisense_RNA
ENSG00000150667	97.2734930630569	-1.28732555683385	0.364054675788665	-3.53607752474286	0.000406115496696337	0.0053929359972534	161835	FSIP1	protein_coding
ENSG00000156140	630.237642491098	-1.28706406358829	0.296129913238555	-4.34628183796976	1.38464634824187e-05	0.000357354892106295	9508	ADAMTS3	protein_coding
ENSG00000077097	1556.27642525808	-1.28262403836964	0.260537202154884	-4.92299766697864	8.52284690961149e-07	3.65475205568925e-05	7155	TOP2B	protein_coding
ENSG00000155158	103.50350102035	-1.28176797201197	0.374646396029415	-3.42127399488271	0.00062328504361386	0.00751212801641627	158219	TTC39B	protein_coding
ENSG00000118600	91.1350703765653	-1.28162744073631	0.401887856693352	-3.18901758137523	0.00142757194961034	0.0137666562875788	10329	TMEM5	protein_coding
ENSG00000182263	1140.3365953474	-1.27941150270906	0.259904243638273	-4.92262644425965	8.53903558727911e-07	3.65475205568925e-05	55137	FIGN	protein_coding
ENSG00000170153	551.85742427837	-1.27924416401094	0.271382564927162	-4.71380379338033	2.43134789660365e-06	8.75231570638317e-05	57484	RNF150	protein_coding
ENSG00000167637	176.326159768423	-1.27825184636846	0.3611829600768	-3.53907018785344	0.000401539074595262	0.00534958961554325	284349	ZNF283	protein_coding
ENSG00000132031	49.3937516897255	-1.27801722565842	0.481816988580115	-2.65249515054389	0.00798992756406276	0.0475864677820202	4148	MATN3	protein_coding
ENSG00000115365	881.240696555565	-1.27600971077901	0.30602039867628	-4.16968841390479	3.05016363079364e-05	0.000694679026918321	10314	LANCL1	protein_coding
ENSG00000114450	485.841987976815	-1.27597275307754	0.309372630534755	-4.12438796176638	3.71721879088298e-05	0.000815836969353011	59345	GNB4	protein_coding
ENSG00000144061	59.7589150428418	-1.27570196793152	0.444483013468535	-2.87008036139906	0.00410367491050047	0.0295576973345985	4867	NPHP1	protein_coding
ENSG00000130052	96.722090918572	-1.27509289882773	0.361717170793569	-3.52511022916139	0.00042330660925582	0.00556682328801182	9754	STARD8	protein_coding
ENSG00000141639	151.410435181741	-1.27299444155494	0.307375782150247	-4.14149232138496	3.45053426644595e-05	0.000769738198124953	5596	MAPK4	protein_coding
ENSG00000125970	912.182648202274	-1.27252721631436	0.215413748125081	-5.90736305082747	3.47627098030612e-09	2.95247660811729e-07	22913	RALY	protein_coding
ENSG00000278828	653.543683230953	-1.27166479247685	0.337699373368664	-3.76567116424163	0.000166102286264244	0.00269278668840459	8357	HIST1H3H	protein_coding
ENSG00000274641	336.648307812926	-1.26827403716933	0.340207334335196	-3.72794443026244	0.000193047929603707	0.00302335604092032	8348	HIST1H2BO	protein_coding
ENSG00000230590	6147.90677667188	-1.26793606434257	0.218561015620154	-5.80129105250029	6.58062618328193e-09	5.15914765244127e-07	100302692	FTX	lincRNA
ENSG00000254602	70.757643264335	-1.26720136950028	0.419095249141631	-3.02365959073909	0.00249737269892635	0.0207144743648993	NA	AP000662.2	sense_overlapping
ENSG00000180998	138.443922221489	-1.26594396997382	0.346028055790653	-3.65850094750616	0.000253694803191852	0.00371031493780227	283554	GPR137C	protein_coding
ENSG00000164542	98.8032249383399	-1.26564257305172	0.390862445701797	-3.23807668649069	0.00120338458094652	0.0122647452259343	23366	KIAA0895	protein_coding
ENSG00000172986	302.499124652084	-1.2647990741305	0.306625853612665	-4.12489377274826	3.70905906228793e-05	0.000815143209282065	727936	GXYLT2	protein_coding
ENSG00000185477	196.469427967594	-1.26360691734207	0.353817326504518	-3.57135398038777	0.000355140526897871	0.00486661896817108	285513	GPRIN3	protein_coding
ENSG00000182253	384.784892153417	-1.26227945849667	0.247797658295872	-5.09399268410155	3.50600300879582e-07	1.74382947108628e-05	23336	SYNM	protein_coding
ENSG00000224081	62.7683210254593	-1.26213409509588	0.434060574043132	-2.90773723892846	0.00364054089523685	0.0271575024604882	101928079	SLC44A3-AS1	transcribed_processed_pseudogene
ENSG00000111237	256.902695517012	-1.25949273903985	0.375474444293526	-3.35440336401495	0.000795363287293633	0.00900693689298422	51699	VPS29	protein_coding
ENSG00000281641	150.072274804878	-1.2585029515482	0.318033735180436	-3.95713665669522	7.58535402854597e-05	0.00144281863148454	NA	SAMD12-AS1	lincRNA
ENSG00000170364	81.506084060946	-1.25804607953649	0.389760217253752	-3.22774368405446	0.00124770718225007	0.012520837551355	6419	SETMAR	protein_coding
ENSG00000101084	63.9823435153138	-1.25788426853279	0.474843652859105	-2.64904934699849	0.0080718544551502	0.0477951091503756	55969	C20orf24	protein_coding
ENSG00000091136	1767.99365713004	-1.25737046408838	0.216433116215374	-5.80951051334103	6.26557597096675e-09	4.98403645651487e-07	3912	LAMB1	protein_coding
ENSG00000218336	1242.60617510269	-1.25633268217786	0.234266449492845	-5.36283656877734	8.19251247312599e-08	5.06042806436612e-06	55714	TENM3	protein_coding
ENSG00000092841	1059.31427701697	-1.25618107371869	0.261342516513797	-4.80664642889199	1.53483078967913e-06	6.00203493700181e-05	4637	MYL6	protein_coding
ENSG00000101489	67.3333102270131	-1.25580576316522	0.420863788420501	-2.98387696379926	0.00284621196012286	0.022852377367663	56853	CELF4	protein_coding
ENSG00000151835	1622.32220113537	-1.25543564142446	0.287795956122569	-4.36224211882179	1.28736286513664e-05	0.000335351856897494	26278	SACS	protein_coding
ENSG00000127920	538.921589801651	-1.25427238747654	0.308770125385885	-4.06215590290354	4.86215862883116e-05	0.00101355009827426	2791	GNG11	protein_coding
ENSG00000134333	3871.46118438383	-1.25377494604488	0.273787115849271	-4.57937891692143	4.663586688854e-06	0.000144855444066938	3939	LDHA	protein_coding
ENSG00000147027	102.071779161065	-1.25284542122038	0.399220432394995	-3.13822970859567	0.00169971616190268	0.0156949441971387	83604	TMEM47	protein_coding
ENSG00000133640	107.777231910137	-1.25239122988688	0.403035092771697	-3.10739995684771	0.00188740855947527	0.0170326349636764	84125	LRRIQ1	protein_coding
ENSG00000199347	181.254072129986	-1.25134692649197	0.383208666654078	-3.26544526619894	0.00109292125156045	0.0114908232425508	26829	RNU5E-1	snRNA
ENSG00000162980	325.252259918899	-1.25066822351657	0.305528096835518	-4.09346386296469	4.24976335520974e-05	0.000917892596468943	26225	ARL5A	protein_coding
ENSG00000079308	629.322461320667	-1.25057456489797	0.225622700196887	-5.54276925064131	2.9772509326754e-08	2.03138204849948e-06	7145	TNS1	protein_coding
ENSG00000266953	45.7111841605542	-1.25049317241415	0.502041057212621	-2.49081853854146	0.012744919364375	0.0656240606488361	NA	AC092073.1	protein_coding
ENSG00000061455	50.2460502813496	-1.24755428816709	0.469016604271765	-2.65993629394881	0.0078155432725436	0.0469359223328354	93166	PRDM6	protein_coding
ENSG00000108852	50.4099572041179	-1.24700971663175	0.46078845293977	-2.70625209611047	0.00680473673004387	0.0424827112774982	4355	MPP2	protein_coding
ENSG00000154309	89.330122222943	-1.24672938268879	0.461012683896828	-2.70432772510832	0.00684427493083885	0.0426968597158336	84976	DISP1	protein_coding
ENSG00000136643	1223.70326268232	-1.24641465168062	0.234867339646251	-5.30688793749668	1.11512685844561e-07	6.49441917166875e-06	26750	RPS6KC1	protein_coding
ENSG00000163584	153.60295665332	-1.2450915813941	0.326799323967703	-3.80995764090731	0.000138990603475591	0.00235360308502229	200916	RPL22L1	protein_coding
ENSG00000183625	159.695211504433	-1.24505712447456	0.316026714319645	-3.93972113134476	8.15763792433982e-05	0.00153256453493329	1232	CCR3	protein_coding
ENSG00000071967	387.270568544843	-1.2428178083862	0.298760165577434	-4.15991805997335	3.18361789329366e-05	0.00072204808047204	79901	CYBRD1	protein_coding
ENSG00000151470	57.0386828458587	-1.24133795366792	0.467545645124366	-2.65500912394922	0.00793062634602659	0.0473716937086651	132321	C4orf33	protein_coding
ENSG00000149100	933.974671485754	-1.24094549123138	0.272903573878598	-4.54719399088346	5.4365883526893e-06	0.000166127143187263	10480	EIF3M	protein_coding
ENSG00000182809	58.3267392057028	-1.24054883573351	0.4345580575709	-2.85473670116245	0.00430725216518817	0.0306985843783756	1397	CRIP2	protein_coding
ENSG00000127720	329.491180302596	-1.24000369894677	0.316232419943426	-3.92117828769299	8.81170346684542e-05	0.00162916608201642	84190	METTL25	protein_coding
ENSG00000172469	170.684058707706	-1.23862482461453	0.404122314853463	-3.06497508078381	0.00217688133943575	0.0188720914418813	79694	MANEA	protein_coding
ENSG00000044574	2705.12503993743	-1.23792538152269	0.241201217524274	-5.1323347130207	2.86170003376388e-07	1.47676400160087e-05	3309	HSPA5	protein_coding
ENSG00000075223	3614.83534624288	-1.23630045346883	0.250507031226496	-4.9351926267931	8.00716923923238e-07	3.45430975619477e-05	10512	SEMA3C	protein_coding
ENSG00000264869	52.9713008473906	-1.23518586891781	0.529490338261826	-2.33278263957108	0.0196595562803011	0.0880012034759458	NA	AC068112.1	lincRNA
ENSG00000039560	2768.45092239085	-1.23515096715915	0.223205435648081	-5.53369573448275	3.13552710951848e-08	2.12161994086796e-06	26064	RAI14	protein_coding
ENSG00000180964	62.6879281528201	-1.23291407022671	0.491648573148119	-2.50771412257362	0.0121514933669367	0.0633283484610538	90843	TCEAL8	protein_coding
ENSG00000169884	43.5275600595842	-1.23046651384947	0.488976827969258	-2.51641068342573	0.0118556945514884	0.0622643513852245	7480	WNT10B	protein_coding
ENSG00000179387	300.086817864062	-1.22882984197807	0.325419919616852	-3.7761359028817	0.000159280107434504	0.00260258588370186	255520	ELMOD2	protein_coding
ENSG00000175611	134.061323790773	-1.22764187637591	0.393378727119135	-3.12076325368788	0.00180382988264304	0.0163963511127425	100128782	LINC00476	processed_transcript
ENSG00000132646	389.872999041769	-1.22713490787857	0.305987572320311	-4.01040767300834	6.06139993752697e-05	0.0011980999852273	5111	PCNA	protein_coding
ENSG00000166165	427.20508767159	-1.2258111007763	0.246896878820357	-4.96487078586442	6.87468255325603e-07	3.04634370641158e-05	1152	CKB	protein_coding
ENSG00000172572	32555.604491282	-1.22484315473269	0.235204737252776	-5.20756158672238	1.91338342003825e-07	1.03316368975377e-05	5139	PDE3A	protein_coding
ENSG00000144935	364.727076382858	-1.22451626427768	0.280610522005904	-4.36375747967113	1.27847305396422e-05	0.000333568961455912	7220	TRPC1	protein_coding
ENSG00000168778	109.414246431924	-1.22386004679309	0.343550481978943	-3.56238780322278	0.00036749698214388	0.00500231493140255	79867	TCTN2	protein_coding
ENSG00000177694	355.609110124272	-1.22361945010233	0.298014792535321	-4.10590172283917	4.02740694697597e-05	0.000873336769738526	254827	NAALADL2	protein_coding
ENSG00000133302	2949.03949708322	-1.22301010377145	0.262268003565309	-4.66320743341037	3.11318664197789e-06	0.000104673679527285	84250	SLF1	protein_coding
ENSG00000271147	486.076114659036	-1.21975145020097	0.296311764845165	-4.11644623978512	3.84759024099589e-05	0.000842183275972081	NA	ARMCX5-GPRASP2	processed_transcript
ENSG00000101333	1024.12254876555	-1.21948434901163	0.245426613878381	-4.96883500016804	6.73563532542871e-07	3.00090117955403e-05	5332	PLCB4	protein_coding
ENSG00000130413	1100.10327938997	-1.21948135224795	0.245451713304945	-4.96831468734909	6.75372988836898e-07	3.00090117955403e-05	65975	STK33	protein_coding
ENSG00000146674	119.988593422498	-1.21826016970119	0.369087627041954	-3.30073424423601	0.00096432177447629	0.0104625383741749	3486	IGFBP3	protein_coding
ENSG00000196787	578.949377667038	-1.21812256318702	0.31825526252775	-3.82750171517054	0.000129450482372819	0.002229090830046	8969	HIST1H2AG	protein_coding
ENSG00000258969	846.988789250963	-1.21799750640277	0.278330872896471	-4.37607762921731	1.20833994893829e-05	0.00031884141662357	NA	LINC02307	lincRNA
ENSG00000197601	1173.12517496106	-1.21724370265733	0.258144388844377	-4.71535991197215	2.41283856598048e-06	8.70490232200082e-05	84188	FAR1	protein_coding
ENSG00000130177	563.076668498994	-1.2171209580307	0.255274731073837	-4.76788655465729	1.86168558795603e-06	7.02743214879608e-05	8881	CDC16	protein_coding
ENSG00000079819	1390.59299046566	-1.21677884060982	0.209378007048895	-5.81139756634362	6.19534371972475e-09	4.95232696262508e-07	2037	EPB41L2	protein_coding
ENSG00000155850	366.477020731093	-1.21669718525689	0.373968004667283	-3.25347936206302	0.0011400100589189	0.0118484028239582	1836	SLC26A2	protein_coding
ENSG00000153993	271.894796636155	-1.21471954227844	0.330842200520323	-3.67159794115751	0.000241038671983509	0.0035797974717988	223117	SEMA3D	protein_coding
ENSG00000278705	267.643278813086	-1.2146458041284	0.347458195161031	-3.495804160168	0.000472635446910649	0.00603544732401875	8366	HIST1H4B	protein_coding
ENSG00000187109	3852.81271931763	-1.21404626972327	0.237250501261274	-5.11714944022939	3.10187853398913e-07	1.57087991471306e-05	4673	NAP1L1	protein_coding
ENSG00000143365	58.1288869139109	-1.21301359140298	0.438994466366159	-2.76316373972519	0.00572440416500106	0.0374590123269151	6097	RORC	protein_coding
ENSG00000224043	75.4129951932402	-1.21271739401702	0.391965711035423	-3.09393745389995	0.0019751912229897	0.0176007886739306	NA	CCNT2-AS1	antisense_RNA
ENSG00000106976	1011.80473812392	-1.21243929159447	0.21678620723689	-5.5927879686072	2.23452109453583e-08	1.56387705959639e-06	1759	DNM1	protein_coding
ENSG00000138735	68.6106544166305	-1.2121759806863	0.405504246110676	-2.98930527192422	0.00279612614165658	0.0225836696344694	8654	PDE5A	protein_coding
ENSG00000257529	69.5516173919759	-1.21201208753917	0.434182091178198	-2.79148337106732	0.00524670535171025	0.0354571173519847	100529097	RPL36A-HNRNPH2	protein_coding
ENSG00000134291	391.927266065767	-1.21162815582243	0.326656773320749	-3.70917811838152	0.000207933115963759	0.00319883520945379	79022	TMEM106C	protein_coding
ENSG00000239039	63.6335158615741	-1.21144816658545	0.431840742699853	-2.80531234503608	0.00502678421218151	0.0344853892082642	692084	SNORD13	snoRNA
ENSG00000164031	874.027667859064	-1.21035042764686	0.258080837902931	-4.68981129122844	2.73457125165034e-06	9.48779859588557e-05	79982	DNAJB14	protein_coding
ENSG00000258123	148.692227438539	-1.20579890656368	0.381474125979794	-3.16089303164836	0.00157286248305966	0.0147745786355149	101928137	LINC02444	lincRNA
ENSG00000138448	3160.65056860451	-1.20520771013917	0.272860146747473	-4.41694298161674	1.00106623364519e-05	0.000272527330084341	3685	ITGAV	protein_coding
ENSG00000172264	1326.37993346712	-1.20499882131987	0.223403399574605	-5.39382490872735	6.89734316851378e-08	4.32596057880593e-06	140733	MACROD2	protein_coding
ENSG00000145331	66.5264823701293	-1.20236750837562	0.470609271033626	-2.55491674810143	0.0106213198215295	0.0577921697140913	93587	TRMT10A	protein_coding
ENSG00000116127	1386.76865158999	-1.20089953901297	0.252882185758739	-4.74884988600453	2.04576715464693e-06	7.56469954440534e-05	7840	ALMS1	protein_coding
ENSG00000273142	38.0810834181296	-1.20065763539082	0.526057064292755	-2.28237147048869	0.0224674182221731	0.0969505660092555	NA	AC073335.2	lincRNA
ENSG00000185942	756.892632266585	-1.19926858679763	0.267086055972003	-4.49019542571455	7.11578573557955e-06	0.000209044821616216	286183	NKAIN3	protein_coding
ENSG00000179583	37.909992274894	-1.19907527068178	0.528019036197432	-2.27089401798278	0.023153394481136	0.0989678646930236	4261	CIITA	protein_coding
ENSG00000184903	12816.6927452908	-1.19658954251198	0.235405802715468	-5.08309280701242	3.71338146193977e-07	1.82942935044869e-05	83943	IMMP2L	protein_coding
ENSG00000049245	426.704684282989	-1.19581411512471	0.298096384544187	-4.01150157172554	6.0333775290542e-05	0.00119400834182387	9341	VAMP3	protein_coding
ENSG00000226124	48.8317420654028	-1.19546852951655	0.467406841431804	-2.55766159916375	0.0105378583330325	0.057471858139385	348751	FTCDNL1	protein_coding
ENSG00000174607	348.471954097465	-1.19459668151207	0.293326430893874	-4.0725845191369	4.64943199801458e-05	0.000983533671978345	7368	UGT8	protein_coding
ENSG00000155508	318.764214464899	-1.19434432526103	0.305750518876843	-3.90627080421117	9.37314638192227e-05	0.00171354145795971	9337	CNOT8	protein_coding
ENSG00000113739	644.477578001425	-1.19411734869798	0.231765396358332	-5.15226762692287	2.57355407943143e-07	1.34079700873126e-05	8614	STC2	protein_coding
ENSG00000170558	2588.74145221392	-1.19226891687655	0.25325653844595	-4.7077517689874	2.50463837639859e-06	8.8772686835296e-05	1000	CDH2	protein_coding
ENSG00000085224	3824.39701134916	-1.19184535023802	0.205402725480872	-5.80248069955143	6.5340917183874e-09	5.1474122537074e-07	546	ATRX	protein_coding
ENSG00000111726	260.444098170036	-1.19175116966566	0.332265403035352	-3.58674468897041	0.000334831866850563	0.00464689638530394	55907	CMAS	protein_coding
ENSG00000170464	71.6694784059849	-1.19100909508322	0.400262501634894	-2.97557000772863	0.00292444591807264	0.0233654775041698	202052	DNAJC18	protein_coding
ENSG00000102007	529.590081099397	-1.19030798633035	0.282573135055181	-4.21238907264805	2.52683813928512e-05	0.000590331655262499	5355	PLP2	protein_coding
ENSG00000174628	133.806684201698	-1.18879536766039	0.32767442280681	-3.62797729977623	0.000285650369097841	0.00408605313059517	124152	IQCK	protein_coding
ENSG00000183283	526.080122761165	-1.188519601109	0.273550032890158	-4.34479787317827	1.39403963119259e-05	0.00035912486991876	9802	DAZAP2	protein_coding
ENSG00000197969	1568.04181482668	-1.18851325275255	0.255718108961043	-4.64774769992382	3.35579008480291e-06	0.000111601498051058	23230	VPS13A	protein_coding
ENSG00000185551	601.113906635077	-1.18838697283675	0.268527371435717	-4.42557109348994	9.61874711889368e-06	0.000264954238628039	7026	NR2F2	protein_coding
ENSG00000240342	67.3059312853623	-1.18814412341738	0.475576149240703	-2.49832571569107	0.0124781483521252	0.0645971952946366	100130562	AC026366.1	processed_pseudogene
ENSG00000110700	966.050655487417	-1.18776314290883	0.260364165935609	-4.56193016669805	5.06855064886285e-06	0.000156539498922361	6207	RPS13	protein_coding
ENSG00000082212	310.648828546955	-1.18677775225685	0.29176392621874	-4.06759590754581	4.75006605239366e-05	0.000999574739610409	4200	ME2	protein_coding
ENSG00000072422	1082.29014060706	-1.18587288832347	0.237690988061372	-4.9891369378181	6.0649644512027e-07	2.7549129611633e-05	9886	RHOBTB1	protein_coding
ENSG00000188517	9599.38483175495	-1.18527499195995	0.24941883517405	-4.75214709078741	2.01267864423119e-06	7.47625299578086e-05	84570	COL25A1	protein_coding
ENSG00000135346	803.15847822605	-1.1851269886381	0.318153510997365	-3.72501621912923	0.000195302664553108	0.00304765602953831	1081	CGA	protein_coding
ENSG00000198865	309.644355627444	-1.18369307635462	0.323206061204776	-3.66234801396457	0.000249914029074669	0.00368476317551594	100129792	CCDC152	protein_coding
ENSG00000138376	1085.98859940012	-1.18335571811917	0.293355985025661	-4.03385571975173	5.48690155446113e-05	0.00110736266891829	580	BARD1	protein_coding
ENSG00000138347	852.013362225225	-1.18180783009111	0.298040639726963	-3.96525732589276	7.33168097650414e-05	0.00140656143157474	84665	MYPN	protein_coding
ENSG00000275221	79.5897879587284	-1.17927984485234	0.42740793769596	-2.759143527398	0.00579530756675066	0.0377680674713724	8330	HIST1H2AK	protein_coding
ENSG00000087253	810.822961990236	-1.17924483268669	0.276723042374746	-4.2614623725108	2.0309355237444e-05	0.000494305456502985	54947	LPCAT2	protein_coding
ENSG00000213160	214.142243257316	-1.17878546936516	0.313296378036097	-3.76252504658494	0.000168206456677336	0.00271041767691435	151230	KLHL23	protein_coding
ENSG00000075142	227.026200817793	-1.17862418413178	0.343649218973504	-3.42973043166628	0.000604181170334429	0.00733777508469537	6717	SRI	protein_coding
ENSG00000007038	201.017041006433	-1.17859573134519	0.282704420036996	-4.16900355215867	3.05934221693638e-05	0.000695797678264735	10942	PRSS21	protein_coding
ENSG00000136149	52.2694456397322	-1.17843371880456	0.476225856732552	-2.47452695426903	0.0133412753136131	0.0673965850492841	100287887	RPL13AP25	processed_pseudogene
ENSG00000067167	815.280376563524	-1.17620043791073	0.309931669263773	-3.79503146840314	0.000147624730916825	0.00245895453223766	23471	TRAM1	protein_coding
ENSG00000183780	2107.25850608226	-1.17616079010937	0.244918327134861	-4.80225716004393	1.56887027122973e-06	6.09132559831982e-05	148641	SLC35F3	protein_coding
ENSG00000174748	969.675172449391	-1.17508061917249	0.263958474964237	-4.45176317726377	8.51680666069506e-06	0.000242665829919986	6138	RPL15	protein_coding
ENSG00000080224	964.724039720837	-1.17483280653707	0.276137740774337	-4.25451734066715	2.09500424593594e-05	0.00050687291155011	285220	EPHA6	protein_coding
ENSG00000110917	772.201762237085	-1.17469562269692	0.249409517257942	-4.70990696590796	2.47829891112888e-06	8.84324296362772e-05	9761	MLEC	protein_coding
ENSG00000102317	463.216962839246	-1.17438538006132	0.25709486676909	-4.56790676072151	4.92619061687449e-06	0.000152431480814748	5935	RBM3	protein_coding
ENSG00000131174	406.792342018105	-1.17426347508926	0.326767898505511	-3.59357048369748	0.000326177361480837	0.00454224955906748	1349	COX7B	protein_coding
ENSG00000138036	66.2668161906448	-1.17313264749758	0.444700077700339	-2.63803112777527	0.00833889270858286	0.0488091613061237	51626	DYNC2LI1	protein_coding
ENSG00000137628	221.092554961153	-1.17307645811596	0.288432871794281	-4.06706923111257	4.76081027608948e-05	0.00100044501510556	55601	DDX60	protein_coding
ENSG00000120837	174.205897771122	-1.17021142501931	0.361374439374206	-3.23822411747153	0.00120276284525959	0.0122647452259343	4801	NFYB	protein_coding
ENSG00000165259	309.362879190772	-1.16824001962691	0.292319702920599	-3.99644638371924	6.43004364592132e-05	0.00126027309776489	139324	HDX	protein_coding
ENSG00000116857	227.382507539245	-1.16689414588868	0.306882463874267	-3.80241389865395	0.00014329307326756	0.00240152121867842	252839	TMEM9	protein_coding
ENSG00000169255	78.3478721211905	-1.16672624764447	0.411714432617003	-2.83382401784737	0.00459946533417125	0.0323290867260046	8706	B3GALNT1	protein_coding
ENSG00000113966	191.27124814597	-1.16644590203326	0.319834173727477	-3.64703336244224	0.000265285490722385	0.0038444224163348	84100	ARL6	protein_coding
ENSG00000164953	226.666482892991	-1.16620864602611	0.328360652090741	-3.55160899639046	0.000382883372890867	0.00514730351338117	91147	TMEM67	protein_coding
ENSG00000120708	3828.80817237935	-1.16612608970693	0.232039636014634	-5.02554697005899	5.01999677746277e-07	2.37968277471178e-05	7045	TGFBI	protein_coding
ENSG00000184588	381.378024430618	-1.16585421808474	0.308928426206475	-3.77386513892875	0.00016073767446003	0.00261980696959753	5142	PDE4B	protein_coding
ENSG00000162631	202.924343934737	-1.16576700711874	0.323668235004388	-3.60173437193468	0.000316101262801057	0.00444367525215244	22854	NTNG1	protein_coding
ENSG00000146414	869.711095952322	-1.1654050394481	0.262312079715284	-4.44281880084607	8.87879363598599e-06	0.000249358698298677	257218	SHPRH	protein_coding
ENSG00000100802	58.0331842800326	-1.16430905777201	0.487742044066686	-2.38714105526819	0.0169799749712947	0.0802628643539461	60686	C14orf93	protein_coding
ENSG00000273301	92.2546540248111	-1.16408653207426	0.452751880768651	-2.5711357180846	0.0101365594092453	0.0559256344975585	NA	AC016717.2	lincRNA
ENSG00000117602	115.780782174262	-1.16405943116779	0.369795159362191	-3.14784929358058	0.00164476468105049	0.0153212919700192	11123	RCAN3	protein_coding
ENSG00000105613	60.3076727256883	-1.16392556653432	0.428048735671637	-2.7191426338593	0.00654513776759285	0.0412888052518904	22983	MAST1	protein_coding
ENSG00000169684	267.210854842797	-1.16354659187775	0.337691324434454	-3.44559219525818	0.000569809555336763	0.00699690091782876	1138	CHRNA5	protein_coding
ENSG00000163453	909.136439374785	-1.1633010596709	0.230547908538155	-5.04581050874456	4.51602818185689e-07	2.19175212980775e-05	3490	IGFBP7	protein_coding
ENSG00000263753	69.5325838295984	-1.1630661326136	0.446169843171056	-2.60677889914602	0.00913983566964299	0.0519509242824305	339290	LINC00667	lincRNA
ENSG00000103202	45.3041556487909	-1.16276389627009	0.488413508801686	-2.38069561000249	0.0172799839626263	0.0812289455559137	4833	NME4	protein_coding
ENSG00000266086	583.777103243617	-1.16242528167238	0.282730437024005	-4.11142604209142	3.93222837002374e-05	0.000856112790787412	6426	AC015813.2	protein_coding
ENSG00000106355	234.873720475953	-1.16196411344597	0.358794858998873	-3.23851940545674	0.00120151846956963	0.0122647452259343	23658	LSM5	protein_coding
ENSG00000169504	1650.82680751554	-1.1615786033517	0.252439569179899	-4.60141255638062	4.19635323995381e-06	0.000133431169881679	25932	CLIC4	protein_coding
ENSG00000172795	390.526420719576	-1.16133692802601	0.274064451497745	-4.23745918771797	2.26063495317123e-05	0.00053816312673523	167227	DCP2	protein_coding
ENSG00000260822	91.1051395644536	-1.16053203859117	0.402744472615699	-2.88155919572	0.00395712896691649	0.0288332895726127	NA	AC004656.1	sense_overlapping
ENSG00000180694	283.193715025766	-1.15912812803352	0.301986505473003	-3.8383441214301	0.000123866808887297	0.00215340730546392	169200	TMEM64	protein_coding
ENSG00000121005	421.536123309202	-1.15881576736157	0.296976277032067	-3.90204826776937	9.53821311779483e-05	0.00173981701691141	83690	CRISPLD1	protein_coding
ENSG00000005059	147.600056766194	-1.15792389139228	0.335686941823912	-3.44941595017325	0.000561800592301203	0.0069351114751368	55013	MCUB	protein_coding
ENSG00000240038	79.6560305663208	-1.15788005741773	0.418286156909584	-2.76815294575483	0.00563749925149265	0.0370987491098025	280	AMY2B	protein_coding
ENSG00000076770	480.690334942748	-1.15754231901799	0.327697282654799	-3.53235251034217	0.00041187991007212	0.00545172540060557	55796	MBNL3	protein_coding
ENSG00000156256	399.065886759454	-1.15737689018701	0.2651306226791	-4.36530823369974	1.2694362671072e-05	0.000331741942431365	10600	USP16	protein_coding
ENSG00000102547	188.386156314721	-1.15696283978411	0.315150727326225	-3.67114126500648	0.000241469824180132	0.00358224798942189	81617	CAB39L	protein_coding
ENSG00000173156	169.272234829021	-1.15683915351203	0.3015151493904	-3.83675299848419	0.000124671751672438	0.00216447485163328	29984	RHOD	protein_coding
ENSG00000254535	166.618421602821	-1.15651476990421	0.38122614702396	-3.03367116587499	0.00241597613918477	0.0202371188184694	132430	PABPC4L	protein_coding
ENSG00000169019	125.490408838254	-1.15479281495276	0.414465789747395	-2.78621986064657	0.00533266889293098	0.0357565097191716	54951	COMMD8	protein_coding
ENSG00000227220	94.6966778851476	-1.15462904191732	0.388663786719143	-2.97076568842179	0.00297058329073855	0.0236468725651562	NA	AL133346.1	antisense_RNA
ENSG00000081052	1601.67659428887	-1.15358309412766	0.242844393392772	-4.75029741478064	2.03117689778998e-06	7.52781856187753e-05	1286	COL4A4	protein_coding
ENSG00000166171	79.1798106670426	-1.15245684740733	0.389939062712933	-2.95547934948941	0.00312183595202433	0.0244748936873369	25911	DPCD	protein_coding
ENSG00000274997	441.314953366827	-1.15232084693816	0.355259018925125	-3.24360758081423	0.0011802622999945	0.012119985721669	85235	HIST1H2AH	protein_coding
ENSG00000164294	309.582683889362	-1.152239526588	0.328695466818837	-3.50549260000312	0.000455763170804032	0.00588213942162312	493869	GPX8	protein_coding
ENSG00000178031	133.640760709682	-1.15170807200045	0.343611008411567	-3.35177873760368	0.000802941638335318	0.00903004779057519	92949	ADAMTSL1	protein_coding
ENSG00000112541	11558.3950325195	-1.15053658353202	0.217806452994425	-5.28238060771077	1.27515935667689e-07	7.29614864187019e-06	10846	PDE10A	protein_coding
ENSG00000147669	150.418519490104	-1.14993637299023	0.390404465102248	-2.9455000538712	0.00322433091622061	0.0249953594983934	5440	POLR2K	protein_coding
ENSG00000203780	114.95095328589	-1.14928410824425	0.347833113993091	-3.30412505885532	0.000952733218429113	0.0103574803952824	92565	FANK1	protein_coding
ENSG00000253217	171.307908364109	-1.1491369126427	0.337254517207754	-3.40732845376482	0.000656021315097655	0.00780287351225198	NA	AP001574.1	lincRNA
ENSG00000088986	496.873060690577	-1.14897940798479	0.284509405607772	-4.03845843173561	5.38036253150163e-05	0.00109126333086066	8655	DYNLL1	protein_coding
ENSG00000115109	195.011411315603	-1.14741666590621	0.307016543206734	-3.73731217843065	0.000185997934464747	0.00293901968732231	57669	EPB41L5	protein_coding
ENSG00000112245	5468.64649917597	-1.14741010502241	0.296892985948159	-3.86472621223445	0.000111213877555119	0.00197431672630868	7803	PTP4A1	protein_coding
ENSG00000011028	615.230857237854	-1.14689180353457	0.231944316734119	-4.94468594740031	7.626671378539e-07	3.31648347119561e-05	9902	MRC2	protein_coding
ENSG00000235257	55.470542683619	-1.14654927517858	0.444028506582356	-2.58215240278932	0.00981862151880894	0.0546644797225051	101928153	ITGA9-AS1	processed_transcript
ENSG00000048471	926.794083263978	-1.14618231309108	0.228707900691864	-5.01155539281226	5.399183635149e-07	2.50126385052201e-05	92017	SNX29	protein_coding
ENSG00000170180	64.3081113015071	-1.14535197022273	0.469770085163885	-2.438111762317	0.014764208521646	0.0725399061049958	2993	GYPA	protein_coding
ENSG00000112062	1115.27842210616	-1.14423849502917	0.215572464173692	-5.30790655205031	1.10891465199314e-07	6.48138753765311e-06	1432	MAPK14	protein_coding
ENSG00000145365	92.257337309888	-1.1433330060381	0.408192194256207	-2.80096734363439	0.00509496746048002	0.0347630269364216	92610	TIFA	protein_coding
ENSG00000129128	967.193141002925	-1.14273858355675	0.306118825093812	-3.73299023085743	0.000189219936361314	0.00297838755042853	60559	SPCS3	protein_coding
ENSG00000143971	327.223491093555	-1.14239358811929	0.320766884648724	-3.56144490841171	0.000368819503121433	0.00500904369967828	54465	ETAA1	protein_coding
ENSG00000228113	107.034876146358	-1.14212365695195	0.390002702514267	-2.92850190418915	0.00340599746429318	0.0259055973182038	NA	AC003991.1	antisense_RNA
ENSG00000115561	155.303129872339	-1.14201539834739	0.348565888875309	-3.27632575302262	0.00105167184430313	0.0111505934753258	51652	CHMP3	protein_coding
ENSG00000118997	67.8072220511207	-1.14099860169276	0.402719422519235	-2.83323459930284	0.00460795543699182	0.0323748079754527	56171	DNAH7	protein_coding
ENSG00000182168	177.455062408623	-1.13994444414836	0.347554824437258	-3.27989820309386	0.00103844548581809	0.01108241527306	8633	UNC5C	protein_coding
ENSG00000125868	1385.37142874278	-1.13917862775602	0.255908367821045	-4.45150988010146	8.52686089066976e-06	0.000242665829919986	11034	DSTN	protein_coding
ENSG00000103540	293.645228334304	-1.13761971724052	0.307289261664725	-3.70211347795729	0.000213810942937195	0.00326768045592955	9738	CCP110	protein_coding
ENSG00000132323	260.140884273797	-1.13702791946696	0.265900430452756	-4.27614170285813	1.90160210314607e-05	0.00046771380838617	80895	ILKAP	protein_coding
ENSG00000113742	1390.99732008773	-1.13629898882355	0.228707609941776	-4.96834796670223	6.75257115427416e-07	3.00090117955403e-05	80315	CPEB4	protein_coding
ENSG00000091986	73.6946161238148	-1.13571110236685	0.455072718253868	-2.49566949810708	0.0125719676051265	0.0649625058187406	151887	CCDC80	protein_coding
ENSG00000112697	987.024693320844	-1.13534123540936	0.275483159776147	-4.12127273526236	3.76785046764601e-05	0.000825837870643863	55754	TMEM30A	protein_coding
ENSG00000171103	183.996129486961	-1.13518932780653	0.340126861036661	-3.33754683281006	0.000845214765061292	0.00939413770283207	55006	TRMT61B	protein_coding
ENSG00000154240	538.922488556494	-1.13399882964262	0.242375880371756	-4.67867853807603	2.88729697230197e-06	9.90240868588308e-05	201134	CEP112	protein_coding
ENSG00000005893	794.54382526531	-1.13389152330508	0.281122801746397	-4.03343846981139	5.49665782217642e-05	0.00110796043394599	3920	LAMP2	protein_coding
ENSG00000254349	135.254921321281	-1.13321764395247	0.344432078471853	-3.29010482699589	0.00100150065057733	0.0107845908066579	441355	MIR2052HG	lincRNA
ENSG00000153832	51.4397674249376	-1.13313471656495	0.455585941840566	-2.48720298959861	0.0128751911803477	0.0661069718444361	130888	FBXO36	protein_coding
ENSG00000162804	420.144935554778	-1.1321885968066	0.273518079488106	-4.13935561015019	3.48282724149521e-05	0.000773766537153439	25992	SNED1	protein_coding
ENSG00000169715	151.206829601145	-1.13104077389301	0.327735734907436	-3.45107552648311	0.000558357294466528	0.00690829468957941	4493	MT1E	protein_coding
ENSG00000196262	1219.23072413273	-1.1303367983759	0.24451437639201	-4.62278257440258	3.78626521458188e-06	0.000123732719146667	5478	PPIA	protein_coding
ENSG00000121966	503.006306541372	-1.12886389365253	0.295950584123977	-3.81436616181721	0.000136532905959889	0.00231679718781261	7852	CXCR4	protein_coding
ENSG00000184305	899.663061698493	-1.12814740142251	0.276137074438723	-4.08546155461226	4.39892841650796e-05	0.00094261926002622	401145	CCSER1	protein_coding
ENSG00000178568	684.108670250928	-1.1277382799828	0.280555542581604	-4.01966138186267	5.82818480082404e-05	0.00115761521981775	2066	ERBB4	protein_coding
ENSG00000138744	51.1314796287981	-1.12651227858775	0.465633866149064	-2.41930916216288	0.0155500177068578	0.0751776278522768	27163	NAAA	protein_coding
ENSG00000224020	629.369730139546	-1.12611288609552	0.322104426475746	-3.49611117865314	0.000472091956580164	0.00603323161124822	100379345	MIR181A2HG	antisense_RNA
ENSG00000100442	383.604001865321	-1.12396766875485	0.328942377161903	-3.416913559306	0.000633353860615784	0.00757747718639882	2287	FKBP3	protein_coding
ENSG00000138193	235.153487756765	-1.12387110051407	0.30060296804507	-3.73872256758811	0.000184957702505926	0.00292541731790895	51196	PLCE1	protein_coding
ENSG00000151575	365.535514996022	-1.12325033105753	0.288738812802909	-3.89019515649341	0.000100163635090251	0.0018128395087866	374618	TEX9	protein_coding
ENSG00000164346	321.544412512707	-1.12228062385759	0.289972344214208	-3.87030227623549	0.000108700488797168	0.00193724466755783	10412	NSA2	protein_coding
ENSG00000188580	128.496580143359	-1.11889462761893	0.379610320324439	-2.94748210918674	0.00320373290184798	0.0249014644568327	154215	NKAIN2	protein_coding
ENSG00000173698	61.0465270316151	-1.11637699162316	0.451125017819622	-2.47465103358451	0.0133366417126655	0.0673940552861592	10149	ADGRG2	protein_coding
ENSG00000115935	980.13882773374	-1.1161559365694	0.2369418101968	-4.71067531577623	2.46897307787227e-06	8.82928596071559e-05	7456	WIPF1	protein_coding
ENSG00000198108	1379.03570327423	-1.11576351139519	0.250797559041404	-4.4488611279147	8.63268071193644e-06	0.000243974219011348	337876	CHSY3	protein_coding
ENSG00000180596	770.476559135416	-1.11461871424337	0.309692359890963	-3.59911595699617	0.000319300798837762	0.00446938894991192	8347	HIST1H2BC	protein_coding
ENSG00000136628	1547.18440261553	-1.11363286842881	0.2524298671147	-4.41165255584751	1.02584636069367e-05	0.000277881671159995	2058	EPRS	protein_coding
ENSG00000145725	858.68299854552	-1.11299465030544	0.289165284510767	-3.84899125145156	0.000118605242806381	0.00207298573895354	23262	PPIP5K2	protein_coding
ENSG00000198668	1462.32033959653	-1.11289523409593	0.294071285225533	-3.78444033813915	0.000154054857037368	0.00252733657314724	801	CALM1	protein_coding
ENSG00000232546	53.8387716787901	-1.11242769529327	0.447319011873463	-2.48687774444059	0.0128869676448605	0.0661089434206853	NA	AC027644.1	unprocessed_pseudogene
ENSG00000140682	188.838747863915	-1.11233526843968	0.318028092139093	-3.49760067092812	0.000469463492720587	0.00600434602023107	7041	TGFB1I1	protein_coding
ENSG00000111647	695.594607220663	-1.111249244478	0.233328706243018	-4.76259120607565	1.91122767655564e-06	7.1646872923202e-05	23074	UHRF1BP1L	protein_coding
ENSG00000165591	329.687737881972	-1.11050887691076	0.306372082833261	-3.62470648970696	0.00028928980703009	0.00412364412870602	158584	FAAH2	protein_coding
ENSG00000127184	322.926070290481	-1.10942316357453	0.321228231491159	-3.45369134719115	0.000552969860295776	0.00685724677706708	1350	COX7C	protein_coding
ENSG00000172115	384.614286117872	-1.10940346750493	0.290372812832172	-3.8206175594894	0.000133117934822856	0.00226592292605044	54205	CYCS	protein_coding
ENSG00000169446	314.603267602913	-1.10925381388723	0.34667962400315	-3.19965102384313	0.00137594078512308	0.0134035044103955	93380	MMGT1	protein_coding
ENSG00000184613	141.829511414069	-1.10858604131184	0.316904765873461	-3.49816778001532	0.000468466325251992	0.00599629542063127	4753	NELL2	protein_coding
ENSG00000144712	59.6110324858477	-1.10849818269681	0.445633974779615	-2.48746335654729	0.0128657706867873	0.0661069718444361	23066	CAND2	protein_coding
ENSG00000131711	4016.60031638619	-1.10812437596507	0.210941548518623	-5.25322954983066	1.49455073582707e-07	8.37513362513127e-06	4131	MAP1B	protein_coding
ENSG00000129084	457.259367292156	-1.10756071366052	0.273852666840678	-4.04436709139253	5.2464660633737e-05	0.0010736600460253	5682	PSMA1	protein_coding
ENSG00000077232	1059.89630679144	-1.10707796547657	0.279066143530146	-3.96708089154851	7.27583032504829e-05	0.00140079061523687	54431	DNAJC10	protein_coding
ENSG00000158042	149.071779062143	-1.10627208604755	0.348348290008469	-3.17576436508602	0.00149442285420831	0.0142595397797396	63875	MRPL17	protein_coding
ENSG00000164096	112.176261811024	-1.10573932189219	0.386308994474976	-2.86231834543479	0.00420554259513219	0.0301449596038772	401152	C4orf3	protein_coding
ENSG00000250320	149.594196423178	-1.10567784554395	0.343450746336681	-3.21931996752764	0.00128495018568259	0.0127387860675429	NA	AC113383.1	antisense_RNA
ENSG00000249492	64.5917226034877	-1.1053627225469	0.458669672735066	-2.40993200172921	0.0159554939713665	0.0765929467739396	NA	AC114956.3	processed_transcript
ENSG00000197614	68.2483248814457	-1.1051229862148	0.474276624724514	-2.33012324159284	0.0197996383691353	0.0885796167038379	8076	MFAP5	protein_coding
ENSG00000127928	6938.4887042877	-1.10488445543705	0.252012968781801	-4.38423649694666	1.16393273180315e-05	0.00031064240683329	2792	GNGT1	protein_coding
ENSG00000143341	553.148465896444	-1.10336726199266	0.237412410582117	-4.64747086846592	3.36029530527194e-06	0.000111601498051058	83872	HMCN1	protein_coding
ENSG00000181163	2914.73750156643	-1.10324340141972	0.245764716180557	-4.48902274730597	7.15506574796253e-06	0.00020947514749017	4869	NPM1	protein_coding
ENSG00000229956	86.7390378323941	-1.10264185568699	0.408236719824881	-2.70098646726337	0.00691341514316883	0.0430662849146158	NA	ZRANB2-AS2	processed_transcript
ENSG00000115540	159.492833792486	-1.10261633832109	0.431987782938643	-2.55242481817523	0.0106975994264655	0.0580130064079446	25843	MOB4	protein_coding
ENSG00000060140	202.435848569658	-1.10259609801449	0.299667180318386	-3.67940225166806	0.00023378127368577	0.00349545873921692	55359	STYK1	protein_coding
ENSG00000180229	560.043506556198	-1.10247490736752	0.309882873519589	-3.55771487093117	0.000374095061241363	0.00506489040046681	283755	HERC2P3	transcribed_unprocessed_pseudogene
ENSG00000153291	182.377674357434	-1.10169778587293	0.353991311760926	-3.11221702135159	0.00185687938982097	0.0167943051635111	9481	SLC25A27	protein_coding
ENSG00000101608	459.228075850578	-1.1011092914914	0.31067737226529	-3.54422107880827	0.000393774905132497	0.00527632487920758	10627	MYL12A	protein_coding
ENSG00000163624	139.087657206123	-1.09928441081951	0.356834424971181	-3.08065683659388	0.00206544544858864	0.0181374361497765	1040	CDS1	protein_coding
ENSG00000150477	1369.07223654027	-1.09868927078775	0.232942744302819	-4.71656360912228	2.39861399808783e-06	8.67277127867366e-05	57536	KIAA1328	protein_coding
ENSG00000229425	715.836249562725	-1.09801056550507	0.270492382045173	-4.05930310200642	4.92193907386799e-05	0.00102165546732568	101927745	AJ009632.2	lincRNA
ENSG00000117505	648.018084592949	-1.09782267975641	0.278186185329028	-3.94635944433384	7.93484665283202e-05	0.00149587912563852	1810	DR1	protein_coding
ENSG00000177842	62.0854865601362	-1.0977863685955	0.459687106486127	-2.38811651035208	0.0169349720526569	0.0801156336706343	253639	ZNF620	protein_coding
ENSG00000169071	791.429932387861	-1.0973385451252	0.245245012466415	-4.47445815141898	7.66053277551599e-06	0.000222358675198665	4920	ROR2	protein_coding
ENSG00000120802	1634.10784270435	-1.09706048234956	0.25639087384582	-4.27885932870323	1.87853534010707e-05	0.000463438362951981	7112	TMPO	protein_coding
ENSG00000166033	2563.56197986055	-1.09626959992197	0.205134058804446	-5.34416179502908	9.08364054152471e-08	5.54782495545481e-06	5654	HTRA1	protein_coding
ENSG00000085063	2666.78164834204	-1.09585703451686	0.237225854877284	-4.61946711113653	3.84726854648965e-06	0.00012447898449922	966	CD59	protein_coding
ENSG00000148541	132.771642759421	-1.09543278981805	0.32541931553905	-3.36621932844856	0.000762060897525494	0.00872677461794118	220965	FAM13C	protein_coding
ENSG00000165832	278.650210700095	-1.09482036915307	0.326171666520686	-3.35657716941405	0.000789136953065817	0.00898008115397368	142940	TRUB1	protein_coding
ENSG00000032742	291.972218658617	-1.09425631713399	0.299360611813636	-3.65531160062971	0.000256869790314952	0.00374666875730404	8100	IFT88	protein_coding
ENSG00000101003	295.255120039043	-1.09425118246948	0.329362279650642	-3.3223330359207	0.000892680778162306	0.00982250030330143	9837	GINS1	protein_coding
ENSG00000185201	193.268230423177	-1.09389674861862	0.329512816252397	-3.31973961152614	0.000901014455098747	0.00987837483842517	10581	IFITM2	protein_coding
ENSG00000104331	914.178393296891	-1.09228760803941	0.291025876219626	-3.75323191953935	0.000174569208089758	0.00279088242776439	54928	IMPAD1	protein_coding
ENSG00000122565	1081.8721420861	-1.09222539595099	0.285221507456041	-3.82939353239105	0.000128459443759707	0.0022143637942807	11335	CBX3	protein_coding
ENSG00000154518	219.51568754118	-1.09104226886021	0.308793371961297	-3.53324380614284	0.000410493727007105	0.00543779139423628	518	ATP5G3	protein_coding
ENSG00000185842	1421.75573269718	-1.09089165471433	0.25230148926393	-4.32376224927139	1.53390601465256e-05	0.000390224732931971	127602	DNAH14	protein_coding
ENSG00000177954	394.447858614153	-1.0908069851847	0.297996355938474	-3.66047088646248	0.000251752159258749	0.00370682523555143	6232	RPS27	protein_coding
ENSG00000189229	2293.92600207957	-1.09029068648196	0.262734496788201	-4.14978124231962	3.3279316846872e-05	0.000748532165271644	NA	AC069277.1	lincRNA
ENSG00000132182	1166.7841494518	-1.09023139206961	0.218256292293231	-4.99518882417767	5.87782282173687e-07	2.69240608859728e-05	23225	NUP210	protein_coding
ENSG00000132639	616.899339592879	-1.09009833032569	0.256394646884377	-4.25164231614117	2.12208591794281e-05	0.000509644404475602	6616	SNAP25	protein_coding
ENSG00000136875	231.090423094995	-1.08994093337732	0.280832144157763	-3.8811117461149	0.000103980047173794	0.00186534942713208	9128	PRPF4	protein_coding
ENSG00000142875	1481.21548900961	-1.08967738203876	0.272460484684655	-3.99939603462112	6.35043367310002e-05	0.00124616753197644	5567	PRKACB	protein_coding
ENSG00000136492	3140.37199531604	-1.0894621988623	0.25401253071275	-4.28900966344184	1.7947156536177e-05	0.000446193293558522	83990	BRIP1	protein_coding
ENSG00000069275	2846.37922240772	-1.08911712330716	0.252846570124181	-4.30742296710715	1.65167589214295e-05	0.000415646277363813	64710	NUCKS1	protein_coding
ENSG00000182287	127.038608776891	-1.08900225774037	0.331881171050845	-3.28130172101127	0.00103329145776561	0.011034632483159	8905	AP1S2	protein_coding
ENSG00000282988	94.7649658670747	-1.08850047830062	0.46034124029236	-2.36455130026874	0.0180519270441443	0.0833681037408274	NA	HIST1H3D	protein_coding
ENSG00000081026	1414.2694798447	-1.08787912541597	0.248391435416051	-4.37969660102731	1.18844658542572e-05	0.000315121926317679	260425	MAGI3	protein_coding
ENSG00000128050	1370.89586859146	-1.08694705364748	0.252241057750458	-4.30915990973523	1.63875849242185e-05	0.000413672364333174	10606	PAICS	protein_coding
ENSG00000231760	46.4720135625568	-1.08616775226745	0.4757004059381	-2.28330213451361	0.0224125773804895	0.096784715661124	NA	AL355312.2	antisense_RNA
ENSG00000114251	2957.9013512379	-1.08428441387582	0.245937898493265	-4.40877319241433	1.03957825155501e-05	0.000280835470258693	7474	WNT5A	protein_coding
ENSG00000177485	368.812534657753	-1.08398083959982	0.32425910354473	-3.34294651329749	0.000828938756920911	0.00927762821489999	10009	ZBTB33	protein_coding
ENSG00000188343	106.405823784057	-1.08367928932012	0.4086854178422	-2.65162210837319	0.00801061414470898	0.0476574552563916	137392	FAM92A	protein_coding
ENSG00000164167	110.337022008728	-1.08284897638159	0.361611652907032	-2.99450796918867	0.00274887874869294	0.0222903857558109	11157	LSM6	protein_coding
ENSG00000250802	120.622653023984	-1.08254445952781	0.354599758465547	-3.05286293541846	0.00226669444965925	0.0194030720351271	728723	ZBED3-AS1	antisense_RNA
ENSG00000173715	636.618920662891	-1.0816189485879	0.272989870691958	-3.96212117997741	7.42868170847466e-05	0.00142182526549409	79703	C11orf80	protein_coding
ENSG00000136925	184.805964639417	-1.08149109180454	0.313315591845535	-3.45176275918535	0.000556937183847174	0.00689595645937423	158427	TSTD2	protein_coding
ENSG00000166710	816.33426469528	-1.0813955068147	0.305397324776206	-3.54094623326232	0.000398694815507773	0.00532038981709104	567	B2M	protein_coding
ENSG00000261786	93.7020049111961	-1.08055555801996	0.432650157394682	-2.49752725048527	0.0125062852504142	0.0646812539100871	NA	AC006058.1	lincRNA
ENSG00000276368	153.100989304626	-1.08036311925022	0.426343751919659	-2.53401888590079	0.0112762654139967	0.0602666448672236	8331	HIST1H2AJ	protein_coding
ENSG00000139684	368.738346762465	-1.07975796701883	0.317163280872866	-3.40442299640495	0.000663039914930578	0.00784629310070605	2098	ESD	protein_coding
ENSG00000163430	694.020315164699	-1.07914309894747	0.239584119409625	-4.50423467801898	6.66125632775453e-06	0.000197141754876031	11167	FSTL1	protein_coding
ENSG00000185787	1407.58730513962	-1.07723984884307	0.226212760408852	-4.762064911352	1.91622019896093e-06	7.16692724414127e-05	10933	MORF4L1	protein_coding
ENSG00000004139	69.680785815011	-1.07622290047603	0.401874994103812	-2.67800414622966	0.00740623015243579	0.0453358077686002	23098	SARM1	protein_coding
ENSG00000144746	383.037446146018	-1.07536627587911	0.291213049504717	-3.69271321360101	0.00022187418458592	0.00337534153957295	10550	ARL6IP5	protein_coding
ENSG00000228253	3142.62878716659	-1.0753514710704	0.264130789370078	-4.07128405452083	4.67546935697314e-05	0.000987602057048717	4509	MT-ATP8	protein_coding
ENSG00000189043	425.40358212572	-1.07482303725201	0.349053946660899	-3.0792461954203	0.00207525109411111	0.0182047719050356	4697	NDUFA4	protein_coding
ENSG00000119042	671.611352129955	-1.07369765992949	0.244974430370815	-4.38289685296646	1.17111568760411e-05	0.000311539698495273	23314	SATB2	protein_coding
ENSG00000100744	125.841240858575	-1.07245637028961	0.379808733232832	-2.82367485644982	0.00474765209402309	0.033098424675092	51527	GSKIP	protein_coding
ENSG00000149084	301.881662460208	-1.07230291124277	0.292548945458029	-3.66537951303813	0.00024697206595641	0.00364773357738768	51144	HSD17B12	protein_coding
ENSG00000128951	600.954091749844	-1.07148653902338	0.290538767847181	-3.68792965896711	0.000226086126160568	0.00342320005506071	1854	DUT	protein_coding
ENSG00000259664	103.768092840557	-1.07102090944604	0.373017155062747	-2.87123767609531	0.00408867978571473	0.0294757300024978	101927286	LINC02254	lincRNA
ENSG00000054277	138.159825595983	-1.07096656411409	0.336815180305171	-3.17968615055812	0.00147434639635934	0.0141009775281125	23596	OPN3	protein_coding
ENSG00000153904	1144.55665015513	-1.06987494480672	0.242712490735985	-4.40799293667377	1.04332946891835e-05	0.00028121609338267	23576	DDAH1	protein_coding
ENSG00000226419	466.8015437733	-1.06974231852965	0.261691628297385	-4.08779725010538	4.3548849312311e-05	0.000936509273310558	100506392	SLC16A1-AS1	antisense_RNA
ENSG00000139865	77.162028585661	-1.06823462689749	0.422134072180655	-2.53055770025674	0.011388135229142	0.0605103685831277	319089	TTC6	protein_coding
ENSG00000187634	99.5916321247434	-1.06808932660271	0.353099722200052	-3.02489427051312	0.00248720057926404	0.0206511099012519	148398	SAMD11	protein_coding
ENSG00000198431	3914.62192930321	-1.06720870786966	0.231547194133762	-4.60903321183477	4.04545713083068e-06	0.000129605637391858	7296	TXNRD1	protein_coding
ENSG00000138131	53.8837124222936	-1.06691953549883	0.454223063948235	-2.3488889494621	0.0188295217114339	0.085506268601602	84171	LOXL4	protein_coding
ENSG00000071794	694.403927307941	-1.06682282940149	0.270238268125357	-3.94771190920532	7.89016697940599e-05	0.0014900533367943	6596	HLTF	protein_coding
ENSG00000073417	1745.42222760276	-1.06679821457824	0.212590460347871	-5.01809071222009	5.21875354856872e-07	2.44546592288822e-05	5151	PDE8A	protein_coding
ENSG00000141424	1889.37762479945	-1.06556731173776	0.263823951923743	-4.03893317482315	5.36948585342684e-05	0.00109126333086066	25800	SLC39A6	protein_coding
ENSG00000165219	1457.78081991096	-1.06404205014886	0.212949495732368	-4.99668734358558	5.83235133654901e-07	2.67910290831281e-05	26130	GAPVD1	protein_coding
ENSG00000237978	437.419871909093	-1.0631535531666	0.260544112490488	-4.08051267405023	4.49364789050999e-05	0.000957881256869887	NA	KCNMB2-AS1	antisense_RNA
ENSG00000237172	58.8317719839948	-1.06087185530273	0.464377936185931	-2.2845009907576	0.0223421044284494	0.0966256617607539	84752	B3GNT9	protein_coding
ENSG00000124783	1606.14336299177	-1.06012578795617	0.251618983440427	-4.21321862707218	2.51757160085827e-05	0.000589010618295492	6745	SSR1	protein_coding
ENSG00000241962	233.138236770067	-1.05779013224025	0.309801298782321	-3.41441477617399	0.000639191869032942	0.00762494645817131	NA	AC079447.1	protein_coding
ENSG00000141664	477.471721926067	-1.05754409050354	0.268611436791923	-3.93707767299109	8.24799157791067e-05	0.00154597699610333	54877	ZCCHC2	protein_coding
ENSG00000149571	117.467302259754	-1.05393625556071	0.401366308598289	-2.62587126269123	0.00864274985474099	0.0500132441026478	84623	KIRREL3	protein_coding
ENSG00000146802	317.122126424925	-1.05364764557693	0.300301761711134	-3.50862958503203	0.000450421748519722	0.00582476403894616	64418	TMEM168	protein_coding
ENSG00000226328	376.868484923991	-1.05143646029463	0.285769466257017	-3.67931701754654	0.00023385941525024	0.00349545873921692	100506714	NUP50-AS1	lincRNA
ENSG00000131153	138.198446750037	-1.05090179064405	0.341312165329308	-3.07900478622001	0.00207693345011456	0.0182088998768915	51659	GINS2	protein_coding
ENSG00000158560	66.618325810236	-1.05087714262798	0.460700257895345	-2.28104309606594	0.0225458968341262	0.0971863440851431	1780	DYNC1I1	protein_coding
ENSG00000205403	76.8432693551992	-1.05033990610406	0.422354740439763	-2.48686662072368	0.0128873705804765	0.0661089434206853	3426	CFI	protein_coding
ENSG00000134247	623.635697190574	-1.05022697699861	0.23738343980123	-4.42417962212532	9.68094503282727e-06	0.000266217825717225	5738	PTGFRN	protein_coding
ENSG00000167123	122.538927256081	-1.05016969658121	0.338812764398786	-3.09955765227648	0.00193809854878634	0.0173746965558322	51148	CERCAM	protein_coding
ENSG00000116183	67.3914848844986	-1.04974617934711	0.414811521630417	-2.53065820163597	0.0113848730618108	0.0605103685831277	60676	PAPPA2	protein_coding
ENSG00000110881	143.84175145142	-1.04912684549384	0.312623051266066	-3.35588447891182	0.000791116067469386	0.00898942854114437	41	ASIC1	protein_coding
ENSG00000111554	146.439734855084	-1.0480226511553	0.359872356085486	-2.9122066016828	0.00358885175575911	0.0268702504964021	56890	MDM1	protein_coding
ENSG00000273802	539.468627930667	-1.04594600549783	0.310463367554512	-3.36898363802673	0.000754459073308019	0.00865796207490068	8339	HIST1H2BG	protein_coding
ENSG00000132561	143.151462575084	-1.0457742430293	0.320904280421304	-3.25883544356698	0.00111870536258699	0.0116641485599144	4147	MATN2	protein_coding
ENSG00000175548	215.428411313955	-1.04543539475482	0.352691672893875	-2.96416239764581	0.00303508068422001	0.0239791960840968	144245	ALG10B	protein_coding
ENSG00000163918	309.316584427972	-1.04495103035727	0.302485819204168	-3.45454551590719	0.000551221163811741	0.00684597373821635	5984	RFC4	protein_coding
ENSG00000128422	4299.28586884446	-1.0444141187569	0.2244920006513	-4.65234447431014	3.28182243052481e-06	0.00010989051000938	3872	KRT17	protein_coding
ENSG00000132313	187.248428884291	-1.04386935282034	0.34815693628307	-2.99827245714163	0.00271514821968025	0.0221048038034577	51318	MRPL35	protein_coding
ENSG00000066382	715.892749818302	-1.04349220261352	0.273080660538069	-3.82118675323788	0.000132811029793583	0.00226567379188076	744	MPPED2	protein_coding
ENSG00000198707	750.38264818828	-1.04304444159014	0.289003153931711	-3.6091109297603	0.000307248213126082	0.00434167817283104	80184	CEP290	protein_coding
ENSG00000157613	158.370073075282	-1.04279476071175	0.306189093066961	-3.40572144574627	0.000659894716464778	0.00783180723536472	90993	CREB3L1	protein_coding
ENSG00000153246	602.041483923004	-1.04261837813086	0.252304191863096	-4.13238626925626	3.59016421260408e-05	0.000795445758355091	22925	PLA2R1	protein_coding
ENSG00000120738	224.349446573667	-1.04214734245134	0.331740760156118	-3.14145099915038	0.00168112937205393	0.0155762367443656	1958	EGR1	protein_coding
ENSG00000138759	1937.14863449519	-1.04167385241413	0.235308828351467	-4.42683710471859	9.56248900506633e-06	0.000263850267691399	80144	FRAS1	protein_coding
ENSG00000102172	850.735847538866	-1.04127288563911	0.221273034179637	-4.70582820676543	2.52837372081077e-06	8.8858168675132e-05	6611	SMS	protein_coding
ENSG00000105855	2117.35290853903	-1.04125018818643	0.273418321518202	-3.80826779421623	0.000139943673877233	0.00236296440438739	3696	ITGB8	protein_coding
ENSG00000105854	1182.06345185612	-1.04026149425028	0.257539131607884	-4.03923663078173	5.36254439462604e-05	0.00109126333086066	5445	PON2	protein_coding
ENSG00000175893	536.787628204336	-1.03958798633082	0.31671126064605	-3.2824471861537	0.00102910261172342	0.0110043123209009	340481	ZDHHC21	protein_coding
ENSG00000115339	124.618557109179	-1.0395615760653	0.339463419061402	-3.06236701126629	0.00219594028287288	0.0189969221182005	2591	GALNT3	protein_coding
ENSG00000100526	132.377941674073	-1.038350138789	0.332809310822651	-3.11995519663308	0.00180878549481487	0.0164322368044268	1033	CDKN3	protein_coding
ENSG00000263731	68.4801495911362	-1.03714619976214	0.411438722760258	-2.5207792616216	0.0117095281866786	0.0617352978144741	NA	AC145207.5	lincRNA
ENSG00000118515	2001.51141754254	-1.03700444325475	0.265756276028994	-3.90208825450887	9.53663716763907e-05	0.00173981701691141	6446	SGK1	protein_coding
ENSG00000279348	111.057539617117	-1.03674322402091	0.377421795675345	-2.74690872625889	0.00601598740960608	0.0388525571043352	NA	AC012513.3	TEC
ENSG00000163634	392.526571836132	-1.03612724846236	0.289402064564271	-3.58023447421626	0.000343286025692181	0.00473200779455824	80145	THOC7	protein_coding
ENSG00000142798	1855.69187850082	-1.03609120785897	0.203027263613138	-5.10321219633441	3.33936205282866e-07	1.67039806734592e-05	3339	HSPG2	protein_coding
ENSG00000112029	348.159039384862	-1.03559323370502	0.329160336924421	-3.14616652595905	0.0016542578778576	0.0153884673212914	26271	FBXO5	protein_coding
ENSG00000137970	86.7643479102541	-1.03446253122961	0.389150382386552	-2.65825906397813	0.00785454898116817	0.047089753763202	653702	RPL7P9	processed_pseudogene
ENSG00000172164	173.029312041268	-1.03403537267765	0.316640007460535	-3.26564978623721	0.00109213228055038	0.0114899361928613	6641	SNTB1	protein_coding
ENSG00000080493	101.322149613047	-1.03397198419829	0.367727913394349	-2.8117854167069	0.00492673588957576	0.0340204718438358	8671	SLC4A4	protein_coding
ENSG00000112294	94.8922680301109	-1.03163824764999	0.427409158248752	-2.41370178373571	0.0157913812375304	0.07613481045763	7915	ALDH5A1	protein_coding
ENSG00000135387	4000.11752364154	-1.03145935758433	0.235668006633911	-4.37674749456599	1.20463391443892e-05	0.000318378691130558	4076	CAPRIN1	protein_coding
ENSG00000213949	507.470568705808	-1.03066024681205	0.274987922693064	-3.74802004654747	0.000178236011855815	0.00283008241999297	3672	ITGA1	protein_coding
ENSG00000123374	317.420701811452	-1.02894044011198	0.279448661987568	-3.68203745472846	0.0002313774071925	0.00347428303783434	1017	CDK2	protein_coding
ENSG00000116062	823.584710870291	-1.02855406598571	0.271626809075816	-3.78664414416702	0.000152695533098424	0.00251515763458183	2956	MSH6	protein_coding
ENSG00000100297	415.173161572896	-1.02842253554275	0.249892252086514	-4.11546387275226	3.86401519001967e-05	0.000843513998710184	4174	MCM5	protein_coding
ENSG00000100644	2188.82686271919	-1.02830415018359	0.23066448767984	-4.4580080814645	8.27247840122334e-06	0.000236665447874998	3091	HIF1A	protein_coding
ENSG00000235531	844.750622876157	-1.027469940339	0.242927208923333	-4.22953832505138	2.34171384163757e-05	0.000554228267279883	100132891	MSC-AS1	antisense_RNA
ENSG00000144455	1263.2734625156	-1.02543873258524	0.231193913865058	-4.43540539386241	9.18991841453304e-06	0.000256170939462889	285362	SUMF1	protein_coding
ENSG00000086598	898.466880405247	-1.025417134793	0.282471128858503	-3.63016616578417	0.000283238820434152	0.00405867789527216	10959	TMED2	protein_coding
ENSG00000000003	177.148278837288	-1.0254125330053	0.327245740525443	-3.13346334579893	0.001727564939266	0.0159070589862285	7105	TSPAN6	protein_coding
ENSG00000139291	92.1530864658977	-1.0251226723348	0.445487140327835	-2.30112741656339	0.021384430055107	0.0936652970477114	55266	TMEM19	protein_coding
ENSG00000152332	1179.55761121011	-1.02430913728928	0.279411992427287	-3.66594550359481	0.000246426403445008	0.00364322335537421	127933	UHMK1	protein_coding
ENSG00000151135	673.56196896419	-1.02401627560872	0.288373215237455	-3.5510103626147	0.000383755307034996	0.0051505331619915	90488	TMEM263	protein_coding
ENSG00000146676	725.336882107001	-1.02311928282936	0.294675578037457	-3.47201926146493	0.000516559272844816	0.00650465796315089	5814	PURB	protein_coding
ENSG00000104369	293.604225999015	-1.02294822418324	0.27062057040112	-3.78000912002736	0.000156822614401482	0.00256757667976403	56704	JPH1	protein_coding
ENSG00000275714	333.95914492976	-1.02066221797606	0.32717962934117	-3.11957752391654	0.00181110595522636	0.0164374020926225	8350	HIST1H3A	protein_coding
ENSG00000176700	91.533493330278	-1.01987958396362	0.363054058782834	-2.80916728319424	0.00496698302790894	0.0342480305438101	NA	SCAND2P	transcribed_unprocessed_pseudogene
ENSG00000164323	296.016611233104	-1.01913107941366	0.383015384601775	-2.66080977523464	0.00779529836659208	0.0469227395444729	57587	CFAP97	protein_coding
ENSG00000100196	126.520663667305	-1.01864170364282	0.336296914393745	-3.02899509345532	0.00245368667977231	0.0204561700854024	11015	KDELR3	protein_coding
ENSG00000100625	177.468216529835	-1.01733957967132	0.312780209043889	-3.25257017629453	0.00114366351408987	0.0118712418359411	51804	SIX4	protein_coding
ENSG00000099219	447.178622942399	-1.01692004792855	0.28576568893001	-3.55857993916694	0.000372865311210229	0.00505849802820733	79956	ERMP1	protein_coding
ENSG00000183722	373.968063032179	-1.01629841874132	0.280886557947358	-3.61818104137182	0.000296680840767441	0.00421059570965593	10186	LHFPL6	protein_coding
ENSG00000261578	82.4740815654472	-1.01629594542244	0.382086645275308	-2.65985728103676	0.00781737689679162	0.0469359223328354	NA	AP003119.3	sense_overlapping
ENSG00000272758	83.4182829452332	-1.01560865670302	0.383074414084596	-2.65120462072608	0.00802052338051946	0.0476648601932848	102723582	AC083798.2	antisense_RNA
ENSG00000164209	425.92496824438	-1.01534998187949	0.312748182573101	-3.24654158986893	0.001168163786681	0.0120458592070494	91137	SLC25A46	protein_coding
ENSG00000166681	287.655700011857	-1.01467796375098	0.26578694637541	-3.81763656036666	0.000134736211376422	0.00228869104053678	27018	BEX3	protein_coding
ENSG00000101856	786.523906247354	-1.01458685393969	0.265436888466582	-3.82232801100448	0.000132197679534398	0.00226206459618828	10857	PGRMC1	protein_coding
ENSG00000145687	1003.60959296279	-1.01386642851815	0.250358525337466	-4.04965809393361	5.12925171080837e-05	0.00105609479353727	23635	SSBP2	protein_coding
ENSG00000008277	516.195282247999	-1.01337596459218	0.287665387501232	-3.52275945811464	0.000427078783446592	0.00560287507776635	53616	ADAM22	protein_coding
ENSG00000168952	159.392178141691	-1.01277862911191	0.31809328019761	-3.18390450902559	0.0014530293725288	0.013954387501665	29091	STXBP6	protein_coding
ENSG00000103342	1630.78081441989	-1.01170652711429	0.248231866250369	-4.07565129488199	4.58857367259962e-05	0.000973028229897036	2935	GSPT1	protein_coding
ENSG00000154174	564.782595742719	-1.01088516801028	0.268994473315576	-3.75801463706779	0.000171266865086052	0.00275230148958077	9868	TOMM70	protein_coding
ENSG00000124767	845.42657143701	-1.01044844258715	0.255967127086	-3.94757113575627	7.89480642049597e-05	0.0014900533367943	2739	GLO1	protein_coding
ENSG00000125691	1122.32682916191	-1.01015555645463	0.248628471707218	-4.06291181986661	4.84643412816462e-05	0.0010119180707808	9349	RPL23	protein_coding
ENSG00000012174	368.036584267987	-1.00921502700072	0.31466135537619	-3.20730528155947	0.0013398472972908	0.0131224563825352	51360	MBTPS2	protein_coding
ENSG00000164761	186.902606108188	-1.00903208589867	0.32870575906366	-3.06971222157155	0.00214265118392355	0.0186447240428182	4982	TNFRSF11B	protein_coding
ENSG00000109501	149.012391112344	-1.00898395444159	0.325286538723377	-3.10183126052943	0.00192327553684655	0.0172607893116988	7466	WFS1	protein_coding
ENSG00000204406	2421.02037836565	-1.00836914170392	0.235212932419061	-4.28704804337622	1.8106314463857e-05	0.000449405890353298	55777	MBD5	protein_coding
ENSG00000168291	363.869957372819	-1.00771220946716	0.299403859741638	-3.36572885311744	0.000763417106034485	0.00873617034954691	5162	PDHB	protein_coding
ENSG00000131437	238.528059975677	-1.00730578676181	0.290500449101234	-3.4674844389338	0.000525354158561566	0.00658015154609032	11127	KIF3A	protein_coding
ENSG00000164654	412.966340035475	-1.00692549954474	0.330566330415151	-3.04606188500858	0.00231860107810118	0.0196616889134664	54468	MIOS	protein_coding
ENSG00000113810	2960.31856833099	-1.00663408258504	0.254931249472365	-3.94864923256164	7.8593414637504e-05	0.00148680140660531	10051	SMC4	protein_coding
ENSG00000117525	613.205123881951	-1.00491739729874	0.308386528484255	-3.2586293643824	0.00111951822022655	0.011665165250629	2152	F3	protein_coding
ENSG00000119242	96.3945781811612	-1.004769874451	0.393068188214161	-2.55622282488951	0.0105815334799044	0.0576522106437693	80212	CCDC92	protein_coding
ENSG00000185278	223.315705060016	-1.00392058924867	0.325857609872505	-3.0808566650982	0.00206405984326235	0.0181350344095254	84614	ZBTB37	protein_coding
ENSG00000101751	161.570864363045	-1.00376518536647	0.409859382454479	-2.44904771815966	0.0143234470776492	0.0709946661079714	11201	POLI	protein_coding
ENSG00000116977	228.482527055422	-1.00350213955953	0.318107369470131	-3.1546019862132	0.00160717194993373	0.0150362323508717	3964	LGALS8	protein_coding
ENSG00000115364	533.433958485018	-1.00306860538968	0.277406099601902	-3.61588518359602	0.00029932303268329	0.00424440060344905	9801	MRPL19	protein_coding
ENSG00000112902	87.9310661479035	-1.00169029955054	0.390249827150068	-2.56679242337076	0.0102644037377304	0.056338482582016	9037	SEMA5A	protein_coding
ENSG00000170348	1028.31565987396	-1.00166992789646	0.257788003440993	-3.88563437602221	0.000102063018496516	0.00183905153880959	10972	TMED10	protein_coding
ENSG00000234062	328.533648946979	-1.00134563853215	0.259106235505484	-3.8646142057471	0.000111264921290101	0.00197431672630868	NA	AL390879.2	transcribed_unprocessed_pseudogene
ENSG00000115750	421.505482591971	-1.00071856602327	0.269410991609084	-3.71446821841372	0.0002036314586758	0.00314452480741123	9014	TAF1B	protein_coding
ENSG00000134874	1544.93779711835	-1.00050841111306	0.264747906154218	-3.77909848522185	0.000157397167694228	0.00257439881001983	22873	DZIP1	protein_coding
ENSG00000186615	103.225236288223	-1.00010266437749	0.369516579042761	-2.70651635433592	0.00679932332858754	0.0424814427276923	100129075	KTN1-AS1	antisense_RNA
ENSG00000164180	914.796374062251	-0.999608921601052	0.252234697669473	-3.96301115919798	7.40103208503262e-05	0.0014181977698076	153396	TMEM161B	protein_coding
ENSG00000064666	504.208328766914	-0.999424451143904	0.233457527809726	-4.28096905043242	1.86081238592524e-05	0.000459761629958832	1265	CNN2	protein_coding
ENSG00000143390	240.38792506116	-0.998908415177828	0.282438077124078	-3.5367342298503	0.000405107100988184	0.00538392949944117	5993	RFX5	protein_coding
ENSG00000196776	340.693000584981	-0.997437069168972	0.326083986999456	-3.05883486750497	0.00222199592166931	0.0191512090352333	961	CD47	protein_coding
ENSG00000097046	382.518212784421	-0.996555212983934	0.292893289715074	-3.40245150018076	0.000667842075080514	0.00786656968368581	8317	CDC7	protein_coding
ENSG00000127980	192.977795916367	-0.996162613785932	0.321007134818141	-3.10324134804756	0.00191413471176126	0.017216654575119	5189	PEX1	protein_coding
ENSG00000130707	143.179395315838	-0.99575143184468	0.313581862080397	-3.17541143878209	0.00149624185747875	0.0142685473508222	445	ASS1	protein_coding
ENSG00000119969	1268.50909962023	-0.995149475210345	0.249409423036565	-3.99002356484522	6.60667311095801e-05	0.00129023974156158	3070	HELLS	protein_coding
ENSG00000040341	819.339689894792	-0.994924857620565	0.251750134754239	-3.9520330687879	7.74900289669418e-05	0.00147104761625602	27067	STAU2	protein_coding
ENSG00000121741	2252.31214551679	-0.994899537040228	0.247407503544624	-4.02129896137439	5.78780924105651e-05	0.00115099762553547	7750	ZMYM2	protein_coding
ENSG00000156136	188.275820850477	-0.99476047092485	0.40075538534049	-2.48221360788372	0.0130568978397279	0.0665579346897289	1633	DCK	protein_coding
ENSG00000119661	209.371564294861	-0.992089340038611	0.316280647411388	-3.13673741393414	0.00170839057938836	0.0157661149847686	83544	DNAL1	protein_coding
ENSG00000112237	646.780407356632	-0.991731384499769	0.26037614359841	-3.80884120485847	0.000139619583461896	0.00236180139783521	892	CCNC	protein_coding
ENSG00000158373	319.791557668873	-0.990848574762819	0.287518202704399	-3.44621163266495	0.000568504950120738	0.00699141042354365	3017	HIST1H2BD	protein_coding
ENSG00000257354	546.608534653921	-0.990699454485626	0.243560356410686	-4.0675726915719	4.75053917457575e-05	0.000999574739610409	NA	AC048341.2	lincRNA
ENSG00000100528	569.157641869673	-0.990365297245781	0.307306497758938	-3.22272813776511	0.0012697600530241	0.0126719566613611	10175	CNIH1	protein_coding
ENSG00000128805	237.708908601718	-0.990300354280326	0.284407735332115	-3.48197405082499	0.000497731922470815	0.00631144203711632	58504	ARHGAP22	protein_coding
ENSG00000152952	2140.52737877423	-0.990113364652317	0.252596459409275	-3.91974363760999	8.86432099187543e-05	0.00163703830594012	5352	PLOD2	protein_coding
ENSG00000154114	325.177319730568	-0.989253180598404	0.279279481707796	-3.54216204695423	0.000396861593036514	0.00530895980118658	219899	TBCEL	protein_coding
ENSG00000178202	307.315944402074	-0.989124671399658	0.3155364861469	-3.1347394511428	0.00172006810018062	0.0158469776890652	143888	KDELC2	protein_coding
ENSG00000229358	169.066299045708	-0.988409102135742	0.338134738792618	-2.92312202427076	0.00346540679358055	0.0261864636621492	NA	DPY19L1P1	unprocessed_pseudogene
ENSG00000143947	948.733052559139	-0.987515807808229	0.250282919253605	-3.94559808856795	7.9601037127948e-05	0.00149890775109174	6233	RPS27A	protein_coding
ENSG00000164506	10171.8051337699	-0.986787465842512	0.256578722977675	-3.84594425597937	0.000120089064851649	0.00209219271424769	134957	STXBP5	protein_coding
ENSG00000162702	396.642796280137	-0.986050216035208	0.326902015528713	-3.01634792443976	0.00255839515094921	0.0211239239121665	23528	ZNF281	protein_coding
ENSG00000153113	4090.85527903437	-0.985540160550055	0.205085455430983	-4.80550977385969	1.54357696766852e-06	6.02179655783983e-05	831	CAST	protein_coding
ENSG00000106609	676.679269980742	-0.984672915055028	0.226372356641367	-4.3497931004668	1.36266038858617e-05	0.000352712745344041	55069	TMEM248	protein_coding
ENSG00000133739	199.329064272774	-0.984128408656854	0.37815228299633	-2.60246586602362	0.00925560282922275	0.052461284440784	85444	LRRCC1	protein_coding
ENSG00000114279	1128.98317965927	-0.983583079328006	0.231207823797435	-4.25410811439383	2.09883882167261e-05	0.000507048365407634	2257	FGF12	protein_coding
ENSG00000171408	4978.03999624035	-0.982594943134846	0.222284315645138	-4.42044208239816	9.84991837050897e-06	0.000269447344006766	27115	PDE7B	protein_coding
ENSG00000164066	296.75765233752	-0.982166891557547	0.287128552370912	-3.42065212061803	0.000624711869937925	0.00752376400522728	27152	INTU	protein_coding
ENSG00000184916	76.8489362200846	-0.981269637142223	0.388519103964854	-2.5256663755484	0.0115479087361332	0.0611203335800467	3714	JAG2	protein_coding
ENSG00000090060	1846.37757362151	-0.98119271019718	0.256119303122905	-3.83099867223335	0.000127624194275473	0.00220696472539781	10914	PAPOLA	protein_coding
ENSG00000165244	224.702971309269	-0.981137287469718	0.289554087315145	-3.38844219595446	0.000702908428302511	0.00817569738967835	195828	ZNF367	protein_coding
ENSG00000041357	732.460674688084	-0.979400811115157	0.278647774539824	-3.51483449933379	0.000440028122402912	0.00573126085624942	5685	PSMA4	protein_coding
ENSG00000176890	399.811252869889	-0.978967523045687	0.265658939787616	-3.68505394107322	0.000228654209180857	0.0034492730704091	7298	TYMS	protein_coding
ENSG00000164010	83.9264773040174	-0.978593913181942	0.393611632385153	-2.48619154686053	0.0129118447294189	0.0661493722911195	114625	ERMAP	protein_coding
ENSG00000107295	1234.19896457393	-0.978570170530043	0.243007611150576	-4.02691160946265	5.65142652546764e-05	0.00112800259915301	6456	SH3GL2	protein_coding
ENSG00000163293	63.7035175534976	-0.97772185062519	0.430326648689426	-2.27204579033828	0.0230837447856489	0.098802310071201	152519	NIPAL1	protein_coding
ENSG00000139133	166.988259643857	-0.977374266112761	0.365391717248666	-2.67486705356163	0.00747588896109368	0.0456418275134985	84920	ALG10	protein_coding
ENSG00000174669	82.7255598390731	-0.976381475570149	0.402280838458664	-2.42711405124626	0.0152194705311176	0.0740570904117373	3177	SLC29A2	protein_coding
ENSG00000165678	742.166895256026	-0.975433576653123	0.27788389601563	-3.51021988189721	0.000447736280973901	0.00579923394268579	27069	GHITM	protein_coding
ENSG00000115252	220.489791600317	-0.975147431125682	0.286629715533437	-3.4021156156502	0.000668663437717645	0.00786656968368581	5136	PDE1A	protein_coding
ENSG00000162551	78.0212213452109	-0.97379399595527	0.386655303158614	-2.51850676300125	0.0117853620214788	0.062034453205493	249	ALPL	protein_coding
ENSG00000206538	548.583093709539	-0.973608692678192	0.276610720293207	-3.51977931891493	0.00043190599557611	0.00563735316916175	389136	VGLL3	protein_coding
ENSG00000068697	593.528172537114	-0.97262692885728	0.301885473152779	-3.22184078186846	0.00127369893343557	0.0126876971329112	9741	LAPTM4A	protein_coding
ENSG00000154640	126.058834347747	-0.97170950558608	0.373084624421233	-2.60452841521812	0.00920007918451715	0.0522555525119892	10950	BTG3	protein_coding
ENSG00000164163	451.339603377079	-0.971545242847337	0.310124734589669	-3.13275638633856	0.00173173109380906	0.0159364215275081	6059	ABCE1	protein_coding
ENSG00000132341	1564.79044442864	-0.970400116754994	0.256107042011077	-3.78904113348443	0.000151229874506428	0.00250087706048304	5901	RAN	protein_coding
ENSG00000050555	270.419434071166	-0.969726853257531	0.263050178565603	-3.68647099403388	0.000227385345410645	0.00343649010900035	10319	LAMC3	protein_coding
ENSG00000165672	678.772267837131	-0.969182782224843	0.282640484763576	-3.42903028571986	0.000605741930289051	0.00733990594023283	10935	PRDX3	protein_coding
ENSG00000089006	607.384119686142	-0.969056300637664	0.260403053095674	-3.72137073324415	0.000198144288998147	0.00308314782508853	27131	SNX5	protein_coding
ENSG00000247809	97.3972350288003	-0.968470112700111	0.353141544733939	-2.74244174083162	0.00609842669348414	0.0392141341051443	644192	NR2F2-AS1	antisense_RNA
ENSG00000106333	307.298920003187	-0.967120805241057	0.259825568435112	-3.72219258891983	0.000197500288355335	0.00307606227527264	5118	PCOLCE	protein_coding
ENSG00000100568	224.482080214701	-0.966894714574135	0.314772236599054	-3.07172806922528	0.00212823510714666	0.018558892990503	10490	VTI1B	protein_coding
ENSG00000163607	133.883160655495	-0.966522460416009	0.408592147327662	-2.36549445880791	0.0180060127449486	0.0832031878242777	29083	GTPBP8	protein_coding
ENSG00000047617	181.526894307216	-0.966416072818873	0.294507273728154	-3.28146758681052	0.00103268392850648	0.011034632483159	57101	ANO2	protein_coding
ENSG00000171135	129.092455488158	-0.966299367599934	0.325208998860349	-2.97131804773607	0.00296524522897162	0.0236335552047117	84522	JAGN1	protein_coding
ENSG00000112118	1151.96957248267	-0.963921360359897	0.233507104236701	-4.12801727600883	3.65904629881922e-05	0.000807416346344316	4172	MCM3	protein_coding
ENSG00000165152	140.267875340217	-0.963847920602105	0.332250839226354	-2.90096459303587	0.00372015910651398	0.0276124872780717	84302	TMEM246	protein_coding
ENSG00000104325	341.728127517365	-0.963780339077896	0.273646018916731	-3.52199656656131	0.000428309690552831	0.00560988110394864	1666	DECR1	protein_coding
ENSG00000215301	2596.56094562017	-0.963710359262714	0.25910226537526	-3.71942081581943	0.000199680133857376	0.00310112756458307	1654	DDX3X	protein_coding
ENSG00000205060	461.042951796395	-0.963631010000768	0.293151705097303	-3.28714107148351	0.00101210118360806	0.0108724202905775	84912	SLC35B4	protein_coding
ENSG00000166337	136.120863758395	-0.963571059229354	0.348580017053177	-2.76427509349269	0.00570494203271264	0.0373766531649036	6881	TAF10	protein_coding
ENSG00000277693	768.942567013031	-0.962540414955259	0.271012441406199	-3.55164659585714	0.000382828669604239	0.00514730351338117	NA	AP003900.1	lincRNA
ENSG00000177917	409.587136167511	-0.9604880563849	0.321943431090523	-2.98340628703443	0.00285059315561264	0.0228650381645723	151188	ARL6IP6	protein_coding
ENSG00000077063	345.049767688035	-0.960248047670324	0.312594555229294	-3.07186427788534	0.00212726424349097	0.018558892990503	83992	CTTNBP2	protein_coding
ENSG00000156482	632.842162934258	-0.959897389220277	0.269239004186112	-3.56522411053321	0.000363545406634543	0.00496510464488232	6156	RPL30	protein_coding
ENSG00000152495	379.656439240351	-0.959630091346961	0.254780118671253	-3.7665030393725	0.000165550069518939	0.00268886950562285	814	CAMK4	protein_coding
ENSG00000142166	564.333959302598	-0.959264226872856	0.271326360365831	-3.53546270100507	0.000407061706745272	0.00540110272733536	3454	IFNAR1	protein_coding
ENSG00000173705	101.534168347971	-0.957960214138187	0.348209998097286	-2.75109910505943	0.00593956709221684	0.0384809378517203	26032	SUSD5	protein_coding
ENSG00000120756	126.216085240777	-0.956748082315994	0.33039045762003	-2.89581027614397	0.00378180963814919	0.0278797331687608	5357	PLS1	protein_coding
ENSG00000215114	485.646108451889	-0.956692445216646	0.264168923409918	-3.6215177503378	0.000292879705797543	0.00416026947947782	137886	UBXN2B	protein_coding
ENSG00000051341	1113.25048010342	-0.955121477907374	0.247758328562728	-3.85505296006851	0.000115704578821234	0.00203757512617479	10721	POLQ	protein_coding
ENSG00000181704	677.312874570823	-0.95507877105459	0.268075950223252	-3.56271709662581	0.000367036154934482	0.00500021602215254	286451	YIPF6	protein_coding
ENSG00000117450	1707.3088406185	-0.954898302953129	0.246415557547338	-3.87515428188696	0.000106557165319487	0.00190529352507114	5052	PRDX1	protein_coding
ENSG00000157554	200.189469937443	-0.954430278178014	0.307230093456585	-3.1065650745339	0.0018927464444141	0.0170619216523277	2078	ERG	protein_coding
ENSG00000204147	85.8059009258314	-0.95428266643978	0.389410071912551	-2.45058547600711	0.0142624095335571	0.0707754695409516	653308	ASAH2B	protein_coding
ENSG00000102024	2677.85187077029	-0.952294594965624	0.239270954800772	-3.97998409693541	6.89198785968416e-05	0.00133477014284881	5358	PLS3	protein_coding
ENSG00000137968	231.99942815631	-0.952105476372007	0.312058046466028	-3.05105247935229	0.00228040712924245	0.0194796223449746	204962	SLC44A5	protein_coding
ENSG00000112234	708.01579992886	-0.952016371277756	0.279788000358111	-3.40263474508999	0.000667394368685043	0.00786656968368581	26235	FBXL4	protein_coding
ENSG00000154813	162.383696150969	-0.951987213239901	0.335744638126045	-2.83545023549268	0.00457611438257255	0.0321927080399528	285381	DPH3	protein_coding
ENSG00000196747	485.169723861269	-0.951612600441109	0.324418636824117	-2.9332858610001	0.00335394929212985	0.0257136112396622	8329	HIST1H2AI	protein_coding
ENSG00000111859	77.2960440578972	-0.951478600028549	0.396070095364651	-2.40229851019817	0.0162924072582631	0.0778456870863794	4739	NEDD9	protein_coding
ENSG00000108406	367.140238584706	-0.951039451208244	0.278172517503811	-3.41888357535253	0.000628786241748184	0.00756166463435666	79665	DHX40	protein_coding
ENSG00000144451	659.000050617319	-0.950997788313421	0.283054475969256	-3.35976947567052	0.000780075333372792	0.00890181137950323	79582	SPAG16	protein_coding
ENSG00000164032	1181.98150345873	-0.950367850249052	0.248662498916219	-3.82191868251616	0.000132417358792763	0.00226344850087379	3015	H2AFZ	protein_coding
ENSG00000228474	117.614254824648	-0.948947366918967	0.353959229848099	-2.68095104435109	0.00734132550674528	0.0450734168066624	100128731	OST4	protein_coding
ENSG00000119801	161.216893891088	-0.94886512036252	0.326991675632573	-2.90180206736737	0.00371022884449784	0.0275513213876258	51646	YPEL5	protein_coding
ENSG00000164466	895.191281756239	-0.948442518098096	0.252031675921812	-3.76318776054298	0.000167761149882384	0.00270591599518499	94081	SFXN1	protein_coding
ENSG00000198786	41523.6495351621	-0.946692117010375	0.280159523241536	-3.37911810406029	0.000727187611030051	0.00841010522912556	4540	MT-ND5	protein_coding
ENSG00000167325	1716.27104098008	-0.946151620111206	0.248564828420918	-3.8064581627333	0.000140971126510049	0.00237481008264398	6240	RRM1	protein_coding
ENSG00000146281	225.222833601678	-0.943707288078267	0.349865521478087	-2.69734292219296	0.00698952513132084	0.0434368088096223	135293	PM20D2	protein_coding
ENSG00000168175	1194.23285572893	-0.942521881684553	0.252525277770403	-3.73238627834121	0.00018967433683016	0.00297978748621331	93487	MAPK1IP1L	protein_coding
ENSG00000140280	96.5202280008922	-0.941880501620876	0.388940436892484	-2.4216574371804	0.0154499070278285	0.0748712136412479	256586	LYSMD2	protein_coding
ENSG00000267432	155.914413439206	-0.941638960330497	0.30553884385804	-3.08189606414824	0.00205686642219149	0.0180913272635796	NA	DNAH17-AS1	processed_transcript
ENSG00000151914	7701.78104890757	-0.941244460779312	0.200633086206657	-4.69137208909704	2.71378912586756e-06	9.43576956834164e-05	667	DST	protein_coding
ENSG00000136870	133.913743454667	-0.941066326398181	0.335110977877466	-2.80822291277573	0.00498157312924773	0.0343196083728951	7743	ZNF189	protein_coding
ENSG00000121988	939.765871624895	-0.94094780675974	0.229716460834958	-4.09612704000247	4.20119444287376e-05	0.000908605806100032	84083	ZRANB3	protein_coding
ENSG00000170264	216.93551988621	-0.939526881158912	0.319468073597194	-2.94091009026313	0.00327249505329405	0.0252434138287919	84140	FAM161A	protein_coding
ENSG00000121481	358.007394562401	-0.937807274400538	0.269576990110576	-3.47881053948954	0.000503644523784144	0.00635675793293192	6045	RNF2	protein_coding
ENSG00000167695	149.004742953377	-0.937324354592388	0.338425761328517	-2.76966017868393	0.00561148048008561	0.0369722877530328	79850	FAM57A	protein_coding
ENSG00000077264	606.24620292602	-0.936997049635643	0.247175355346051	-3.79081906577549	0.000150151309282797	0.00248580446748687	5063	PAK3	protein_coding
ENSG00000087302	839.315321005618	-0.93668381194203	0.273033593186459	-3.43065408549326	0.000602127893608454	0.00732207275247804	51637	C14orf166	protein_coding
ENSG00000255302	898.360631298951	-0.935017635582815	0.282858574536667	-3.30560117229753	0.00094772881954798	0.0103168316824893	23741	EID1	protein_coding
ENSG00000151690	236.26674353299	-0.935005619631733	0.297668339263983	-3.141098653433	0.00168315325470563	0.0155861329497358	54842	MFSD6	protein_coding
ENSG00000120519	1126.32238112137	-0.931385618554866	0.249536247060641	-3.73246624298443	0.00018961411435577	0.00297978748621331	84068	SLC10A7	protein_coding
ENSG00000080815	572.335689779777	-0.930555384660409	0.229552828606029	-4.05377442008122	5.0397816783342e-05	0.001041618755749	5663	PSEN1	protein_coding
ENSG00000101412	163.487054419393	-0.929217457294424	0.304679659816574	-3.04981782457628	0.00228980213779392	0.0195204133568334	1869	E2F1	protein_coding
ENSG00000138434	4967.64981951297	-0.928076295706582	0.247248057860079	-3.75362420938325	0.000174296103766958	0.00278925079894778	6744	SSFA2	protein_coding
ENSG00000158528	646.727246733961	-0.926728457340027	0.264899399439716	-3.49841660381312	0.000468029433773222	0.0059954092510133	55607	PPP1R9A	protein_coding
ENSG00000156398	131.790167207422	-0.926117055082902	0.317383268144149	-2.91797693211186	0.00352310412283135	0.0264874407243019	118980	SFXN2	protein_coding
ENSG00000204852	84.1855164518754	-0.925526811026902	0.403192425210408	-2.29549652512423	0.0217046853239637	0.0946359100475605	79600	TCTN1	protein_coding
ENSG00000113369	900.658669775209	-0.924679640191733	0.278034424537061	-3.32577392792768	0.000881734124032254	0.00972830741582812	57561	ARRDC3	protein_coding
ENSG00000162994	517.576496146095	-0.924576527964189	0.255047706492661	-3.62511210423604	0.000288836130898567	0.00412077934082496	130162	CLHC1	protein_coding
ENSG00000179218	3405.23478646097	-0.923960571546808	0.204106552385408	-4.52685404142304	5.986825972002e-06	0.000180456878235558	811	CALR	protein_coding
ENSG00000091483	384.001016448106	-0.923806908693183	0.30528551301011	-3.02604240726808	0.00247777548763979	0.0206253623669944	2271	FH	protein_coding
ENSG00000025156	261.8748504614	-0.922175751539051	0.315282414744302	-2.92491971772972	0.00344545098321258	0.0260840154054074	3298	HSF2	protein_coding
ENSG00000165300	322.313675022148	-0.921989715467303	0.326265844539618	-2.82588487547107	0.00471502066763959	0.032956640388855	26050	SLITRK5	protein_coding
ENSG00000147400	125.680689786717	-0.920801763860113	0.368600804420919	-2.49810025593058	0.0124860875821354	0.0646177817206863	1069	CETN2	protein_coding
ENSG00000149573	77.6529403838277	-0.920273449289254	0.389341632923401	-2.3636656639551	0.0180951343986888	0.0833920817396065	10205	MPZL2	protein_coding
ENSG00000125249	558.614259064026	-0.920088779483009	0.272241708621174	-3.37967603914548	0.000725713155013303	0.00839900952363515	5911	RAP2A	protein_coding
ENSG00000181143	6392.63383727595	-0.920049968069148	0.208433108356722	-4.41412583309237	1.01418958762347e-05	0.000275181191437203	94025	MUC16	protein_coding
ENSG00000124172	862.491319974515	-0.919725578122913	0.250803350866868	-3.66711838156869	0.000245299248250131	0.00362985012814418	514	ATP5E	protein_coding
ENSG00000138796	444.334426765112	-0.918873347129551	0.261403621390232	-3.51515155850816	0.000439503087677731	0.00572899828198302	3033	HADH	protein_coding
ENSG00000071243	194.31793719181	-0.918860512388926	0.334300324751232	-2.74860789642574	0.00598489334848304	0.0387130725242812	54556	ING3	protein_coding
ENSG00000084207	830.707305663656	-0.918380789406517	0.261412939441265	-3.51314204786279	0.000442840658324762	0.00575869427057568	2950	GSTP1	protein_coding
ENSG00000143162	398.308286969125	-0.918353340571597	0.304627926690863	-3.01467219551261	0.00257257132488284	0.0212087566202551	8804	CREG1	protein_coding
ENSG00000119138	469.422282524746	-0.918317561421304	0.260879132899411	-3.52008821562354	0.000431403290306476	0.00563735316916175	687	KLF9	protein_coding
ENSG00000152894	298.743191223382	-0.917635002261694	0.32754963994561	-2.80151430608829	0.00508633858827662	0.034741476796375	5796	PTPRK	protein_coding
ENSG00000076248	161.914150314934	-0.917359809872803	0.312852716862057	-2.93224178800175	0.00336524634467785	0.0257168329937299	7374	UNG	protein_coding
ENSG00000180573	711.768318253909	-0.9173492242072	0.278417416298388	-3.29487011410253	0.000984671809359053	0.0106338034405418	8334	HIST1H2AC	protein_coding
ENSG00000155008	614.516272012625	-0.917231806416779	0.300730422688684	-3.05001335819721	0.00228831188101198	0.0195204133568334	139322	APOOL	protein_coding
ENSG00000014641	505.392961826257	-0.916560922055707	0.272989153883924	-3.35749940616847	0.000786509124269283	0.00895642757643799	4190	MDH1	protein_coding
ENSG00000147650	467.14035744258	-0.915859172531549	0.247057518469644	-3.70706861383812	0.000209672150243745	0.00321648518722931	29967	LRP12	protein_coding
ENSG00000120662	198.71960089989	-0.91537458038798	0.306197708283463	-2.98948867226848	0.0027944480907135	0.0225813008004286	9617	MTRF1	protein_coding
ENSG00000108518	1464.55278177295	-0.915117613614491	0.234902900894135	-3.89572717123196	9.79045481062079e-05	0.00177589484534809	5216	PFN1	protein_coding
ENSG00000232160	83.314271662587	-0.915099580895833	0.401674546840228	-2.27821152247376	0.0227139781004446	0.0976527394895729	101928578	RAP2C-AS1	antisense_RNA
ENSG00000143228	456.793144736208	-0.915076873884665	0.289913759352712	-3.15637614416007	0.00159742713448183	0.0149622310637537	83540	NUF2	protein_coding
ENSG00000168116	139.777929059484	-0.91163621306421	0.355992700304921	-2.56082838856909	0.0104422923390993	0.0571034410374555	57691	KIAA1586	protein_coding
ENSG00000112320	208.302442964222	-0.911086241546889	0.279239280465755	-3.26274383756916	0.00110339205747207	0.0115710702772971	55084	SOBP	protein_coding
ENSG00000196230	164.864714549862	-0.909736935068191	0.359717592262172	-2.52903098051749	0.011437793066045	0.0607148735442694	203068	TUBB	protein_coding
ENSG00000196517	207.896190737566	-0.909717718865435	0.280593906545031	-3.24211501976947	0.00118646127260074	0.0121683169637109	6536	SLC6A9	protein_coding
ENSG00000139921	598.862403825159	-0.908706652553641	0.290605428108931	-3.12694314922782	0.0017663407977965	0.0161806800761881	81542	TMX1	protein_coding
ENSG00000137814	229.460718469202	-0.907687290093088	0.296560517083436	-3.06071522608559	0.0022080899831179	0.0190817823819309	55142	HAUS2	protein_coding
ENSG00000253250	99.9754785927602	-0.907425500493498	0.381721698847915	-2.37719129730436	0.0174450383008094	0.0816990923524697	100127983	C8orf88	protein_coding
ENSG00000264230	105.173521034296	-0.906584576502267	0.345293626374704	-2.62554680206713	0.00865099149098349	0.0500254320012297	728113	ANXA8L1	protein_coding
ENSG00000253379	249.562884945945	-0.906092345042686	0.300657090849521	-3.01370688608235	0.00258077012954233	0.0212548578295186	NA	AC099805.1	lincRNA
ENSG00000120675	728.82282469212	-0.906011329398188	0.239321445374689	-3.785750700192	0.000153245249515431	0.0025195214249745	29103	DNAJC15	protein_coding
ENSG00000248109	653.763412778002	-0.905941311357531	0.330279340233436	-2.74295482943992	0.00608890607005185	0.0391838166078672	105378220	AC011346.1	protein_coding
ENSG00000074695	2175.95111445592	-0.905506987149174	0.257947150950364	-3.51043608666729	0.00044737234111251	0.00579912620550214	3998	LMAN1	protein_coding
ENSG00000170312	703.523813010344	-0.904591216637206	0.302237949656528	-2.99297694966899	0.0027627061415393	0.0223691405412519	983	CDK1	protein_coding
ENSG00000116747	928.810020218042	-0.90426367887707	0.280212536250548	-3.22706361027522	0.00125067653193966	0.012542916486064	6738	TROVE2	protein_coding
ENSG00000147403	842.654303355356	-0.904220425571686	0.224805086929552	-4.02224183590225	5.7646823965377e-05	0.00114779823980879	6134	RPL10	protein_coding
ENSG00000064309	300.058957977018	-0.903519833764598	0.270726306582956	-3.33739208859535	0.000845685542880817	0.00939413770283207	50937	CDON	protein_coding
ENSG00000198804	27232.8083129182	-0.903461173571111	0.287261927074134	-3.14507802260183	0.00166042540706551	0.0154370337018343	4512	MT-CO1	protein_coding
ENSG00000122884	690.747967656621	-0.90337264827807	0.256647699347316	-3.51989380997939	0.000431719606556532	0.00563735316916175	5033	P4HA1	protein_coding
ENSG00000137710	3404.83766107375	-0.903217558824314	0.245398772281957	-3.68061156307065	0.000232675228917066	0.00349055653905299	5962	RDX	protein_coding
ENSG00000088992	331.299665077802	-0.902797915290182	0.257088506034006	-3.51162301736961	0.000445379281270102	0.00577788380244356	54997	TESC	protein_coding
ENSG00000179855	150.49282523937	-0.902494618115861	0.326825799890389	-2.76139343472437	0.00575552959419304	0.0376174032434893	126326	GIPC3	protein_coding
ENSG00000165434	323.517120544	-0.901605758161636	0.272091257085149	-3.31361532090495	0.000920981192918027	0.0100592366462922	283209	PGM2L1	protein_coding
ENSG00000110723	158.233063028357	-0.900866081103787	0.306492820893551	-2.93927302596321	0.00328983131173049	0.025353156521923	23086	EXPH5	protein_coding
ENSG00000075624	19582.5594833537	-0.900481968689363	0.228264147864571	-3.94491196761928	7.98293003660117e-05	0.00150147220423132	60	ACTB	protein_coding
ENSG00000273983	541.60315769477	-0.899048523690561	0.303004865717004	-2.9671091966234	0.00300614173548266	0.0238198023714848	8355	HIST1H3G	protein_coding
ENSG00000109475	330.084280085385	-0.898982297375792	0.259277042503886	-3.46726531857258	0.000525782637183767	0.00658015154609032	6164	RPL34	protein_coding
ENSG00000114978	758.9444075856	-0.898534936820766	0.279473410946889	-3.21509990441103	0.00130399130971888	0.0128776970435558	55233	MOB1A	protein_coding
ENSG00000213694	221.619686229749	-0.897804103812157	0.31943433791014	-2.81060611606732	0.00494482798439077	0.0341241260861025	1903	S1PR3	protein_coding
ENSG00000136052	399.156370432851	-0.895425452192413	0.272690137208383	-3.28367377478031	0.00102463453379724	0.0109709227463109	84102	SLC41A2	protein_coding
ENSG00000111640	8478.58298767036	-0.895092429911605	0.232535368891525	-3.84927434556915	0.000118468263243923	0.00207281327115736	2597	GAPDH	protein_coding
ENSG00000138738	296.645845409266	-0.895061871339585	0.271599396845693	-3.29552230871892	0.000982389032106293	0.0106232214499717	11107	PRDM5	protein_coding
ENSG00000060237	5557.85636496013	-0.894734082760631	0.211752879823968	-4.22536913549621	2.38549420870017e-05	0.000563771797989474	65125	WNK1	protein_coding
ENSG00000004399	579.891945618385	-0.894670188920375	0.234255786936059	-3.8192020808629	0.000133884050021797	0.00227658728227887	23129	PLXND1	protein_coding
ENSG00000126814	119.995252124899	-0.894452311688723	0.380789949346111	-2.34893886570449	0.018826997681451	0.085506268601602	57570	TRMT5	protein_coding
ENSG00000119812	487.073288741265	-0.893895048518938	0.282081071772851	-3.16892956659906	0.00153001467718064	0.0144805277659807	25940	FAM98A	protein_coding
ENSG00000184178	1410.17334043286	-0.892497404412746	0.225471517017163	-3.95835986833232	7.54661958334505e-05	0.00143764866291598	152579	SCFD2	protein_coding
ENSG00000172123	188.341686663844	-0.89210361152848	0.339817720676485	-2.62524158467235	0.00865875074057532	0.0500410815280116	55106	SLFN12	protein_coding
ENSG00000145087	312.825595243182	-0.891707725397517	0.302582168288631	-2.94699363958197	0.0032087980350083	0.0249170807413716	9515	STXBP5L	protein_coding
ENSG00000165102	347.71097919027	-0.891638242417217	0.261449269736764	-3.41036807375652	0.00064875261641681	0.00772769095391448	138050	HGSNAT	protein_coding
ENSG00000106780	1311.82609550271	-0.890455527133116	0.255370439222043	-3.48691700513884	0.000488622966141449	0.00620558777949268	1955	MEGF9	protein_coding
ENSG00000144476	416.169566740569	-0.889522202961317	0.288009185683243	-3.08852025275203	0.00201155982297845	0.0178366588545023	57007	ACKR3	protein_coding
ENSG00000106484	544.345738132094	-0.88905891679052	0.276646521887775	-3.21369996168316	0.00131036521624333	0.0129268757297519	4232	MEST	protein_coding
ENSG00000175874	436.780881585773	-0.887240105800281	0.259698696795615	-3.4164210939362	0.000634500488187636	0.00758563010328136	200407	CREG2	protein_coding
ENSG00000109452	1669.59841644616	-0.887201659706678	0.243043562099127	-3.65038124048242	0.000261851359703764	0.00380571312182646	8821	INPP4B	protein_coding
ENSG00000115902	146.453984839327	-0.886606888488041	0.320419421641634	-2.7670198140475	0.00565713167223788	0.0371380218112653	6509	SLC1A4	protein_coding
ENSG00000147394	150.335262356121	-0.886571643647437	0.320247912928057	-2.76839163615909	0.00563337159315684	0.0370865525109441	7739	ZNF185	protein_coding
ENSG00000145416	2720.55962824402	-0.886360146019852	0.231136559830317	-3.83478990372856	0.000125671668676565	0.0021778192360348	55016	2001-03-01	protein_coding
ENSG00000083799	291.278375346037	-0.883962157399759	0.303668857642116	-2.91094109637524	0.00360341942709021	0.0269298627853163	1540	CYLD	protein_coding
ENSG00000123358	643.497641560612	-0.882757169348193	0.2275880935597	-3.87874934730112	0.00010499487018093	0.00187941970147137	3164	NR4A1	protein_coding
ENSG00000185515	568.081154739991	-0.881506532509881	0.274817577690098	-3.20760607789041	0.00133844689981444	0.0131224563825352	79184	BRCC3	protein_coding
ENSG00000134243	368.077619867353	-0.881451723996215	0.270612857728253	-3.25724258409539	0.00112500244644023	0.0117131178926796	6272	SORT1	protein_coding
ENSG00000136026	858.28665719554	-0.880984818473296	0.22859503800594	-3.85391050548702	0.000116246101168151	0.00204269953852267	10970	CKAP4	protein_coding
ENSG00000097096	141.396106277499	-0.880383672728347	0.374886785794935	-2.34839878621361	0.018854322691704	0.0855950557164861	84144	SYDE2	protein_coding
ENSG00000198677	1536.70124922814	-0.880349725168811	0.253686650470972	-3.47022487598158	0.000520022787309692	0.00653054397171398	9652	TTC37	protein_coding
ENSG00000184719	302.312800332156	-0.878954045887864	0.300501670484551	-2.92495560663798	0.00344505365524742	0.0260840154054074	55328	RNLS	protein_coding
ENSG00000185352	6759.50031540131	-0.878530855417784	0.252379216931024	-3.48099525032558	0.00049955434968541	0.0063186818694751	266722	HS6ST3	protein_coding
ENSG00000171604	296.680580759814	-0.878405578095307	0.263541006633724	-3.33308880206311	0.000858875244758385	0.00951472732083898	51523	CXXC5	protein_coding
ENSG00000133083	870.765320698417	-0.878362514766863	0.243537627274323	-3.60668092482263	0.000310138638447072	0.00437115883937459	9201	DCLK1	protein_coding
ENSG00000182899	518.7731855484	-0.877718149534896	0.258540858119845	-3.39489145320324	0.000686558145834779	0.00802559403880125	6165	RPL35A	protein_coding
ENSG00000183814	475.691684479103	-0.877065110873943	0.249648110866444	-3.51320547882356	0.000442734946044652	0.00575869427057568	286826	LIN9	protein_coding
ENSG00000136874	201.549221241077	-0.876410303131807	0.315866601073964	-2.77462162872543	0.00552659642794993	0.0366053026798727	55014	STX17	protein_coding
ENSG00000196352	9788.41886267425	-0.876231937099782	0.259944604558117	-3.37084102433786	0.000749390896517693	0.00862407716973467	1604	CD55	protein_coding
ENSG00000205133	365.853526130354	-0.875644773608432	0.30475647893386	-2.87326056749221	0.00406258891358836	0.0293785531768893	286144	TRIQK	protein_coding
ENSG00000174132	162.813727032426	-0.874757970214718	0.336997113933097	-2.59574320980203	0.00943865769339197	0.0530928565043611	345757	FAM174A	protein_coding
ENSG00000101868	3314.13517227765	-0.874268597491511	0.213795240552377	-4.08927998225165	4.32714291834882e-05	0.000933273571744819	5422	POLA1	protein_coding
ENSG00000226383	677.191695033105	-0.873932577307373	0.260459703585674	-3.35534658634789	0.000792656078862567	0.00898942854114437	101929378	LINC01876	lincRNA
ENSG00000171204	321.891992046674	-0.873696336586597	0.305888603072834	-2.85625658429177	0.0042866855833042	0.030592114576342	55863	TMEM126B	protein_coding
ENSG00000277075	354.267519869657	-0.872479418594599	0.29262735976932	-2.98153740402941	0.00286805008814423	0.0229824534581661	3012	HIST1H2AE	protein_coding
ENSG00000117318	398.471149504019	-0.871312513409557	0.286880612438279	-3.03719552884396	0.00238790505325351	0.0200719421151572	3399	ID3	protein_coding
ENSG00000163608	312.99489019743	-0.870378117769371	0.312057594605057	-2.78915858103351	0.00528451822495607	0.0355946463008503	25871	NEPRO	protein_coding
ENSG00000157445	1202.16824365207	-0.870162249820831	0.228838505031646	-3.80251675608743	0.000143233575634106	0.00240152121867842	55799	CACNA2D3	protein_coding
ENSG00000197713	803.925489944525	-0.868513090214197	0.265150346702684	-3.27554951752739	0.00105456625387866	0.0111667609753243	6120	RPE	protein_coding
ENSG00000152795	1099.9644232539	-0.868498592491589	0.252459554395069	-3.44014943135206	0.000581393089338304	0.00711236092111007	9987	HNRNPDL	protein_coding
ENSG00000112081	1419.39794630493	-0.868086867685411	0.263576224282272	-3.29349458605093	0.000989502472334046	0.0106772442363059	6428	SRSF3	protein_coding
ENSG00000062650	1553.29934387299	-0.867562128119283	0.221900133769511	-3.9096962826549	9.24122389155663e-05	0.00169191694428863	23063	WAPL	protein_coding
ENSG00000204856	116.648052836754	-0.866996899808996	0.362862465741794	-2.38932648499924	0.0168792949809426	0.0799217953699857	29902	FAM216A	protein_coding
ENSG00000114120	801.535219622029	-0.866495257720251	0.280443451772384	-3.08973253696622	0.0020033681359089	0.0177895576174728	55186	SLC25A36	protein_coding
ENSG00000118260	876.981843087159	-0.866439141268955	0.268333212848171	-3.2289671937078	0.00124238145865918	0.0125058731150341	1385	CREB1	protein_coding
ENSG00000172757	2111.20775548337	-0.866120952783437	0.228197130238147	-3.7954945002137	0.000147349461795232	0.00245687901175343	1072	CFL1	protein_coding
ENSG00000167632	2076.82121268119	-0.865893455479818	0.24858286870399	-3.48331910398425	0.00049523768088447	0.00628470106006463	83696	TRAPPC9	protein_coding
ENSG00000163655	1288.83847736914	-0.864566550751503	0.232021520779729	-3.72623430725758	0.000194361742104512	0.00303587828400219	8833	GMPS	protein_coding
ENSG00000146530	672.746038212543	-0.864180095013022	0.29266842142924	-2.95276166384066	0.00314945023047017	0.0245811037664925	221806	VWDE	protein_coding
ENSG00000198938	17863.6286444985	-0.863594030511092	0.269094844903361	-3.20925520078703	0.00133079315562561	0.0130888081958907	4514	MT-CO3	protein_coding
ENSG00000146842	800.602269881065	-0.863476418887444	0.271793175668591	-3.17696136690466	0.00148826859813665	0.0142091311649967	84928	TMEM209	protein_coding
ENSG00000109971	6805.29170633834	-0.862319127228454	0.248936696911522	-3.46400967766895	0.000532187364169617	0.00665009911686893	3312	HSPA8	protein_coding
ENSG00000134987	899.556274023232	-0.861954242237166	0.282369410801388	-3.05257655137243	0.00226885852567596	0.0194030720351271	134430	WDR36	protein_coding
ENSG00000186318	180.806055605128	-0.86167247815592	0.293540665527502	-2.93544499739914	0.00333069654002609	0.025583451944515	23621	BACE1	protein_coding
ENSG00000166012	1804.30767532483	-0.860952401591341	0.227237373898956	-3.78877993007512	0.000151388944116433	0.00250087706048304	79101	TAF1D	protein_coding
ENSG00000120254	4107.44740604297	-0.860750672240293	0.198576314917544	-4.33460895171565	1.46019455977582e-05	0.000374982561988415	25902	MTHFD1L	protein_coding
ENSG00000137563	329.469751101127	-0.860417961210015	0.32490842408119	-2.64818606548351	0.00809249715626872	0.0478999459627129	8836	GGH	protein_coding
ENSG00000254986	99.2697569857455	-0.859482197459486	0.366204161988389	-2.34700281065275	0.0189251120208336	0.0858447292694668	10072	DPP3	protein_coding
ENSG00000159377	467.096120263144	-0.858682265697805	0.27940600992183	-3.07324193183261	0.00211746744824003	0.0184946661373595	5692	PSMB4	protein_coding
ENSG00000117906	673.061271759157	-0.858077221962025	0.291950709389908	-2.93911675623312	0.00329149055046647	0.0253539614579389	5955	RCN2	protein_coding
ENSG00000185499	285.698285064109	-0.857286428712814	0.258440705400745	-3.31714939170856	0.000909409759198849	0.00994617367086227	4582	MUC1	protein_coding
ENSG00000143771	254.917673086553	-0.857281469796009	0.28079443427405	-3.05305720183655	0.00226522754196427	0.0194030720351271	29097	CNIH4	protein_coding
ENSG00000137809	357.04599008381	-0.85678003638501	0.261552391540625	-3.2757491963209	0.00105382099277568	0.0111661201619188	22801	ITGA11	protein_coding
ENSG00000117592	985.20609523251	-0.856374010027421	0.246688135630503	-3.47148438184367	0.00051758943903418	0.00650990788880937	9588	PRDX6	protein_coding
ENSG00000100522	512.173244588708	-0.856211832244453	0.303947345815388	-2.81697420304009	0.00484784193089279	0.0336685512636579	64841	GNPNAT1	protein_coding
ENSG00000163001	160.549557290483	-0.856088298077726	0.338283996598671	-2.53067927151565	0.0113841892612369	0.0605103685831277	112942	CFAP36	protein_coding
ENSG00000128596	152.399107569852	-0.855924830086586	0.308005283389478	-2.77892905169504	0.00545384356376874	0.0363117221306879	64753	CCDC136	protein_coding
ENSG00000170345	108.698479035651	-0.855661644250768	0.337832423751425	-2.53279905684944	0.0113155799562068	0.0603903808682088	2353	FOS	protein_coding
ENSG00000108515	274.755726456701	-0.855613898674826	0.263023510049455	-3.25299399477236	0.00114195910527184	0.011861100082591	2027	ENO3	protein_coding
ENSG00000109576	228.434544608149	-0.85526137387736	0.329080846056082	-2.59893999947844	0.00935121166823846	0.052801318792924	51166	AADAT	protein_coding
ENSG00000000971	658.214199907408	-0.855161593304265	0.261627309030812	-3.26862511590314	0.00108071384985491	0.0113918556881604	3075	CFH	protein_coding
ENSG00000163069	249.788056665433	-0.85480079731239	0.313427002226897	-2.72727235126213	0.00638603056043136	0.0405044731034438	6443	SGCB	protein_coding
ENSG00000121350	216.612458398844	-0.854651550053388	0.342877351510323	-2.49258676984285	0.0126816340483016	0.0653807797741554	79912	PYROXD1	protein_coding
ENSG00000175390	484.976425889392	-0.854463984121418	0.263024099730798	-3.24861480372313	0.00115968401475636	0.0119864951549317	8665	EIF3F	protein_coding
ENSG00000164465	1125.18106101794	-0.854314735624816	0.253168325281187	-3.37449297686018	0.000739518029340991	0.00852248798902017	285761	DCBLD1	protein_coding
ENSG00000138688	1733.84525679537	-0.85359898072531	0.239937206299764	-3.55759322986729	0.00037426828555605	0.00506489040046681	84162	KIAA1109	protein_coding
ENSG00000181904	454.268906461229	-0.853446761022231	0.31268389693199	-2.7294234509552	0.00634451770160392	0.0402724990891612	134553	C5orf24	protein_coding
ENSG00000164830	521.000855074769	-0.851815402694569	0.268893086183323	-3.16785907285778	0.00153565941108254	0.0145086894649612	55074	OXR1	protein_coding
ENSG00000165288	1379.57886380704	-0.851807307936075	0.23868378672267	-3.56876903803191	0.000358662427595738	0.00490663440168095	254065	BRWD3	protein_coding
ENSG00000132356	2169.25660020814	-0.851619371997657	0.282214292865493	-3.01763373977501	0.00254756601079281	0.021046257504686	5562	PRKAA1	protein_coding
ENSG00000148019	361.314424633376	-0.851285753856307	0.3132378857628	-2.71769729189445	0.00657379502955511	0.0414375243706823	84131	CEP78	protein_coding
ENSG00000024526	543.524183960612	-0.851051348274675	0.297713328459172	-2.85862696399697	0.00425478803941013	0.0304177240502679	55635	DEPDC1	protein_coding
ENSG00000196284	2143.77717499805	-0.850907334353107	0.232500015731193	-3.65981624421433	0.000252396177846501	0.00370682523555143	8464	SUPT3H	protein_coding
ENSG00000113368	1286.28278500117	-0.850432492657754	0.233317630936376	-3.64495597372862	0.000267437580276612	0.00386622750139247	4001	LMNB1	protein_coding
ENSG00000167996	22897.4620852208	-0.849899635116032	0.243539531726599	-3.48978101867315	0.000483416494991654	0.00614904273309587	2495	FTH1	protein_coding
ENSG00000167900	184.47671191424	-0.849753795827853	0.288729102587378	-2.9430832853806	0.00324960982462409	0.0251114384604385	7083	TK1	protein_coding
ENSG00000145912	162.708545252936	-0.849525370748484	0.316815063235075	-2.68145511161551	0.00733027481021375	0.0450634667746318	55651	NHP2	protein_coding
ENSG00000005022	621.642498462286	-0.849421580471523	0.247718142359065	-3.42898413649612	0.00060584493748411	0.00733990594023283	292	SLC25A5	protein_coding
ENSG00000118965	757.474812876324	-0.849053083901748	0.248924493684706	-3.41088605357246	0.000647521456731672	0.00771866403137673	57539	WDR35	protein_coding
ENSG00000101574	216.131986222619	-0.848077690798605	0.321963075323679	-2.63408370648096	0.00843646865030293	0.0491685111795889	64863	METTL4	protein_coding
ENSG00000215196	395.951631408328	-0.847806764511428	0.279739599192594	-3.03069986143696	0.00243987649883953	0.0203767204708096	285696	AC026790.1	antisense_RNA
ENSG00000136810	1049.62826339911	-0.84780120781107	0.257287162420824	-3.29515549798162	0.000983672320025661	0.0106300493854595	7295	TXN	protein_coding
ENSG00000204186	559.865493298143	-0.847354320504464	0.265906641504507	-3.18666098639022	0.00143925365727376	0.0138343579983473	57683	ZDBF2	protein_coding
ENSG00000128989	1850.25885551034	-0.847046369275215	0.270485736081302	-3.13157500113282	0.00173871369230846	0.0159831310577687	10776	ARPP19	protein_coding
ENSG00000033867	1818.45467737664	-0.846985352137192	0.236669302149672	-3.57877149441862	0.000345213131865265	0.00475455282206661	9497	SLC4A7	protein_coding
ENSG00000156802	1672.31780476516	-0.846733641408773	0.257766457955381	-3.28488682400773	0.00102023343957793	0.0109407236745502	29028	ATAD2	protein_coding
ENSG00000079785	1129.52532782492	-0.845636822170438	0.257861134308537	-3.2794272174364	0.00104018037342822	0.0110936699473472	1653	DDX1	protein_coding
ENSG00000158406	457.064843092106	-0.845403181013338	0.300456721554242	-2.81372697085998	0.00489708016817954	0.0338715899687758	8365	HIST1H4H	protein_coding
ENSG00000156502	267.301602579172	-0.845326843167823	0.289418406724898	-2.92077775126216	0.0034915880935744	0.0262868545899897	6832	SUPV3L1	protein_coding
ENSG00000170085	193.552447614853	-0.844441353434717	0.306349269751154	-2.75646602363588	0.00584296827051692	0.0380060963651055	375484	SIMC1	protein_coding
ENSG00000171033	212.806983022211	-0.844152403948814	0.318849037859108	-2.64749867089712	0.00810896784978598	0.047953478749945	5569	PKIA	protein_coding
ENSG00000152661	336.91272527898	-0.844033767834823	0.313550062020003	-2.6918628636118	0.00710541556137156	0.0440109767968496	2697	GJA1	protein_coding
ENSG00000119938	111.874777754257	-0.843625004139964	0.36802452514239	-2.29230648097043	0.0218879641144142	0.0952821758712635	5507	PPP1R3C	protein_coding
ENSG00000136895	261.044268686625	-0.843296459914138	0.278749806498423	-3.0252808800386	0.00248402323254111	0.0206403528957764	84253	GARNL3	protein_coding
ENSG00000066629	113.479780190362	-0.842539312254215	0.367011925326949	-2.29567284905973	0.0216945939906165	0.0946172089342026	2009	EML1	protein_coding
ENSG00000175745	560.423506767815	-0.842116445376596	0.249589971569396	-3.37399952442582	0.000740844957137332	0.00853175050567689	7025	NR2F1	protein_coding
ENSG00000173226	726.184034313333	-0.841803553855506	0.251128191911099	-3.35208702555191	0.000802048026771262	0.00902622303144166	9657	IQCB1	protein_coding
ENSG00000260565	123.239688291419	-0.841732001460849	0.335968482289136	-2.50538977860563	0.0122316515210828	0.0636647115717513	NA	ERVK13-1	processed_transcript
ENSG00000128534	281.713519494194	-0.84086424264604	0.309582645594937	-2.71612202625285	0.0066051567939899	0.0415063567070252	51691	LSM8	protein_coding
ENSG00000011426	2322.0431477869	-0.840816094735185	0.221935423956469	-3.78856191474915	0.000151521833308226	0.00250087706048304	54443	ANLN	protein_coding
ENSG00000156531	733.455209807781	-0.840689675665996	0.233863555432978	-3.59478702916978	0.000324657043582192	0.00452881301085954	84295	PHF6	protein_coding
ENSG00000118473	115.430507008819	-0.840172567046547	0.338074365450254	-2.48517087631767	0.0129489262376367	0.0662145312502794	84251	SGIP1	protein_coding
ENSG00000101557	1238.94968988483	-0.839151172418254	0.231682133525023	-3.62199345996449	0.000292341514080004	0.00415624504804066	9097	USP14	protein_coding
ENSG00000137203	319.076368480439	-0.838996212518906	0.294456662734363	-2.84930286422415	0.00438151493787065	0.0311055133181788	7020	TFAP2A	protein_coding
ENSG00000102119	158.969513501038	-0.838718855979775	0.333955315977315	-2.51147029513598	0.0120229403995552	0.0628189968265131	2010	EMD	protein_coding
ENSG00000168538	274.885657428104	-0.837303062581558	0.27479629159051	-3.04699549522769	0.00231141173758546	0.0196616889134664	60684	TRAPPC11	protein_coding
ENSG00000227954	898.687575917451	-0.837133755569947	0.239089165388543	-3.5013454257098	0.000462915419604946	0.00593923032847982	100507308	TARID	antisense_RNA
ENSG00000198886	58552.9118560902	-0.836513736707349	0.27070998337855	-3.09007346632504	0.00200106991867678	0.0177828049939304	4538	MT-ND4	protein_coding
ENSG00000167863	252.585658063344	-0.836108075646712	0.296974288809423	-2.815422436059	0.00487131543742716	0.0337884052905677	10476	ATP5H	protein_coding
ENSG00000134480	396.733703662777	-0.835840830355555	0.297661998159651	-2.80801995391851	0.00498471380803764	0.03432674327182	902	CCNH	protein_coding
ENSG00000135317	684.656513488732	-0.835728831569656	0.234882740695744	-3.55806829013554	0.000373592195792131	0.00506414624836432	57231	SNX14	protein_coding
ENSG00000076706	710.862268332356	-0.835503357152261	0.224930741550687	-3.71449163147841	0.00020361260745724	0.00314452480741123	4162	MCAM	protein_coding
ENSG00000105677	171.57042915877	-0.833985416222633	0.3253253411475	-2.563542739342	0.0103609943728077	0.0567921799117227	10430	TMEM147	protein_coding
ENSG00000197061	386.860458116866	-0.833875844205023	0.340630906252433	-2.44803342532594	0.0143638329620889	0.0711299799917352	8364	HIST1H4C	protein_coding
ENSG00000134202	159.96513148979	-0.833146112816648	0.344269641320104	-2.42003944821258	0.0155188234753565	0.0750936066506344	2947	GSTM3	protein_coding
ENSG00000164040	667.60727773221	-0.832484551145174	0.304734440302979	-2.73183612038562	0.00629824603779088	0.0400567465437815	10424	PGRMC2	protein_coding
ENSG00000153147	1376.12685896682	-0.83246915917833	0.258224914722609	-3.22381424763984	0.00126495423060321	0.01263513661255	8467	SMARCA5	protein_coding
ENSG00000156171	260.087317878202	-0.832168119053708	0.311992005932198	-2.66727385071063	0.00764693341192317	0.0463555516306872	128338	DRAM2	protein_coding
ENSG00000152193	469.266172989398	-0.832026153898301	0.285493734688007	-2.9143412019446	0.00356440097049711	0.0267362863964564	79596	RNF219	protein_coding
ENSG00000078070	196.519653300516	-0.83126084569927	0.321330583026335	-2.58693348722161	0.00968342821852521	0.0541053629331807	56922	MCCC1	protein_coding
ENSG00000132432	162.631034005962	-0.83125319263269	0.365531867826385	-2.27409226335228	0.0229604397705244	0.0984268904673874	23480	SEC61G	protein_coding
ENSG00000235244	1926.09611604161	-0.830106361768027	0.215118094627024	-3.8588402486889	0.000113926374540099	0.00201715243173224	642776	DANT2	lincRNA
ENSG00000140386	1849.24306536307	-0.82883191273727	0.222856259845271	-3.71913229322222	0.000199908335203384	0.00310171762336972	49855	SCAPER	protein_coding
ENSG00000188021	408.179224938743	-0.828691170278363	0.307357249026634	-2.69618228593188	0.00701392721103236	0.043505557638001	29978	UBQLN2	protein_coding
ENSG00000122417	599.366671612736	-0.828648040239254	0.271449337768347	-3.0526802793176	0.00226807448149758	0.0194030720351271	57489	ODF2L	protein_coding
ENSG00000074356	694.522032679878	-0.828589125846106	0.234227298601346	-3.53754293711239	0.000403868513904042	0.00537184653852627	55421	NCBP3	protein_coding
ENSG00000169139	676.813057961197	-0.827070687055265	0.240055154853085	-3.44533608354062	0.000570349769756388	0.00699826463161582	7336	UBE2V2	protein_coding
ENSG00000101367	958.516474257423	-0.826666059592605	0.241871758503862	-3.41778661843815	0.000631325817269285	0.00756987507515459	22919	MAPRE1	protein_coding
ENSG00000121211	360.034733584059	-0.826080055877406	0.301158060224097	-2.74301161078905	0.00608785328604881	0.0391838166078672	84057	MND1	protein_coding
ENSG00000198860	264.40345583711	-0.825826176717959	0.296328091470939	-2.78686429159872	0.0053220761612433	0.0357155375723904	116461	TSEN15	protein_coding
ENSG00000168938	110.836652285492	-0.825732525824394	0.345410609793617	-2.39058240370141	0.0168216737869456	0.0797415797801517	5480	PPIC	protein_coding
ENSG00000180447	111.467903995033	-0.825670074927205	0.355265472014692	-2.32409322033147	0.0201204983378016	0.0894994452794684	2619	GAS1	protein_coding
ENSG00000138385	628.042883576766	-0.825252925824559	0.266664083274206	-3.09472845271016	0.00196993161171664	0.0175755075580631	6741	SSB	protein_coding
ENSG00000140688	127.871370564229	-0.825035415356891	0.322863995977643	-2.55536518669	0.0106076442962681	0.0577602709797853	64755	C16orf58	protein_coding
ENSG00000116120	1235.95156383815	-0.824954777541431	0.268695962378808	-3.07021650134961	0.00213903651822354	0.0186232079565784	10056	FARSB	protein_coding
ENSG00000128487	1549.99536437058	-0.824797628196938	0.233696754598421	-3.52934994589142	0.000416581871640707	0.00549855671395204	92521	SPECC1	protein_coding
ENSG00000164603	385.511509830084	-0.824525843955063	0.255991710363659	-3.22090837544603	0.00127784993935144	0.0127005558705524	154743	BMT2	protein_coding
ENSG00000093144	955.484380854941	-0.824444640426699	0.240835005603848	-3.42327577487983	0.000618712727868082	0.00746478373700138	55862	ECHDC1	protein_coding
ENSG00000198689	312.891453512439	-0.824373331691168	0.272477393185816	-3.02547423128416	0.00248243557062187	0.0206403528957764	10479	SLC9A6	protein_coding
ENSG00000181619	668.936323609393	-0.8240177221756	0.24815261066144	-3.32060871726965	0.000898213681893313	0.0098648655202463	64582	GPR135	protein_coding
ENSG00000166402	510.769655708641	-0.823605279626884	0.246507884223953	-3.34109102522107	0.00083449859193163	0.00931428373622799	7275	TUB	protein_coding
ENSG00000138668	1920.8993897157	-0.823595964807352	0.231239908214696	-3.56165149504679	0.00036852936095985	0.00500904369967828	3184	HNRNPD	protein_coding
ENSG00000112576	804.154905779895	-0.82253271966374	0.216815925963832	-3.79369142745053	0.000148424106565732	0.00246722926174046	896	CCND3	protein_coding
ENSG00000126067	1020.73954431441	-0.822050378798537	0.234091132156211	-3.5116681748114	0.000445303618092171	0.00577788380244356	5690	PSMB2	protein_coding
ENSG00000180667	314.336385226509	-0.821634546471191	0.333933895772198	-2.46047064066743	0.0138754924190186	0.0693288527885043	55432	YOD1	protein_coding
ENSG00000198648	856.927422055741	-0.821020932676329	0.24737881354799	-3.31888135811217	0.000903788197117004	0.00989796785116654	27347	STK39	protein_coding
ENSG00000145604	1412.23905942492	-0.820881498918494	0.238156359095487	-3.44681746914584	0.000567231681062248	0.00698101662119402	6502	SKP2	protein_coding
ENSG00000130741	1874.09316187244	-0.820859894651198	0.239037556767688	-3.43402060224772	0.000594698993587639	0.00724794954292498	1968	EIF2S3	protein_coding
ENSG00000203760	177.646363566894	-0.820665745212914	0.322894258172834	-2.54159287271575	0.0110348625486544	0.0593487808644154	387103	CENPW	protein_coding
ENSG00000169126	246.61719951259	-0.819909391173299	0.282724766548983	-2.90002676872402	0.0037313079297423	0.0276826380392665	55130	ARMC4	protein_coding
ENSG00000119446	340.516744604338	-0.819826803589607	0.292846203389729	-2.79951317141904	0.00511797285180166	0.0348545233835371	92400	RBM18	protein_coding
ENSG00000120686	496.420687409811	-0.819595684188556	0.314179483321281	-2.60868620549113	0.00908905467164499	0.0517511223919395	51569	UFM1	protein_coding
ENSG00000112312	460.82425242345	-0.819520777659477	0.287201980776596	-2.85346492194618	0.00432453019194243	0.0307813678917526	51053	GMNN	protein_coding
ENSG00000143155	232.771394169888	-0.819432158361871	0.330580971398382	-2.47876384080915	0.0131838564385535	0.0669539542022708	261726	TIPRL	protein_coding
ENSG00000134369	735.821154728318	-0.819262785450288	0.222290383367325	-3.68555208299988	0.000228207405216081	0.00344572051560984	89796	NAV1	protein_coding
ENSG00000259628	133.584897035744	-0.818896636741769	0.331880522096545	-2.46744410177694	0.0136081466296657	0.068363538844719	NA	AC007000.3	processed_transcript
ENSG00000144815	596.847453158175	-0.81814853276318	0.252497307186539	-3.24022676471061	0.00119434676065807	0.0122261221758011	91775	NXPE3	protein_coding
ENSG00000131171	729.596728051793	-0.817976008951472	0.273607269849725	-2.98959895839293	0.00279343945296196	0.0225813008004286	6451	SH3BGRL	protein_coding
ENSG00000115084	723.115535214532	-0.817332196845794	0.253195176128744	-3.22807175611512	0.00124627707728129	0.012520837551355	80255	SLC35F5	protein_coding
ENSG00000184743	1345.77387643084	-0.817297250652936	0.257705122822569	-3.17144355417276	0.00151683343116375	0.0144059422026717	25923	ATL3	protein_coding
ENSG00000115091	2220.5996533374	-0.816896128257287	0.241261165071012	-3.38594123930739	0.000709345708409691	0.0082270984829565	10096	ACTR3	protein_coding
ENSG00000243701	138.471103422194	-0.81678665473913	0.34832399820239	-2.34490491311065	0.0190319326071749	0.0862008863239488	344595	DUBR	lincRNA
ENSG00000174405	213.234892190008	-0.815802675252984	0.322678944998664	-2.52821787072708	0.0114643185040427	0.0608242993956767	3981	LIG4	protein_coding
ENSG00000047634	284.653345480044	-0.815690894467068	0.30046036004626	-2.71480369104757	0.00663150670379524	0.0415763090422103	6322	SCML1	protein_coding
ENSG00000138944	327.472136372222	-0.815451895505185	0.254163940305604	-3.20836974168992	0.00133489762502568	0.0131133587778878	85352	KIAA1644	protein_coding
ENSG00000274267	868.375646393691	-0.814902816862481	0.280636392064322	-2.90376743681805	0.00368701925099368	0.0274289338165848	NA	HIST1H3B	protein_coding
ENSG00000138031	462.981891076261	-0.814486028866373	0.23680917432091	-3.43941923365955	0.000582963702465598	0.00712138255399925	109	ADCY3	protein_coding
ENSG00000167767	1371.3837975956	-0.814125401209657	0.221064871654037	-3.68274432350224	0.000230736549197032	0.0034710524979299	144501	KRT80	protein_coding
ENSG00000111669	1073.76480762417	-0.812627716553749	0.2397116064903	-3.39002240422026	0.000698869118333607	0.00814602488010003	7167	TPI1	protein_coding
ENSG00000087448	641.379653448783	-0.812529108012958	0.250119869850227	-3.24855881501739	0.00115991226801264	0.0119864951549317	57542	KLHL42	protein_coding
ENSG00000128609	423.805286666994	-0.812250372051431	0.293080274203213	-2.77142627309077	0.00558113096714004	0.0368204744382615	4698	NDUFA5	protein_coding
ENSG00000143742	785.812461560276	-0.811913252680651	0.275701806300122	-2.94489638488919	0.00323062832656737	0.0250270100338879	6726	SRP9	protein_coding
ENSG00000124610	178.236307499924	-0.811748927150854	0.319488863286901	-2.54077378096871	0.0110607458635981	0.0594683754690719	3024	HIST1H1A	protein_coding
ENSG00000127990	624.037198173894	-0.811244774109726	0.259054025103317	-3.1315659881609	0.00173876706300863	0.0159831310577687	8910	SGCE	protein_coding
ENSG00000139746	3154.87380289776	-0.811137430618665	0.246563147509065	-3.28977561656428	0.00100267305009251	0.0107853492268196	64062	RBM26	protein_coding
ENSG00000196865	845.070375863823	-0.810906445691241	0.28163028223103	-2.87932973424367	0.00398521423989098	0.0289345007167864	374354	NHLRC2	protein_coding
ENSG00000164687	154.043669594585	-0.810780894172695	0.316262751606534	-2.56363068383531	0.0103583697791346	0.0567921799117227	2171	FABP5	protein_coding
ENSG00000014824	1116.8756387884	-0.810755762315936	0.243837305038125	-3.32498656097422	0.0008842279708636	0.00974922618044133	10463	SLC30A9	protein_coding
ENSG00000140307	152.850456658	-0.810585527522798	0.348569969871201	-2.32546001545203	0.0200473755700278	0.0892715874987559	2958	GTF2A2	protein_coding
ENSG00000113083	356.84924675502	-0.810497025873276	0.251640153001849	-3.22085730836175	0.00127807764662884	0.0127005558705524	4015	LOX	protein_coding
ENSG00000100097	441.487189899195	-0.809552122282275	0.238691882180808	-3.39161983593997	0.000694807716177262	0.00811040044932184	3956	LGALS1	protein_coding
ENSG00000197747	592.405731919421	-0.809322339201437	0.266213852342493	-3.04012106086883	0.0023648307150663	0.0199279152732691	6281	S100A10	protein_coding
ENSG00000008282	408.758170052203	-0.809140485532553	0.311310802454524	-2.59914040615649	0.0093457538323089	0.0527892047305392	6856	SYPL1	protein_coding
ENSG00000168078	363.183730515944	-0.808412388390623	0.292680059951628	-2.76210271558722	0.00574304077026689	0.0375508283242751	55872	PBK	protein_coding
ENSG00000182774	792.471546386392	-0.807958494678444	0.252647769446374	-3.19796409225745	0.00138401512707066	0.0134420099327822	6218	RPS17	protein_coding
ENSG00000163682	556.05243747829	-0.807842248075623	0.247791328239144	-3.26017158799025	0.0011134483063039	0.0116242007240062	6133	RPL9	protein_coding
ENSG00000165502	415.852423497594	-0.807141131766118	0.294167811137574	-2.74381186930286	0.00607303310773866	0.0391279932389942	6166	RPL36AL	protein_coding
ENSG00000108797	146.133531570164	-0.807027776985686	0.308411662680146	-2.61672262965832	0.00887784493617265	0.0509757103430167	8506	CNTNAP1	protein_coding
ENSG00000150764	253.635800535885	-0.806039253963824	0.274060513534522	-2.94109955341046	0.00327049405038349	0.0252399178796042	85458	DIXDC1	protein_coding
ENSG00000186468	954.625401510442	-0.805537576838907	0.230461094546334	-3.49532999669475	0.000473475967605023	0.00604144961168631	6228	RPS23	protein_coding
ENSG00000134419	409.085648827277	-0.805456919757251	0.26482345092581	-3.04148638249903	0.00235413213576205	0.0198802862443665	6210	RPS15A	protein_coding
ENSG00000167004	2191.51664654974	-0.804208526289596	0.220988598153764	-3.63914035840903	0.00027354968009951	0.00394409781908285	2923	PDIA3	protein_coding
ENSG00000102781	615.709425638231	-0.804206440777718	0.248968346821534	-3.23015536330083	0.00123722966250815	0.0124771206595674	84056	KATNAL1	protein_coding
ENSG00000211459	19622.7351848517	-0.804086624669446	0.223403186449258	-3.59926211192193	0.00031912141097755	0.00446938894991192	NA	MT-RNR1	Mt_rRNA
ENSG00000118596	1533.78190886113	-0.803615220676344	0.28951525251344	-2.77572671456762	0.00550784834615259	0.0365553451284942	9194	SLC16A7	protein_coding
ENSG00000066739	717.050764244432	-0.803609213276241	0.259819745050468	-3.09294897168091	0.00198178208532766	0.0176494927843775	55102	ATG2B	protein_coding
ENSG00000197712	785.401650914335	-0.803286899738118	0.220854980642814	-3.63716904821478	0.000275651029016425	0.00396930513732903	92689	FAM114A1	protein_coding
ENSG00000197879	765.797307755694	-0.80305505724459	0.219444266859395	-3.65949436154162	0.00025271340326501	0.00370682523555143	4641	MYO1C	protein_coding
ENSG00000107438	239.171122222871	-0.803031741303039	0.289994246532915	-2.76912990827869	0.00562062195139309	0.0370175614545102	9124	PDLIM1	protein_coding
ENSG00000110442	231.70718704751	-0.802566301368019	0.279830548573077	-2.86804391250525	0.00413018204586416	0.0296830668232291	29099	COMMD9	protein_coding
ENSG00000173559	629.84596306577	-0.802563274103007	0.235898010977722	-3.40216210716079	0.000668549692701925	0.00786656968368581	64859	NABP1	protein_coding
ENSG00000151725	347.111485101521	-0.802099226864587	0.29281575295451	-2.73926255254852	0.00615771768206262	0.039470873522561	79682	CENPU	protein_coding
ENSG00000136824	975.64115306696	-0.802054749491591	0.276905179086954	-2.89649602125979	0.00377355427333817	0.0278395783514741	10592	SMC2	protein_coding
ENSG00000245910	225.804194702802	-0.801629909546417	0.301256787922046	-2.66095218990998	0.00779200204261351	0.046921778917614	NA	SNHG6	processed_transcript
ENSG00000152402	130.618371485318	-0.801414471452474	0.350111730844915	-2.28902490504515	0.0220779053894245	0.0959042096924202	2977	GUCY1A2	protein_coding
ENSG00000171889	6769.6804043047	-0.801197880893472	0.219082189265598	-3.65706533962997	0.00025511936547004	0.00372780599706088	554202	MIR31HG	sense_overlapping
ENSG00000184897	154.777866091684	-0.801150561426509	0.312119519267527	-2.56680698248744	0.0102639728054559	0.056338482582016	8971	H1FX	protein_coding
ENSG00000117625	728.030108956682	-0.801037496746083	0.302548677914008	-2.64763178695416	0.00810577590881018	0.047953478749945	55758	RCOR3	protein_coding
ENSG00000161547	1070.48577858822	-0.799856077986428	0.248787667555072	-3.21501497982962	0.00130437715263603	0.0128776970435558	6427	SRSF2	protein_coding
ENSG00000179820	346.816662529233	-0.799456764495621	0.276262511243963	-2.89383007812318	0.00380574052719913	0.0280181538496778	91663	MYADM	protein_coding
ENSG00000077713	322.956178376621	-0.799303176829444	0.265344631454401	-3.01232089169591	0.00259258378466471	0.0213238401339957	203427	SLC25A43	protein_coding
ENSG00000101166	618.017287860994	-0.798931244569533	0.30137660576696	-2.65093981842542	0.008026814255833	0.0476648601932848	51012	PRELID3B	protein_coding
ENSG00000134533	1466.49796129128	-0.798396350356858	0.275410737995518	-2.89892963566966	0.00374438915268174	0.0277323021866235	85004	RERG	protein_coding
ENSG00000212907	10047.1289503507	-0.79835959385685	0.265945297758367	-3.00196920414147	0.00268239310161956	0.0218927849389941	4539	MT-ND4L	protein_coding
ENSG00000137500	286.738895163293	-0.798057057790073	0.312641890977066	-2.55262356332349	0.010691497880804	0.0580090160200575	60492	CCDC90B	protein_coding
ENSG00000120253	483.778422667202	-0.798027904762167	0.277802250144287	-2.87264737541788	0.00407048174334648	0.0294008174658744	348995	NUP43	protein_coding
ENSG00000236287	447.125829164039	-0.796845168230076	0.291585484629364	-2.73280122034521	0.00627982196854266	0.0400099105877722	58486	ZBED5	protein_coding
ENSG00000141380	1283.21823257781	-0.795913794188767	0.269083019593698	-2.95787447082523	0.00309768242313888	0.0243206101464254	6760	SS18	protein_coding
ENSG00000198088	265.582881601929	-0.795706133264899	0.317743649583624	-2.50423929575808	0.0122715005487872	0.063811020232485	54830	NUP62CL	protein_coding
ENSG00000127824	600.906056242839	-0.795584529129156	0.242923778807257	-3.27503768068912	0.00105647880988828	0.0111797533762805	7277	TUBA4A	protein_coding
ENSG00000102218	187.460797528334	-0.795080743727039	0.330281557986151	-2.40728167983384	0.0160717683786349	0.076992457976028	6102	RP2	protein_coding
ENSG00000163710	473.447353299535	-0.794291235023588	0.246374381484108	-3.22391975269078	0.00126448828749503	0.01263513661255	26577	PCOLCE2	protein_coding
ENSG00000173706	1026.09829705646	-0.794273333889107	0.22817174232129	-3.48103286501921	0.000499484200145048	0.0063186818694751	57493	HEG1	protein_coding
ENSG00000172053	375.055522791707	-0.793878573360406	0.24721909311138	-3.21123487417187	0.00132165863492918	0.0130068119250393	5859	QARS	protein_coding
ENSG00000168209	435.592209883006	-0.793193634941685	0.245428308678626	-3.2318750808014	0.00122980805677061	0.01244846677949	54541	DDIT4	protein_coding
ENSG00000198755	814.182443306173	-0.792471634127504	0.231845477890985	-3.41810261444964	0.000630593275133946	0.00756987507515459	4736	RPL10A	protein_coding
ENSG00000122126	571.994242609151	-0.792468555913319	0.256693636766787	-3.08721542884718	0.00202041116177076	0.0178573684634124	4952	OCRL	protein_coding
ENSG00000145730	2539.83935351925	-0.792260731722119	0.229238494592773	-3.45605450397639	0.000548144471306101	0.00682154324071507	5066	PAM	protein_coding
ENSG00000120885	5288.35342107586	-0.792054898045319	0.228263292233352	-3.46991796313709	0.000520617352255361	0.00653054397171398	1191	CLU	protein_coding
ENSG00000258441	299.682053789399	-0.791206554982505	0.285183462131103	-2.77437740979095	0.00553074743085226	0.0366053026798727	283624	LINC00641	processed_transcript
ENSG00000170502	182.903833190423	-0.790942675981522	0.299244525230324	-2.64313165085559	0.00821430892339355	0.0483215626984429	53343	NUDT9	protein_coding
ENSG00000136997	1181.45491021025	-0.790701618734629	0.209790728251219	-3.76900173485162	0.000163901748639001	0.00266741099307006	4609	MYC	protein_coding
ENSG00000144895	613.438672687252	-0.790611813641198	0.250061907525924	-3.16166433129858	0.00156870277718417	0.0147525006848571	83939	EIF2A	protein_coding
ENSG00000184357	639.971589812161	-0.790571817698816	0.264701605108851	-2.98665290440425	0.00282049751888994	0.0227128441182366	3009	HIST1H1B	protein_coding
ENSG00000144426	1695.20287167669	-0.790074482673681	0.232972334847885	-3.39128027020696	0.000695669207333975	0.00811464789985345	65065	NBEAL1	protein_coding
ENSG00000106415	1408.34171876363	-0.790060968808972	0.269467342310055	-2.93193587778036	0.00336856290394352	0.0257168329937299	113263	GLCCI1	protein_coding
ENSG00000186314	1558.19095632822	-0.789680998622873	0.21937795905062	-3.59963690992613	0.000318661821876896	0.00446811550244759	153768	PRELID2	protein_coding
ENSG00000145335	535.328364041263	-0.789652138052579	0.269273463409299	-2.93252861999364	0.00336213932541153	0.0257168329937299	6622	SNCA	protein_coding
ENSG00000128791	334.141173314421	-0.78957010841875	0.265869136310532	-2.96976971218104	0.00298023067934098	0.0236720027705861	57045	TWSG1	protein_coding
ENSG00000135842	370.432589734069	-0.789303750210501	0.247526096245904	-3.18876983955005	0.00142879588855238	0.0137703159306287	116496	FAM129A	protein_coding
ENSG00000169855	3789.06622845958	-0.789049627445845	0.225451415117607	-3.49986549001804	0.00046549298240902	0.00596760539633954	6091	ROBO1	protein_coding
ENSG00000138071	1415.93908870077	-0.788960836798001	0.238311304702815	-3.31063118378656	0.000930858086413977	0.0101603097825654	10097	ACTR2	protein_coding
ENSG00000092470	672.4786254854	-0.788610348529357	0.263482366677274	-2.99302893956197	0.00276223555496464	0.0223691405412519	79968	WDR76	protein_coding
ENSG00000166479	651.289817653422	-0.788504381797844	0.285837712963773	-2.75857364524106	0.00580542224827265	0.0378071168540663	54495	TMX3	protein_coding
ENSG00000121578	212.173770045456	-0.788145493189252	0.283543027522442	-2.77963277769852	0.0054420400570662	0.0362513673245828	8702	B4GALT4	protein_coding
ENSG00000122786	5550.46085327985	-0.787201904760218	0.221504637995822	-3.55388452306387	0.000379585844567804	0.00512409467497283	800	CALD1	protein_coding
ENSG00000232119	273.489143581774	-0.786789046253118	0.324027907846357	-2.42815210418908	0.0151759771071234	0.0738730324435406	28985	MCTS1	protein_coding
ENSG00000189362	166.507557323784	-0.786233835289433	0.316199701215612	-2.48651036755191	0.0129002810745679	0.0661108999003702	100131211	NEMP2	protein_coding
ENSG00000167005	549.004013709068	-0.785462579124348	0.284304374279798	-2.76275235340325	0.00573162357216799	0.0374912096234831	11051	NUDT21	protein_coding
ENSG00000110274	356.539332374272	-0.785429650144703	0.248442557646767	-3.16141347756296	0.00157005454684176	0.0147567028791634	22897	CEP164	protein_coding
ENSG00000069020	4165.42965009511	-0.785252048582363	0.214555772479904	-3.65989709578153	0.000252316554808179	0.00370682523555143	375449	MAST4	protein_coding
ENSG00000070081	331.734319754221	-0.784862828034339	0.289070805181263	-2.71512312543007	0.00662511342405854	0.0415522017715856	4925	NUCB2	protein_coding
ENSG00000134294	5757.45746434484	-0.784831560846618	0.277773505328167	-2.82543707658296	0.00472161607103487	0.0329886003729073	54407	SLC38A2	protein_coding
ENSG00000049246	254.180595602687	-0.78456518061075	0.268160284945059	-2.92573220069292	0.00343646615125937	0.0260580294041342	8863	PER3	protein_coding
ENSG00000154473	1321.81263088427	-0.784160471255751	0.234874935803415	-3.33862984815066	0.000841926708529396	0.00938434643608261	9184	BUB3	protein_coding
ENSG00000105971	323.226139534678	-0.78338261487934	0.29634271792802	-2.64350215978521	0.00820532421471499	0.04828734102106	858	CAV2	protein_coding
ENSG00000138778	2541.35394315893	-0.782909354756269	0.271930877293217	-2.8790748683978	0.00398843637118512	0.028945007523327	1062	CENPE	protein_coding
ENSG00000142937	1300.64481346053	-0.782677622777204	0.230332103598634	-3.39803965903538	0.000678705803657262	0.00796234211527984	6202	RPS8	protein_coding
ENSG00000089775	550.385220380516	-0.781705696664388	0.275098662479503	-2.84154670044109	0.00448952760108271	0.0317341684399028	7597	ZBTB25	protein_coding
ENSG00000105185	204.268283156679	-0.781249127236586	0.313194171236791	-2.49445615207801	0.0126150311517284	0.0651403777679654	9141	PDCD5	protein_coding
ENSG00000172296	352.981469543801	-0.780419061193451	0.30180198190888	-2.58586459988548	0.00971350797567554	0.054227379171291	55304	SPTLC3	protein_coding
ENSG00000135535	1421.15455666492	-0.780356909078466	0.262977923979521	-2.96738561651751	0.00300344011667591	0.0238198023714848	8763	CD164	protein_coding
ENSG00000150782	327.020019499341	-0.780307063421878	0.317381085823685	-2.45858086154309	0.0139487360411569	0.0695849446907635	3606	IL18	protein_coding
ENSG00000130635	6748.90251243035	-0.778917244012898	0.209585929088908	-3.71645771927025	0.000202035431888213	0.00312876712991557	1289	COL5A1	protein_coding
ENSG00000114744	272.289951004882	-0.77890822798895	0.306896965823243	-2.53801214977655	0.0111484114006642	0.0597717203927111	51122	COMMD2	protein_coding
ENSG00000080298	1069.53543543176	-0.778465923497422	0.264074885610176	-2.94789836488497	0.00319942233434465	0.0249014644568327	5991	RFX3	protein_coding
ENSG00000134215	296.593659433238	-0.778402763036519	0.255520735174055	-3.04633893020967	0.00231646553523145	0.0196616889134664	10451	VAV3	protein_coding
ENSG00000075415	934.007413018441	-0.778201199001774	0.264011669702284	-2.94760152033931	0.00320249578954136	0.0249014644568327	5250	SLC25A3	protein_coding
ENSG00000276966	237.881547035151	-0.778045611363293	0.31027531485564	-2.50759752423518	0.012155503301047	0.0633290071342405	8367	HIST1H4E	protein_coding
ENSG00000087502	908.902365049135	-0.77790715166329	0.264106040040888	-2.9454349152441	0.00322500989664682	0.0249953594983934	51290	ERGIC2	protein_coding
ENSG00000138663	266.044826601991	-0.777442188085649	0.313169989140111	-2.48249262395901	0.0130466768894187	0.0665266291543935	51138	COPS4	protein_coding
ENSG00000106080	285.326993418567	-0.777377410725498	0.268176540001448	-2.89875248118758	0.00374650528712402	0.0277323021866235	55033	FKBP14	protein_coding
ENSG00000173517	1790.66707910922	-0.777069907608562	0.217996378774261	-3.56460007261511	0.000364411399039875	0.00497276709970145	79834	PEAK1	protein_coding
ENSG00000157625	560.205850325295	-0.776735748040306	0.276718529868866	-2.80695242349109	0.00500126276162354	0.0343794292894597	257397	TAB3	protein_coding
ENSG00000138443	1114.89688627686	-0.776308014950548	0.228195728708444	-3.40193928845358	0.000669094999158166	0.00786656968368581	10152	ABI2	protein_coding
ENSG00000146072	707.306797623237	-0.77527985988132	0.230032372850882	-3.37030762354433	0.000750843120602687	0.0086346958869309	27242	TNFRSF21	protein_coding
ENSG00000163728	405.640900023903	-0.774746397950302	0.292282068346778	-2.65068056460824	0.0080329775962092	0.0476648601932848	151613	TTC14	protein_coding
ENSG00000198899	16214.2221034809	-0.774623647435067	0.247007599321429	-3.13603164260163	0.00171250725591514	0.0157862384523506	4508	MT-ATP6	protein_coding
ENSG00000111196	232.859720375382	-0.77440196659949	0.302741554837226	-2.55796389437142	0.0105287023303646	0.0574411337909856	55110	MAGOHB	protein_coding
ENSG00000111481	350.323291037089	-0.774289369233173	0.258548852246612	-2.99475075021657	0.00274669189009643	0.0222837336576132	22818	COPZ1	protein_coding
ENSG00000073756	2747.24094092414	-0.774112363779935	0.27741295957948	-2.79046936002335	0.00526316815479152	0.0354948234492081	5743	PTGS2	protein_coding
ENSG00000169239	189.614399872445	-0.773845027654188	0.306784076138217	-2.5224419643787	0.0116543179188674	0.0615317695561573	11238	CA5B	protein_coding
ENSG00000092020	154.650903168411	-0.773042939721951	0.305407093855	-2.53118855218528	0.011367672185299	0.0605103685831277	55012	PPP2R3C	protein_coding
ENSG00000018510	3296.85030245903	-0.77295952048078	0.245577648183484	-3.1475157702596	0.0016466422330842	0.0153263669491462	8540	AGPS	protein_coding
ENSG00000168958	982.992929399964	-0.772846157220354	0.287819569166793	-2.685175853253	0.00724916535617188	0.0446757896685921	56947	MFF	protein_coding
ENSG00000169020	150.45280057676	-0.772058703013405	0.32022202084223	-2.41101065124372	0.0159083838456741	0.0764353537298149	521	ATP5I	protein_coding
ENSG00000143870	1305.28659138361	-0.771488362300267	0.236637372591827	-3.260213523546	0.00111328368129243	0.0116242007240062	10130	PDIA6	protein_coding
ENSG00000152061	2439.45163490112	-0.770152611296056	0.216251267051317	-3.56137849177686	0.000368912827823242	0.00500904369967828	9910	RABGAP1L	protein_coding
ENSG00000111666	346.834059277076	-0.769198428062084	0.293421298890687	-2.6214812318333	0.00875485826837618	0.0504828408000036	56994	CHPT1	protein_coding
ENSG00000073910	494.032607114231	-0.768089751183972	0.255771281310009	-3.00303359802543	0.0026730291958451	0.0218382199882997	10129	FRY	protein_coding
ENSG00000104067	400.466353109866	-0.767669713413155	0.277407654648577	-2.76729823618474	0.00565230207742248	0.0371212605624359	7082	TJP1	protein_coding
ENSG00000008311	254.485210512805	-0.767444965712362	0.306239359305838	-2.50602981749946	0.0122095323016641	0.0635901766985745	10157	AASS	protein_coding
ENSG00000100714	1299.0732344785	-0.767178488919315	0.239148191140678	-3.2079627500424	0.0013367881150056	0.0131224563825352	4522	MTHFD1	protein_coding
ENSG00000132485	1192.5407300568	-0.767028031136643	0.27544911452036	-2.78464511484188	0.00535863368367708	0.0358530588263297	9406	ZRANB2	protein_coding
ENSG00000143977	269.581871336149	-0.766936116723247	0.31508079067564	-2.43409353860854	0.0149291365399026	0.0730859890591987	6637	SNRPG	protein_coding
ENSG00000123505	1054.37640154156	-0.766788662029025	0.262921707496757	-2.91641443123704	0.00354079832509552	0.0265837008689377	262	AMD1	protein_coding
ENSG00000171016	354.539000876475	-0.766741246418677	0.264442587452804	-2.89946204884839	0.00373803594197264	0.0277199418398126	26108	PYGO1	protein_coding
ENSG00000144840	154.454965742012	-0.766169934093059	0.327851999894487	-2.3369384183706	0.019442386350815	0.0873889179224752	285282	RABL3	protein_coding
ENSG00000197121	800.776251311092	-0.765894019435227	0.237036714538952	-3.2311197905562	0.00123306250627899	0.0124581219682382	80055	PGAP1	protein_coding
ENSG00000162521	1206.34358575915	-0.765563988687907	0.238611182132952	-3.20841622695345	0.00133468185643258	0.0131133587778878	5928	RBBP4	protein_coding
ENSG00000138386	1024.77197760369	-0.765250563356713	0.259469510144332	-2.94928896628755	0.00318506015149321	0.0248273307315487	4664	NAB1	protein_coding
ENSG00000091157	1048.14666384576	-0.764833695556445	0.235604419911063	-3.24626208559737	0.00116931137635564	0.0120458592070494	23335	WDR7	protein_coding
ENSG00000234323	237.535380618205	-0.764126546525008	0.290490131683171	-2.63047333862074	0.00852660573761017	0.0495237316502768	100996590	LINC01505	lincRNA
ENSG00000156467	442.733351534943	-0.763795643192253	0.277214258047613	-2.75525381909133	0.00586466199483008	0.0380864369373533	7381	UQCRB	protein_coding
ENSG00000171109	615.121314289231	-0.763268732107208	0.280079768218091	-2.7251833895866	0.00642657801604507	0.0406667472672281	55669	MFN1	protein_coding
ENSG00000198625	884.267223251601	-0.763190650988935	0.245619878397166	-3.10720229962356	0.00188867104554718	0.0170346010728639	4194	MDM4	protein_coding
ENSG00000166226	1307.16611034077	-0.762872142671705	0.249992563365652	-3.0515793446059	0.00227640874965372	0.0194556590569199	10576	CCT2	protein_coding
ENSG00000210077	405.760907192565	-0.761993155432725	0.3172400697537	-2.40194486158172	0.0163081663615783	0.0778960951547329	NA	MT-TV	Mt_tRNA
ENSG00000119986	431.617532205086	-0.761913005494011	0.28424864178732	-2.68044554479908	0.0073524226109539	0.0451245598482594	60370	AVPI1	protein_coding
ENSG00000231500	663.645227458974	-0.761824495657975	0.272034753310123	-2.80046753728369	0.00510286396623994	0.0347877937698473	6222	RPS18	protein_coding
ENSG00000111490	178.056612334662	-0.761534108504603	0.300134156272106	-2.53731237378456	0.0111707229433394	0.0598623000450329	23329	TBC1D30	protein_coding
ENSG00000168653	484.960748502549	-0.76044149902104	0.279078938712739	-2.72482582357738	0.00643354166501956	0.040695020919889	4725	NDUFS5	protein_coding
ENSG00000126945	379.285243811851	-0.75960804472749	0.286427623842405	-2.65200693472719	0.0080014898485777	0.0476205456061155	3188	HNRNPH2	protein_coding
ENSG00000111445	332.029418636894	-0.759533046263086	0.277007823156482	-2.74191911841431	0.00610813800377047	0.0392610983159184	5985	RFC5	protein_coding
ENSG00000109184	1053.07208038943	-0.759429844456999	0.235401600668596	-3.22610314585814	0.00125488124392017	0.0125619081919007	23142	DCUN1D4	protein_coding
ENSG00000135318	245.440778421174	-0.758994649154536	0.270537028514392	-2.80551114693033	0.00502368437388106	0.0344786284027266	4907	NT5E	protein_coding
ENSG00000106443	2632.98294349058	-0.75897220803473	0.229447194278331	-3.30782954405648	0.000940220182850917	0.0102487770867312	9678	PHF14	protein_coding
ENSG00000154727	293.801298659016	-0.758971088139233	0.305674111522649	-2.48294199452673	0.0130302303688835	0.0664843450016845	2551	GABPA	protein_coding
ENSG00000148943	1305.38994519013	-0.758891093827013	0.283200254458493	-2.67969778232752	0.00736886564798203	0.0451914599930962	55327	LIN7C	protein_coding
ENSG00000153814	2200.59994536722	-0.758849031461668	0.228171106189132	-3.32578933474887	0.000881685390733815	0.00972830741582812	221895	JAZF1	protein_coding
ENSG00000151491	1204.44891103302	-0.758343389278475	0.212847717664192	-3.56284482446228	0.000366857552630171	0.00500021602215254	2059	EPS8	protein_coding
ENSG00000106078	3315.50896522372	-0.757920162334325	0.202886984822637	-3.73567660339028	0.000187211138294496	0.00295532626540981	23242	COBL	protein_coding
ENSG00000073712	1964.06006270983	-0.757577723360542	0.235640824501409	-3.21496805557143	0.00130459039160815	0.0128776970435558	10979	FERMT2	protein_coding
ENSG00000023041	355.855460920805	-0.757141718439563	0.276456580968879	-2.73873646192852	0.00616757903181793	0.0395101329471074	64429	ZDHHC6	protein_coding
ENSG00000065978	2413.22305127882	-0.757129358346126	0.215580299558041	-3.51205263142462	0.000444659930699127	0.00577774461347463	4904	YBX1	protein_coding
ENSG00000112655	123.944063360779	-0.755983332679491	0.330999695720547	-2.28393966052991	0.0223750773553627	0.0966544070023574	5754	PTK7	protein_coding
ENSG00000144381	4192.0004111511	-0.755781427647369	0.227618972721662	-3.3203797495895	0.000898950767344453	0.0098648655202463	3329	HSPD1	protein_coding
ENSG00000201822	487.202698672223	-0.75541441993234	0.258472941894186	-2.9226054162435	0.00347116097611004	0.0262056583506604	106480437	RNA5SP149	rRNA
ENSG00000128513	936.215385237736	-0.755364032270348	0.271106976647858	-2.78622129762265	0.00533264525169829	0.0357565097191716	25913	POT1	protein_coding
ENSG00000132463	635.992340749072	-0.755316908573321	0.252004223935827	-2.99723908106263	0.00272436960838392	0.0221467074795197	2926	GRSF1	protein_coding
ENSG00000131263	1334.9065358674	-0.754589864400269	0.250781700840142	-3.00895105931702	0.00262151341257723	0.0215035307942137	51132	RLIM	protein_coding
ENSG00000231607	2548.86687030463	-0.75381588656079	0.227950300888914	-3.30693086879558	0.000943241669002453	0.0102748442861877	8847	DLEU2	antisense_RNA
ENSG00000182185	2821.21690305965	-0.753724128370235	0.221990979315687	-3.39529169470615	0.00068555518802705	0.00802387151317717	5890	RAD51B	protein_coding
ENSG00000165119	2025.88355289276	-0.753323643913923	0.242209263254684	-3.11021813860935	0.00186949224255031	0.0168896454289573	3190	HNRNPK	protein_coding
ENSG00000205581	670.871770055541	-0.7530750252413	0.25846722402884	-2.91361904036727	0.00357265595864874	0.0267697918224377	3150	HMGN1	protein_coding
ENSG00000116675	333.74970140439	-0.752727642259276	0.273444864905067	-2.7527583760646	0.00590954939436204	0.0383016780500245	9829	DNAJC6	protein_coding
ENSG00000092978	1311.80359173205	-0.752691452337456	0.246800066487901	-3.04980246986423	0.00228991920115786	0.0195204133568334	55105	GPATCH2	protein_coding
ENSG00000172466	464.815601781215	-0.752385616790313	0.257280211903133	-2.9243819850148	0.00345140924660467	0.0261048843155763	7572	ZNF24	protein_coding
ENSG00000213190	187.11026683001	-0.751710112253482	0.289202120562593	-2.59925518800194	0.0093426291663414	0.0527892047305392	10962	MLLT11	protein_coding
ENSG00000149925	1900.92774066279	-0.75160026478072	0.217208920599594	-3.46026425943265	0.000539645514531883	0.00672782829164482	226	ALDOA	protein_coding
ENSG00000182199	249.482404477586	-0.751420163022514	0.2766552658219	-2.71608841707806	0.00660582737816002	0.0415063567070252	6472	SHMT2	protein_coding
ENSG00000150756	445.470308373134	-0.751105003137346	0.243614861874148	-3.08316576976888	0.00204811031738498	0.0180337661693287	134145	FAM173B	protein_coding
ENSG00000128699	321.304456466978	-0.750978813288631	0.308035643047365	-2.43796076927746	0.0147703768753238	0.0725483541282849	94101	ORMDL1	protein_coding
ENSG00000158019	1175.89536840821	-0.750693991201491	0.209576318522315	-3.58196000623781	0.000341026009241077	0.00471244920033537	9577	BABAM2	protein_coding
ENSG00000112186	774.787615797247	-0.749253095477826	0.220403625620586	-3.39945903053169	0.000675192943999378	0.00793254419149702	10486	CAP2	protein_coding
ENSG00000179715	456.387845867412	-0.749173926098939	0.298099925580455	-2.51316374749226	0.0119653782392405	0.0626647389080146	91523	PCED1B	protein_coding
ENSG00000185129	324.241133522475	-0.748971807995115	0.290805887712994	-2.57550427842197	0.0100094034952573	0.0553862717330034	5813	PURA	protein_coding
ENSG00000231290	175.3384961789	-0.748737931994786	0.315973693774406	-2.36962110057605	0.0178063227339867	0.0826793018451216	149773	APCDD1L-AS1	processed_transcript
ENSG00000122406	2409.75872936172	-0.748717925699879	0.22754792893872	-3.29037460016397	0.00100054086801868	0.0107837540877599	6125	RPL5	protein_coding
ENSG00000138829	3444.89401213281	-0.748635185445823	0.238261983733031	-3.14206728961284	0.0016775947657953	0.0155523239601046	2201	FBN2	protein_coding
ENSG00000010803	1406.12003097832	-0.74833669538613	0.23100590874418	-3.23946993154556	0.00119752092073323	0.0122432436704682	22955	SCMH1	protein_coding
ENSG00000164649	553.675117997645	-0.748025528205223	0.24876056839138	-3.00701004601476	0.00263831043853751	0.0215870187261571	55536	CDCA7L	protein_coding
ENSG00000171566	214.452930567218	-0.74799338774384	0.322661189755754	-2.31820067455293	0.0204384173981612	0.0906477234876245	5356	PLRG1	protein_coding
ENSG00000146278	379.384049738083	-0.74782165951759	0.266427690705688	-2.80684660643506	0.00500290585048678	0.0343794292894597	10957	PNRC1	protein_coding
ENSG00000119403	262.78190392148	-0.746920671327063	0.26905737261454	-2.77606468861616	0.00550212599753114	0.0365322347889822	26147	PHF19	protein_coding
ENSG00000163820	406.479106852619	-0.745351383118423	0.242285362635206	-3.07633682452643	0.00209560969550017	0.0183430527667854	79443	FYCO1	protein_coding
ENSG00000099260	336.725542213453	-0.745105040764944	0.284916291260658	-2.61517176665506	0.00891825933760016	0.0511177697779423	54873	PALMD	protein_coding
ENSG00000107679	1210.05082713133	-0.74427362595084	0.233066274803235	-3.19339907320006	0.00140608479613022	0.0136057525434225	59338	PLEKHA1	protein_coding
ENSG00000111907	441.811373485118	-0.7441497105942	0.266150917723275	-2.79596898240987	0.00517443662761168	0.035099641466915	7164	TPD52L1	protein_coding
ENSG00000047578	608.773514496722	-0.743859583732803	0.229105792053817	-3.24679519039863	0.00116712345335616	0.0120457481986575	23247	KIAA0556	protein_coding
ENSG00000157500	525.59275831028	-0.743806564697884	0.294439002271206	-2.52618219380042	0.0115309663855366	0.0610703049200861	26060	APPL1	protein_coding
ENSG00000116489	1710.50981471864	-0.743706873787063	0.243048754677516	-3.05990818498056	0.0022140485476958	0.0191130172934227	829	CAPZA1	protein_coding
ENSG00000140319	896.452637115051	-0.743194251241184	0.239672556019252	-3.10087338986566	0.00192950773196182	0.0173071961414199	6727	SRP14	protein_coding
ENSG00000198791	619.667269648538	-0.742796804088989	0.283808977838238	-2.61724209623967	0.00886434462345945	0.0509377150620023	29883	CNOT7	protein_coding
ENSG00000028203	888.836725235301	-0.74265317746817	0.243090811769364	-3.0550442119251	0.0022502734723623	0.0193234383958989	55591	VEZT	protein_coding
ENSG00000155090	337.210739761103	-0.741570025098298	0.271211147849581	-2.73429035265758	0.00625148912019481	0.039915048192254	7071	KLF10	protein_coding
ENSG00000182004	248.921820351287	-0.74142463724186	0.291942723862957	-2.53962362011083	0.0110971820100674	0.0596053185237713	6635	SNRPE	protein_coding
ENSG00000183723	402.039992612902	-0.74106017543761	0.242481366050134	-3.05615308717945	0.00224196754817987	0.0192622575385507	146223	CMTM4	protein_coding
ENSG00000088538	324.651774806021	-0.740890081897135	0.277431591710584	-2.67053249894493	0.00757310401279154	0.0460461436314338	1795	DOCK3	protein_coding
ENSG00000170921	8150.4099864353	-0.740694860275356	0.206697088767356	-3.58347988688428	0.000339046882381315	0.00468942961068032	26115	TANC2	protein_coding
ENSG00000261008	963.243457714595	-0.740281637598881	0.268259568857136	-2.7595721589828	0.0057877103754152	0.0377520772367583	101927957	LINC01572	lincRNA
ENSG00000135931	483.857079354768	-0.740187925250095	0.236726399894002	-3.12676543715245	0.0017674087729332	0.0161806800761881	80210	ARMC9	protein_coding
ENSG00000106537	149.496817649068	-0.739645834589888	0.323960930477418	-2.28313282561536	0.0224225455051552	0.096784715661124	27075	TSPAN13	protein_coding
ENSG00000070367	1004.63646476203	-0.739338083105583	0.250182151904825	-2.95519915180378	0.00312467278705129	0.0244853623923332	10640	EXOC5	protein_coding
ENSG00000163527	2882.23005810237	-0.739212014811261	0.22840987527416	-3.23633999591299	0.00121073081296194	0.0123165236225642	201595	STT3B	protein_coding
ENSG00000273247	178.447753989746	-0.739005073716858	0.301051469858648	-2.45474660550185	0.0140983927532229	0.0701867051483165	NA	AC097376.2	antisense_RNA
ENSG00000169604	3930.20167556634	-0.738313107924005	0.208681211756311	-3.5379951156608	0.000403177516336991	0.0053670332725774	84168	ANTXR1	protein_coding
ENSG00000156162	509.525606578241	-0.737587824189029	0.263301741057688	-2.80130249509982	0.00508967854703747	0.034741476796375	286148	DPY19L4	protein_coding
ENSG00000114902	215.310325010042	-0.73601387909863	0.313672435660417	-2.34644104939919	0.0189536642137289	0.085950334352969	28972	SPCS1	protein_coding
ENSG00000077721	356.062329537246	-0.735804050914803	0.302543368203461	-2.43206141084531	0.0150131616074244	0.0733432074093081	7319	UBE2A	protein_coding
ENSG00000135315	627.994132361027	-0.735353938680638	0.252549434610076	-2.91172276752861	0.00359441500175146	0.0268748855724718	22832	CEP162	protein_coding
ENSG00000139496	1257.97991936011	-0.735309977358917	0.245901838999885	-2.99025814670406	0.00278741768039107	0.022546835374076	9818	NUP58	protein_coding
ENSG00000230989	326.021313338769	-0.735179893288833	0.296897795596621	-2.4762052941871	0.0132787200136767	0.0671659638585508	3281	HSBP1	protein_coding
ENSG00000122870	2717.23752523223	-0.734852416707252	0.226741973208388	-3.24091921010092	0.00119144945399084	0.0122041245265256	80114	BICC1	protein_coding
ENSG00000197375	243.359965718234	-0.734316044797742	0.287877497602987	-2.55079348303368	0.0107477991085377	0.0581886985600679	6584	SLC22A5	protein_coding
ENSG00000138780	619.991469085391	-0.734184681408676	0.255837159239392	-2.86973434035704	0.00410816792640723	0.0295677837129843	79807	GSTCD	protein_coding
ENSG00000167460	4672.07111151416	-0.733439712098745	0.206494349165972	-3.5518633563635	0.000382513448178526	0.00514730351338117	7171	TPM4	protein_coding
ENSG00000171503	175.310008391308	-0.733303951074865	0.300823026784792	-2.43765897482133	0.0147827125612532	0.0725806331965342	2110	ETFDH	protein_coding
ENSG00000075131	207.314031047169	-0.732893010732868	0.302271880125907	-2.42461525176471	0.0153246182231529	0.0744103743419044	54962	TIPIN	protein_coding
ENSG00000135972	377.091954690073	-0.732175303171413	0.269757961051137	-2.71419349522967	0.00664373481329344	0.041623146030594	64965	MRPS9	protein_coding
ENSG00000162704	924.102996557722	-0.730947582168892	0.268774680009604	-2.7195552130981	0.00653697806525347	0.0412532899806843	10092	ARPC5	protein_coding
ENSG00000135164	1121.94374395979	-0.730510181607362	0.275732469062691	-2.64934406923717	0.00806481788808136	0.0477707901565357	9988	DMTF1	protein_coding
ENSG00000137449	1144.95613884831	-0.730308063981138	0.25106779269699	-2.90880823914573	0.00362809324194154	0.0270770327214374	132864	CPEB2	protein_coding
ENSG00000100075	140.613484192641	-0.72995664947864	0.311303653752341	-2.3448380405434	0.0190353462716956	0.0862008863239488	6576	SLC25A1	protein_coding
ENSG00000136108	895.78495994152	-0.729078765316061	0.262045046195011	-2.78226501856283	0.0053980939955897	0.0360174790450414	26586	CKAP2	protein_coding
ENSG00000119596	1510.52390795892	-0.729043016786632	0.212802868680661	-3.42590784281511	0.000612748245230373	0.00740703160487152	56252	YLPM1	protein_coding
ENSG00000133112	2553.13680233782	-0.728671631146084	0.238172098458946	-3.05943322438202	0.00221756217233562	0.0191231022444617	7178	TPT1	protein_coding
ENSG00000172915	1945.85462507479	-0.727738263295024	0.249048408813592	-2.9220755384939	0.0034770719944324	0.0262358111023634	26960	NBEA	protein_coding
ENSG00000153234	244.693373517032	-0.727719173188912	0.308362879727075	-2.35994414708087	0.018277686699076	0.0839825970701133	4929	NR4A2	protein_coding
ENSG00000113407	3048.92584182641	-0.727637816256166	0.223735371379721	-3.2522252148554	0.0011450525305998	0.0118780989926787	6897	TARS	protein_coding
ENSG00000184349	3981.42685423807	-0.726416782403659	0.221565019355545	-3.27857161079196	0.00104333888567558	0.0111128198619933	1946	EFNA5	protein_coding
ENSG00000131747	2886.65847629289	-0.726249546349215	0.244512361463609	-2.97019562529277	0.00297610163682999	0.0236622571388526	7153	TOP2A	protein_coding
ENSG00000185222	241.712028864745	-0.725063230923014	0.293423544753394	-2.47104652604613	0.0134718290239377	0.0678668878261823	51186	TCEAL9	protein_coding
ENSG00000104756	437.102347512705	-0.724994890211061	0.293514625008286	-2.47004690206014	0.0135095338282224	0.0680148095513501	54793	KCTD9	protein_coding
ENSG00000134001	850.186397616341	-0.724912140967077	0.247824425980503	-2.92510368216936	0.00344341474434939	0.0260840154054074	1965	EIF2S1	protein_coding
ENSG00000141646	536.800483916016	-0.724849653758841	0.246905753564079	-2.93573415481677	0.00332759364103868	0.025583451944515	4089	SMAD4	protein_coding
ENSG00000164619	242.402904486318	-0.72432907938406	0.282783602233854	-2.56142532191475	0.0104243649653597	0.0570696423896421	168667	BMPER	protein_coding
ENSG00000105926	1569.99983205913	-0.724018958640873	0.229723703499996	-3.15169461231016	0.00162325949239303	0.015160648649744	51678	MPP6	protein_coding
ENSG00000188529	1231.81060133622	-0.722867072402988	0.259028305388914	-2.79068757106545	0.00525962149146959	0.0354855803315659	10772	SRSF10	protein_coding
ENSG00000150593	610.480514627708	-0.722529517889094	0.266076392283185	-2.71549652221722	0.00661764714623631	0.0415321039129113	27250	PDCD4	protein_coding
ENSG00000140391	1142.25762548637	-0.722338350103938	0.247533324657377	-2.91814587431314	0.0035211958011938	0.0264853043957875	10099	TSPAN3	protein_coding
ENSG00000067177	324.276150152771	-0.722096292301742	0.31640268106914	-2.28220661677627	0.0224771446383582	0.0969668776766421	5255	PHKA1	protein_coding
ENSG00000136937	756.988631792374	-0.722007421794011	0.257892999313767	-2.79963947728405	0.00511597094261336	0.0348545233835371	4686	NCBP1	protein_coding
ENSG00000166741	545.864809103451	-0.721740902058381	0.254959755103231	-2.83080324487351	0.00464312737497936	0.0325798098553306	4837	NNMT	protein_coding
ENSG00000034677	1649.86911835614	-0.721568776537572	0.246614770529709	-2.92589440197641	0.00343467500645102	0.0260580294041342	25897	RNF19A	protein_coding
ENSG00000128944	483.459165926853	-0.721386427202783	0.253921901734949	-2.84097756937795	0.00449754756746552	0.0317770832680504	90417	KNSTRN	protein_coding
ENSG00000143919	2178.02868094977	-0.721374334431075	0.222955592413406	-3.23550679587124	0.00121426994874677	0.0123371339901642	79823	CAMKMT	protein_coding
ENSG00000080371	702.794009615656	-0.720879981219278	0.269185869518435	-2.6780008271196	0.00740630354421726	0.0453358077686002	23011	RAB21	protein_coding
ENSG00000147488	216.897948526891	-0.72044697108306	0.277315507312503	-2.59793250678621	0.00937869262958521	0.0528542555284465	9705	ST18	protein_coding
ENSG00000052723	317.872552445535	-0.720405999263595	0.307446256896017	-2.34319326745698	0.0191194761834941	0.086413885289423	80143	SIKE1	protein_coding
ENSG00000164985	1054.71300857776	-0.719721764645369	0.2445795984527	-2.94268928888015	0.00325374802447467	0.0251225705658658	11168	PSIP1	protein_coding
ENSG00000267327	749.249545623188	-0.719519290019264	0.24288435663786	-2.96239453202853	0.00305256367167252	0.0240767610938136	107985164	AC009271.1	lincRNA
ENSG00000100804	306.672168678677	-0.719143552189105	0.257652780301764	-2.79113445368935	0.00525236488320773	0.0354574055936334	5693	PSMB5	protein_coding
ENSG00000132970	138.450401773057	-0.718424539927911	0.315151839992523	-2.27961397891555	0.0226305931445821	0.0974998896720477	10810	WASF3	protein_coding
ENSG00000185009	537.084233885889	-0.718107794630817	0.270607223219028	-2.65369041553479	0.00796168355013952	0.047487627524552	26985	AP3M1	protein_coding
ENSG00000184194	380.223098640195	-0.718104173694597	0.252553456847711	-2.84337495379289	0.00446385217902933	0.0315800596457403	54328	GPR173	protein_coding
ENSG00000109466	577.534733177335	-0.718051793606111	0.248930355448184	-2.88454894266833	0.00391974824862291	0.0286376947537159	11275	KLHL2	protein_coding
ENSG00000105974	1024.6196394618	-0.717813778132385	0.228580118680424	-3.14031588694709	0.00168765750840428	0.0156101140042817	857	CAV1	protein_coding
ENSG00000112996	969.634962439969	-0.717103327665884	0.27779202357514	-2.58143959080205	0.0098389209157026	0.05473137360774	10884	MRPS30	protein_coding
ENSG00000158813	159.798920086848	-0.717102677599442	0.299672781606584	-2.39295231870897	0.0167134129395558	0.0792975341301533	1896	EDA	protein_coding
ENSG00000185015	153.13785369892	-0.7163146218744	0.310077345868254	-2.31011594822779	0.0208817357262012	0.0920119903152903	377677	CA13	protein_coding
ENSG00000133835	836.796632530274	-0.716278881988943	0.245064593810509	-2.92281667805016	0.00346880680926629	0.0262000151175106	3295	HSD17B4	protein_coding
ENSG00000165629	478.077442704045	-0.716216241692099	0.258128998126676	-2.77464464236838	0.00552620540876707	0.0366053026798727	509	ATP5C1	protein_coding
ENSG00000166224	618.983935563621	-0.715840424145733	0.245002961792098	-2.92176232854349	0.00348057029495245	0.0262358111023634	8879	SGPL1	protein_coding
ENSG00000255717	640.836914763363	-0.715683278787308	0.268358228732642	-2.6668952249656	0.00765555342804515	0.0463555516306872	23642	SNHG1	processed_transcript
ENSG00000168092	682.931450638814	-0.714567373862396	0.245982969600667	-2.90494652951965	0.00367315844894466	0.0273507738935802	5049	PAFAH1B2	protein_coding
ENSG00000077152	193.033221180678	-0.71438280447207	0.30844686768206	-2.31606438360217	0.0205547536014364	0.091058507736654	29089	UBE2T	protein_coding
ENSG00000171858	582.532280337133	-0.714034011245719	0.248994447090197	-2.86767042233301	0.00413506035179656	0.0297031309654094	6227	RPS21	protein_coding
ENSG00000130558	234.638174947321	-0.713403726769688	0.273673451998098	-2.60676993534122	0.00914007492281187	0.0519509242824305	10439	OLFM1	protein_coding
ENSG00000007341	519.919680214429	-0.71234060831724	0.283612377772229	-2.51166967363224	0.0120161505976109	0.0628189968265131	54879	ST7L	protein_coding
ENSG00000118898	973.12179310832	-0.712312478817031	0.212916002205433	-3.34550936255956	0.000821315862860378	0.00921127769990659	5493	PPL	protein_coding
ENSG00000123472	218.508708164201	-0.711865326759063	0.312383848132794	-2.27881604959437	0.0226780024365046	0.0975752468950082	64756	ATPAF1	protein_coding
ENSG00000146555	1071.02918368804	-0.710850756734037	0.228532492117265	-3.11050192534234	0.0018676967813445	0.0168827779453352	221935	SDK1	protein_coding
ENSG00000116750	974.150378910072	-0.710588362650566	0.260675772222452	-2.725947089721	0.00641172755244452	0.0406109498341883	51377	UCHL5	protein_coding
ENSG00000213853	373.912012777009	-0.710235231609736	0.259727869114441	-2.73453608975937	0.00624682470202502	0.0399008893129346	2013	EMP2	protein_coding
ENSG00000164611	285.489196370893	-0.710134414399624	0.296717375325261	-2.39330242666502	0.0166974715170072	0.0792680256267355	9232	PTTG1	protein_coding
ENSG00000242265	2522.28533090154	-0.710067687087436	0.242148759561573	-2.93236144745513	0.00336394985277187	0.0257168329937299	23089	PEG10	protein_coding
ENSG00000188846	1214.79446179831	-0.709680139884748	0.223157338409018	-3.18017836627895	0.001471844269203	0.0141000580008216	9045	RPL14	protein_coding
ENSG00000128059	487.009168885559	-0.70869397334801	0.265162877030648	-2.67267417401757	0.00752492993011528	0.0458725354655663	5471	PPAT	protein_coding
ENSG00000151612	708.451360061636	-0.70832320868825	0.226674519829823	-3.12484706803405	0.00177897521886533	0.0162337710654935	152485	ZNF827	protein_coding
ENSG00000089876	683.483427655071	-0.708049294628356	0.265730148612976	-2.6645425757075	0.0077093106889121	0.0465786326061836	55760	DHX32	protein_coding
ENSG00000141401	241.287343349626	-0.708048353005979	0.269138519707252	-2.63079530115622	0.0085185327356776	0.0495228924494455	3613	IMPA2	protein_coding
ENSG00000154380	3106.65198016368	-0.707384287250094	0.210680822816785	-3.35761118545307	0.000786191171959221	0.00895642757643799	55740	ENAH	protein_coding
ENSG00000250349	211.718139336779	-0.707253982891163	0.298837057092086	-2.36668768516625	0.0179480713781162	0.0830766959872101	NA	AF241726.2	protein_coding
ENSG00000188636	278.29077242391	-0.707207802481969	0.273021024563279	-2.59030528367993	0.00958908521245397	0.053735124590889	84247	RTL6	protein_coding
ENSG00000166483	602.292288922336	-0.707108428396753	0.27919663695074	-2.53265381746525	0.0113202690547509	0.0603903808682088	7465	WEE1	protein_coding
ENSG00000084754	749.08524524285	-0.706968110337313	0.236966230537174	-2.98341290543678	0.00285053150695095	0.0228650381645723	3030	HADHA	protein_coding
ENSG00000156508	6746.54729993201	-0.706890890947781	0.218514917060705	-3.23497773267078	0.00121652217776324	0.012345757047757	1915	EEF1A1	protein_coding
ENSG00000132321	166.769319653794	-0.706687831908627	0.306400783459886	-2.30641653043014	0.0210873692006603	0.0926628212220877	79781	IQCA1	protein_coding
ENSG00000074410	640.382459345214	-0.706487279317666	0.229785483962025	-3.07455139087211	0.0021081939721446	0.0184334150690413	771	CA12	protein_coding
ENSG00000105928	295.761679618534	-0.705580347440252	0.257362405588017	-2.74158281132069	0.00611439458691804	0.0392703554662751	1687	DFNA5	protein_coding
ENSG00000071242	3643.6652063863	-0.705215783136819	0.216632288767337	-3.2553585947394	0.0011324927558677	0.0117777802104175	6196	RPS6KA2	protein_coding
ENSG00000122566	4896.66695171734	-0.705167218400064	0.210281814980263	-3.35343890039304	0.000798140333032106	0.00901116788958332	3181	HNRNPA2B1	protein_coding
ENSG00000154188	339.812464701071	-0.704731231008289	0.307597822389737	-2.2910800392968	0.0219587848775261	0.095488507999418	284	ANGPT1	protein_coding
ENSG00000139132	1264.47960025205	-0.704694020182307	0.227587128611764	-3.09637027577439	0.00195905560432916	0.0175240371584177	121512	FGD4	protein_coding
ENSG00000008988	1493.78421622334	-0.704533730808796	0.228293188198773	-3.0860917768399	0.00202806213794708	0.0179055816369805	6224	RPS20	protein_coding
ENSG00000138698	1640.19262330998	-0.703323639483431	0.234782306505682	-2.99564157943226	0.00273868132257629	0.0222408746649659	5910	RAP1GDS1	protein_coding
ENSG00000165868	233.506456026445	-0.703146249065899	0.273481209967694	-2.57109528347107	0.010137743029054	0.0559256344975585	259217	HSPA12A	protein_coding
ENSG00000136243	417.11493485154	-0.703091828628485	0.256626474937511	-2.73974783310915	0.00614863389157917	0.0394296308254008	11097	NUPL2	protein_coding
ENSG00000113387	1684.61665962121	-0.703091062763074	0.237799443475283	-2.95665562748112	0.00310995243776492	0.024405194611469	10923	SUB1	protein_coding
ENSG00000010244	1486.93129468675	-0.702917869856122	0.246178861508188	-2.8553136753894	0.00429943421862779	0.0306562631408672	7756	ZNF207	protein_coding
ENSG00000163714	1879.78155798648	-0.7024742001707	0.243628384088948	-2.88338406379706	0.00393427439250996	0.0287177289127958	23350	U2SURP	protein_coding
ENSG00000200312	323.007718219953	-0.702220298936158	0.301850531253621	-2.32638417437847	0.0199980651181782	0.0891250199185932	NA	RN7SKP255	misc_RNA
ENSG00000131469	997.053120300226	-0.701421170097188	0.234447053542172	-2.99181055807561	0.00277328300647948	0.02244363572539	6155	RPL27	protein_coding
ENSG00000119326	438.446094083863	-0.701177706612223	0.253532580135886	-2.76563156591714	0.0056812682433395	0.0372514842155759	8727	CTNNAL1	protein_coding
ENSG00000197903	619.212502965994	-0.700961019252581	0.264443435694679	-2.65070304131844	0.00803244308105614	0.0476648601932848	85236	HIST1H2BK	protein_coding
ENSG00000162819	583.845772199381	-0.700911002410175	0.270833740196963	-2.58797519799578	0.00965419316264259	0.0540257130759138	148362	BROX	protein_coding
ENSG00000166938	363.729520050423	-0.700781404904154	0.268225463665049	-2.6126580054281	0.0089841153069354	0.0512969076716371	115752	DIS3L	protein_coding
ENSG00000151883	1214.95269968248	-0.700167341178642	0.234476548984654	-2.98608685691833	0.00282572371761745	0.0227214381968381	79668	PARP8	protein_coding
ENSG00000065621	191.566731590959	-0.700026794134941	0.300932261155348	-2.32619391303337	0.0200082082511713	0.0891458611890302	119391	GSTO2	protein_coding
ENSG00000065518	285.824696805516	-0.699943417739574	0.297064987959599	-2.35619627391016	0.018463159373084	0.0845761775413684	4710	NDUFB4	protein_coding
ENSG00000177054	410.099939832016	-0.699744290610024	0.250913499318261	-2.78878694255689	0.00529058571912767	0.0356061004217148	54503	ZDHHC13	protein_coding
ENSG00000109586	1085.44769044487	-0.699287825977366	0.221538714947359	-3.15650393721714	0.0015967273171957	0.0149622310637537	51809	GALNT7	protein_coding
ENSG00000020256	1171.23241502285	-0.698993813208621	0.222543610314111	-3.14092960126791	0.00168412509005773	0.0155862814095184	55734	ZFP64	protein_coding
ENSG00000100823	515.682522024697	-0.697853994077639	0.248708652994609	-2.80590958808644	0.00501747684318412	0.0344505241607593	328	APEX1	protein_coding
ENSG00000188677	600.129416888599	-0.697800807343965	0.224960480291703	-3.10188174580325	0.00192294757780401	0.0172607893116988	29780	PARVB	protein_coding
ENSG00000196440	408.09436113308	-0.697736928605091	0.255266356986178	-2.73336814472136	0.00626902183269558	0.0399956725452922	100131755	ARMCX4	protein_coding
ENSG00000111875	329.477557767529	-0.697459074689323	0.293616116927749	-2.37541141129166	0.0175293996881485	0.0819059944741082	25842	ASF1A	protein_coding
ENSG00000115392	1859.47115921655	-0.697249468693485	0.261084938525312	-2.67058480137446	0.0075719242543347	0.0460461436314338	55120	FANCL	protein_coding
ENSG00000100219	284.715750215719	-0.696905485486027	0.285032863904956	-2.44500046744929	0.0144851954206155	0.0715536158997698	7494	XBP1	protein_coding
ENSG00000121621	1370.00559018709	-0.695872646787483	0.266331372094215	-2.61280765129433	0.00898018273421638	0.0512924132563456	81930	KIF18A	protein_coding
ENSG00000144713	1394.77377374722	-0.695540693019701	0.231918099608594	-2.99907896017413	0.00270797116908016	0.0220583664152205	6161	RPL32	protein_coding
ENSG00000114098	913.671039600994	-0.694886801590757	0.245002514942869	-2.83624354530726	0.00456476221307085	0.0321405774648301	25852	ARMC8	protein_coding
ENSG00000169752	662.5814601061	-0.694758279746643	0.248401415865904	-2.79691755107265	0.00515926972477734	0.0350404878808597	145957	NRG4	protein_coding
ENSG00000198467	770.338267451999	-0.694358905022853	0.222099348671099	-3.12634372490264	0.00176994546309982	0.0161876055338019	7169	TPM2	protein_coding
ENSG00000168615	2071.56357373272	-0.694117525146405	0.24162383030762	-2.87271964964176	0.00406955072759525	0.0294008174658744	8754	ADAM9	protein_coding
ENSG00000171004	2216.65592032812	-0.694065336339156	0.218672700529481	-3.17399169927745	0.00150357990696664	0.0143134136269148	90161	HS6ST2	protein_coding
ENSG00000178719	273.243897826742	-0.693044485225678	0.285357605648874	-2.42868762390183	0.0151535821705185	0.0738080837678153	2907	GRINA	protein_coding
ENSG00000100519	560.513731262837	-0.692793345302805	0.265148225075069	-2.61285303760438	0.00897899032243617	0.0512924132563456	5706	PSMC6	protein_coding
ENSG00000146247	3272.53235994599	-0.691328287941943	0.248905655134688	-2.77747119714034	0.00547836953061415	0.036433838472971	55023	PHIP	protein_coding
ENSG00000126787	631.868593611488	-0.690971104347503	0.241617564283645	-2.85977183155585	0.00423945909732148	0.0303347343133047	9787	DLGAP5	protein_coding
ENSG00000163781	1416.95446661238	-0.690344790014042	0.249000840586779	-2.77245967679154	0.00556344116693997	0.036759738699064	11073	TOPBP1	protein_coding
ENSG00000196950	1461.68642894993	-0.689937111115211	0.238490393036841	-2.89293460558234	0.00381660751729956	0.0280596923182903	57181	SLC39A10	protein_coding
ENSG00000120658	3142.69126047355	-0.688904674674003	0.219643449953949	-3.13646810236517	0.00170996036522636	0.0157716762871868	55068	ENOX1	protein_coding
ENSG00000049449	699.826400856924	-0.688850335023682	0.226134002314877	-3.04620414432192	0.00231750427790808	0.0196616889134664	5954	RCN1	protein_coding
ENSG00000108582	1254.9744019615	-0.688781986092179	0.242628922079038	-2.83882885927261	0.00452794347148671	0.0319641446707938	1362	CPD	protein_coding
ENSG00000214960	230.425094937958	-0.688177995681487	0.28184556291744	-2.44168468915394	0.0146189086064187	0.0720430772574404	729920	ISPD	protein_coding
ENSG00000178035	566.239995471703	-0.687997452783457	0.24605110020773	-2.79615678289027	0.00517143064363666	0.0350938491493063	3615	IMPDH2	protein_coding
ENSG00000089009	1489.1432479101	-0.687796461209478	0.229464627924526	-2.99739645029606	0.00272296347084587	0.0221463168673734	6128	RPL6	protein_coding
ENSG00000118418	701.497865980498	-0.687545715519617	0.23867329158476	-2.88069817512635	0.00396795415928325	0.0288585458591459	9324	HMGN3	protein_coding
ENSG00000197894	555.33216675318	-0.686801309637249	0.255675528377148	-2.68622231465245	0.00722649883943587	0.0445697869041909	128	ADH5	protein_coding
ENSG00000099910	229.428029078656	-0.68565836587209	0.280950679566747	-2.4404937084667	0.0146672014341668	0.0721937983057522	84861	KLHL22	protein_coding
ENSG00000166263	673.819706250775	-0.685138988916415	0.258341708392565	-2.65206494599512	0.00800011519933817	0.0476205456061155	252983	STXBP4	protein_coding
ENSG00000131269	647.682028729308	-0.684802581661264	0.267356495022331	-2.56138374945432	0.0104256126006466	0.0570696423896421	22	ABCB7	protein_coding
ENSG00000155463	431.885062617063	-0.684435801156903	0.255766480710534	-2.67601837134992	0.00745025611443077	0.0455364791821674	5018	OXA1L	protein_coding
ENSG00000070018	1119.80689429663	-0.684364384853092	0.238406522270367	-2.87057744199205	0.00409722822004262	0.0295243042793791	4040	LRP6	protein_coding
ENSG00000186638	250.075290271787	-0.68412549308964	0.273314374864742	-2.50307175913525	0.0123120578088445	0.0639811111181734	347240	KIF24	protein_coding
ENSG00000100632	549.100271910907	-0.684010395420713	0.245032031548561	-2.79151419958396	0.00524620557005236	0.0354571173519847	2079	ERH	protein_coding
ENSG00000165813	496.573561648312	-0.68287589423936	0.285304346162019	-2.3934997956588	0.0166884906245767	0.0792484614487395	55088	CCDC186	protein_coding
ENSG00000100697	997.356254503149	-0.682821680305536	0.27127830498515	-2.51705229558594	0.0118341262642374	0.062191136639033	23405	DICER1	protein_coding
ENSG00000107186	1000.27245865357	-0.682809978062412	0.221351354772896	-3.08473367494392	0.0020373449710988	0.0179705894293452	8777	MPDZ	protein_coding
ENSG00000169567	375.373881836563	-0.682164892440279	0.294760728099472	-2.31430047292484	0.0206512458783713	0.0912875756407158	3094	HINT1	protein_coding
ENSG00000281593	337.775062409971	-0.6818661862978	0.263898324658733	-2.58382158044987	0.00977123277293644	0.0544750402831708	NA	AC006978.2	protein_coding
ENSG00000157557	1403.78466676737	-0.681217917991307	0.222007628298891	-3.06844374317704	0.00215176838381449	0.0187140730852602	2114	ETS2	protein_coding
ENSG00000157796	283.312219776317	-0.680847911187615	0.2783561970095	-2.44595923677021	0.0144467333149079	0.0714753883999403	57728	WDR19	protein_coding
ENSG00000187147	1284.1271319182	-0.680741223398521	0.226984453445392	-2.99906541203843	0.00270809159031529	0.0220583664152205	55182	RNF220	protein_coding
ENSG00000164070	731.914845981515	-0.680676293675882	0.232597184832999	-2.92641673270722	0.00342891282283797	0.0260434473227847	22824	HSPA4L	protein_coding
ENSG00000158321	5969.70463178283	-0.68067409829646	0.223428515651757	-3.04649608538501	0.00231525493955247	0.0196616889134664	26053	AUTS2	protein_coding
ENSG00000236088	403.597341009378	-0.680224752318552	0.260752322516594	-2.60870064647368	0.00908867115101781	0.0517511223919395	100874058	COX10-AS1	processed_transcript
ENSG00000144320	574.39799559197	-0.679940837050371	0.259988591089713	-2.61527182481537	0.00891564694175318	0.0511177697779423	80856	LNPK	protein_coding
ENSG00000062716	3846.9014055962	-0.679140617802344	0.222773920641384	-3.04856428367846	0.00229937712014951	0.0195699074625668	81671	VMP1	protein_coding
ENSG00000175595	221.657228620585	-0.678974715852739	0.287914807824925	-2.35824868120576	0.0183613879634313	0.0842247970519476	2072	ERCC4	protein_coding
ENSG00000198805	261.88636302789	-0.678690650204861	0.269595815160704	-2.51743763084861	0.0118211896533446	0.0621449194677292	4860	PNP	protein_coding
ENSG00000111832	349.016115474206	-0.678373647010863	0.291225098572792	-2.3293790622284	0.0198389932742914	0.088691382299954	51389	RWDD1	protein_coding
ENSG00000178425	813.182632248862	-0.678146681907909	0.265456653603094	-2.55464186978662	0.0106297102242062	0.0577921697140913	221294	NT5DC1	protein_coding
ENSG00000175445	621.868508338893	-0.677686372475661	0.264210886033912	-2.56494492959188	0.0103192181794617	0.0566012414572759	4023	LPL	protein_coding
ENSG00000128595	3572.37727454688	-0.677608350339583	0.226038729881891	-2.99775330844252	0.0027197773011757	0.0221314413424512	813	CALU	protein_coding
ENSG00000174695	763.6797567631	-0.677569214741233	0.265024543753107	-2.55662817166264	0.0105692125929096	0.0576043281258613	153339	TMEM167A	protein_coding
ENSG00000147604	807.122046632437	-0.67753472968862	0.235112341178347	-2.88174889626346	0.00395474756255941	0.0288288191786573	6129	RPL7	protein_coding
ENSG00000150687	2810.89721286194	-0.677298495930231	0.210270793476333	-3.22107737709406	0.0012770966308431	0.0127005558705524	11098	PRSS23	protein_coding
ENSG00000198840	3385.86029229285	-0.676587975176316	0.289662416741906	-2.33578101980405	0.0195026573278511	0.0875391778269385	4537	MT-ND3	protein_coding
ENSG00000188647	696.763349730754	-0.67629510918941	0.275607588599787	-2.45383341084801	0.0141342443519202	0.0702936831999094	375743	PTAR1	protein_coding
ENSG00000070404	331.207267088156	-0.676177736414924	0.255205434402382	-2.64954285945493	0.00806007482375836	0.0477600436595303	10272	FSTL3	protein_coding
ENSG00000053747	973.85423105786	-0.675280859265934	0.21980983287457	-3.07211397431556	0.00212548551998646	0.0185547603717447	3909	LAMA3	protein_coding
ENSG00000109332	1449.39206823848	-0.674790224843267	0.227483194012309	-2.9663300085665	0.00301376914800883	0.0238686418147547	7323	UBE2D3	protein_coding
ENSG00000103769	699.712535845649	-0.674356383251585	0.25029605491843	-2.69423496695285	0.00705504100521489	0.0437389457969001	8766	RAB11A	protein_coding
ENSG00000092820	2318.90270087994	-0.674335903545625	0.205816743586042	-3.27638991753709	0.00105143291829387	0.0111505934753258	7430	EZR	protein_coding
ENSG00000163946	1608.67356163916	-0.67424543977733	0.228372691649654	-2.95239082618376	0.00315323551037277	0.0245910145708507	23272	FAM208A	protein_coding
ENSG00000162607	736.283273121784	-0.673726843582319	0.274935590252357	-2.45048974184797	0.0142662027583926	0.0707754695409516	7398	USP1	protein_coding
ENSG00000124207	2887.48409784991	-0.673429481653217	0.225520502671175	-2.98611201055687	0.0028254912916925	0.0227214381968381	1434	CSE1L	protein_coding
ENSG00000168374	1081.99421132731	-0.672636433953683	0.241701716475724	-2.78291955788092	0.00538721612500984	0.0359743379813822	378	ARF4	protein_coding
ENSG00000147955	204.349547593201	-0.672128369643614	0.288120538124954	-2.33280270131982	0.0196585028384257	0.0880012034759458	10280	SIGMAR1	protein_coding
ENSG00000213281	595.727763756963	-0.671896476599403	0.242278764685978	-2.77323717359324	0.00555016534937881	0.0366868854285854	4893	NRAS	protein_coding
ENSG00000162415	358.66486081811	-0.671849788424798	0.246035766204481	-2.73069968155127	0.00632000338806482	0.0401710385067409	57643	ZSWIM5	protein_coding
ENSG00000013375	500.491141497455	-0.67164583947133	0.266975975917061	-2.51575385075092	0.0118778105898095	0.0623604176716111	5238	PGM3	protein_coding
ENSG00000181722	4540.36150798218	-0.67127403666479	0.224270015248279	-2.99315107247687	0.00276113035677242	0.0223691405412519	26137	ZBTB20	protein_coding
ENSG00000170242	2821.05330615313	-0.670799080729616	0.244946967536502	-2.73854821505252	0.00617111109439398	0.0395101329471074	55031	USP47	protein_coding
ENSG00000170035	1294.00030354889	-0.670645201666401	0.23208484936366	-2.88965524249086	0.00385664528813052	0.0283162155396418	10477	UBE2E3	protein_coding
ENSG00000188153	5985.67290225218	-0.670540010166256	0.233867135099813	-2.86718358216547	0.00414142701678776	0.0297245820258618	1287	COL4A5	protein_coding
ENSG00000177058	482.433044698931	-0.669034080036046	0.254606748309617	-2.62771542576106	0.00859603936871405	0.0498313593976609	153129	SLC38A9	protein_coding
ENSG00000165338	761.297142794266	-0.668955652262321	0.253757075830904	-2.63620492186036	0.00838390832942951	0.0489496574035113	143279	HECTD2	protein_coding
ENSG00000159176	1260.30761358835	-0.668434736131382	0.210393817823763	-3.17706453091364	0.00148773928598657	0.0142091311649967	1465	CSRP1	protein_coding
ENSG00000166025	579.49626806832	-0.668295308533264	0.23625800101562	-2.8286674129994	0.00467422465790776	0.0327276004708037	154810	AMOTL1	protein_coding
ENSG00000251209	795.039838643955	-0.667243737643036	0.268308098181194	-2.48685649880174	0.01288773723765	0.0661089434206853	91948	LINC00923	lincRNA
ENSG00000069667	4000.29513309845	-0.666989649895719	0.221433370773339	-3.01214603547021	0.0025940776956551	0.0213238401339957	6095	RORA	protein_coding
ENSG00000092969	1606.74804000398	-0.666808860047662	0.207516619881938	-3.21327930469872	0.00131228606786868	0.0129301806095073	7042	TGFB2	protein_coding
ENSG00000196591	1111.33584965261	-0.666617121060881	0.236874281551826	-2.81422329471015	0.00488952517017358	0.0338427363964434	3066	HDAC2	protein_coding
ENSG00000135940	256.324169871364	-0.666547611375379	0.294071289026962	-2.26661913708368	0.0234135020111045	0.0999047025516136	1329	COX5B	protein_coding
ENSG00000198712	20472.7772897336	-0.666388503325368	0.257096559011111	-2.59197752738717	0.00954260047823442	0.0535114119664954	4513	MT-CO2	protein_coding
ENSG00000142949	722.962684449971	-0.66591613903978	0.229468484017767	-2.9019938920598	0.00370795769835899	0.0275513213876258	5792	PTPRF	protein_coding
ENSG00000198087	1831.29205829063	-0.665726367847161	0.232158482486953	-2.86755134128934	0.00413661681624117	0.0297031309654094	23607	CD2AP	protein_coding
ENSG00000112208	498.331335207507	-0.665010337012569	0.262465431112899	-2.53370637875171	0.0112863258056499	0.0602836930601809	9532	BAG2	protein_coding
ENSG00000187837	1373.88081760253	-0.664110954485086	0.250333438997783	-2.65290548935002	0.00798022119406414	0.0475582264041483	3006	HIST1H1C	protein_coding
ENSG00000138326	1922.61622220216	-0.664083866192286	0.231828139826736	-2.86455245117617	0.00417598988906017	0.0299594663972302	6229	RPS24	protein_coding
ENSG00000134779	878.16225147135	-0.663712662763708	0.238989471581394	-2.77716276943883	0.00548357105285866	0.036434357721031	25941	TPGS2	protein_coding
ENSG00000006607	555.694788882942	-0.663497729318061	0.227701621857706	-2.9138910996984	0.0035695440242124	0.0267625537484284	9855	FARP2	protein_coding
ENSG00000023516	1663.54298930726	-0.663085556400518	0.238004384890776	-2.7860224369598	0.00533591782141255	0.0357635889493524	11215	AKAP11	protein_coding
ENSG00000127884	287.423496093141	-0.662660792536257	0.262217805343669	-2.52713880992085	0.0114996041528059	0.0609437910041618	1892	ECHS1	protein_coding
ENSG00000101911	354.254954107094	-0.662474770964282	0.260339233789168	-2.54465975535896	0.0109384263183013	0.0589662538752197	5634	PRPS2	protein_coding
ENSG00000051108	399.145126265434	-0.662100178811195	0.251732156164632	-2.63017720460863	0.0085340371448999	0.0495423793954727	9709	HERPUD1	protein_coding
ENSG00000105968	1278.89217552385	-0.66167288810213	0.235106180201129	-2.81435769802428	0.00488748110973627	0.0338427363964434	94239	H2AFV	protein_coding
ENSG00000071082	1149.40646254929	-0.661545455687334	0.216100821993525	-3.06128153324264	0.00220391758970804	0.0190558240378415	6160	RPL31	protein_coding
ENSG00000174233	254.735337479838	-0.661286501943043	0.271980608522576	-2.43137371276288	0.015041690960848	0.0734009713722108	112	ADCY6	protein_coding
ENSG00000047188	899.931247888407	-0.661078359807111	0.252678765712924	-2.61627983634438	0.00888936709971541	0.051023903306955	64848	YTHDC2	protein_coding
ENSG00000266412	902.894729224788	-0.660924743317302	0.256717527850543	-2.57452129915368	0.0100378905986554	0.0555062332968035	8031	NCOA4	protein_coding
ENSG00000158290	1030.15497783363	-0.660824738407432	0.269962317409637	-2.4478406643869	0.014371519431245	0.0711373404027436	8450	CUL4B	protein_coding
ENSG00000147533	281.804550867848	-0.660313012912803	0.28378263183595	-2.32682672875668	0.0199744892049424	0.0890686342534854	51125	GOLGA7	protein_coding
ENSG00000117155	458.661868678788	-0.660134833222983	0.279020066042167	-2.36590451212645	0.0179860826908578	0.0831582224099284	117178	SSX2IP	protein_coding
ENSG00000165916	783.16815863511	-0.65993729696947	0.222005310583718	-2.97261941723061	0.00295270323448003	0.0235566201784079	5702	PSMC3	protein_coding
ENSG00000102144	2545.4824504622	-0.65980576874171	0.213336519274503	-3.09279335289392	0.00198282153559696	0.0176494927843775	5230	PGK1	protein_coding
ENSG00000067533	591.072303312906	-0.659554869502882	0.242748398904019	-2.71703077128705	0.00658704832432516	0.0414729718242356	51018	RRP15	protein_coding
ENSG00000146263	2139.46121557186	-0.656771756170727	0.240023126524376	-2.73628531417379	0.00621371251520438	0.039720505678337	253714	MMS22L	protein_coding
ENSG00000115875	665.527208693742	-0.656437630579873	0.247334557873888	-2.65404736088105	0.00795326631572558	0.0474721500038569	6432	SRSF7	protein_coding
ENSG00000120820	216.170256928464	-0.656421971648009	0.280682035242163	-2.33866756410566	0.0193526450979502	0.0871296476014009	83468	GLT8D2	protein_coding
ENSG00000142864	2904.0467318762	-0.655910249875	0.213824813083342	-3.06751232664166	0.00215848558060847	0.0187589413807352	26135	SERBP1	protein_coding
ENSG00000111530	1657.6565704718	-0.654405470339614	0.246867381053747	-2.65083814453858	0.00802923088329484	0.0476648601932848	55832	CAND1	protein_coding
ENSG00000135541	1942.10129261962	-0.654202706561513	0.249587914164661	-2.62113135065473	0.00876384886263136	0.0505168198667125	54806	AHI1	protein_coding
ENSG00000135968	941.198253075161	-0.654142732565165	0.248270917028419	-2.63479404029545	0.00841883498803378	0.0490832828565845	9648	GCC2	protein_coding
ENSG00000127022	5464.7270609982	-0.653682627321761	0.20671510044361	-3.16223936189935	0.00156560816594379	0.0147403997471393	821	CANX	protein_coding
ENSG00000114391	829.641030419418	-0.653604743471417	0.236725349948937	-2.7610255666003	0.00576201655574251	0.0376321844593692	6152	RPL24	protein_coding
ENSG00000243147	233.181172785465	-0.651946384644313	0.284346314035605	-2.29278999749115	0.0218600981659701	0.0952117042714944	9553	MRPL33	protein_coding
ENSG00000198721	236.175096811458	-0.651851420939616	0.276058485811605	-2.36128014331163	0.0182119671343365	0.083751423592675	10455	ECI2	protein_coding
ENSG00000154734	369.01985763542	-0.651788088324279	0.265937815492323	-2.45090412252069	0.0142497903770959	0.0707624022491686	9510	ADAMTS1	protein_coding
ENSG00000138468	434.978012905476	-0.651442391212366	0.283342354164061	-2.29913523918548	0.0214972610155541	0.0939775357364654	57337	SENP7	protein_coding
ENSG00000029725	1749.08929222694	-0.65099841646462	0.211184885378886	-3.08259947342664	0.00205201135918537	0.018058364400559	9135	RABEP1	protein_coding
ENSG00000111799	4729.39544683885	-0.650487580220346	0.229513083618224	-2.83420696530913	0.00459395687693092	0.0323042927089748	1303	COL12A1	protein_coding
ENSG00000161057	587.682688570462	-0.65000107624931	0.249000891241847	-2.61043674585881	0.00904266932323739	0.0515590240049063	5701	PSMC2	protein_coding
ENSG00000144747	497.481232075448	-0.649504575256973	0.269246614702108	-2.41230359005842	0.015852075823979	0.0763152811723503	7110	TMF1	protein_coding
ENSG00000173726	944.149409041514	-0.649402909667044	0.252809886074353	-2.56874016974182	0.0102068956306414	0.0561740962027908	9804	TOMM20	protein_coding
ENSG00000151414	4918.02897806842	-0.648409783989486	0.230283140993766	-2.81570670432638	0.00486700764686538	0.0337872684961404	140609	NEK7	protein_coding
ENSG00000082153	2071.73365828923	-0.648367720394038	0.23862922405523	-2.71705078437491	0.00658665002846963	0.0414729718242356	9689	BZW1	protein_coding
ENSG00000049192	2280.45850054293	-0.648086371070644	0.244978043637872	-2.64548757695465	0.00815732822742518	0.0480916671744839	11174	ADAMTS6	protein_coding
ENSG00000067369	1483.5566699861	-0.648059699783008	0.208438217811329	-3.10912128585559	0.00187644672527041	0.0169430879008774	7158	TP53BP1	protein_coding
ENSG00000113569	3245.2719698382	-0.647872769809638	0.223545284946297	-2.8981723768644	0.00375344232233228	0.0277584507710986	9631	NUP155	protein_coding
ENSG00000116095	273.951220063222	-0.647345113362355	0.284953067959757	-2.27176046216066	0.0231009821051568	0.0988474718417194	65977	PLEKHA3	protein_coding
ENSG00000111731	1136.15987403799	-0.647062011469124	0.278696626266398	-2.32174325228686	0.0202467645030552	0.0900119925712435	9847	C2CD5	protein_coding
ENSG00000114354	1235.75065359025	-0.647000276947275	0.232265539408358	-2.78560598612846	0.00534277706168552	0.0357948502649572	10342	TFG	protein_coding
ENSG00000145741	1097.03398416404	-0.645980279919253	0.22846853667033	-2.82743650103285	0.00469223202150909	0.0328395826501068	689	BTF3	protein_coding
ENSG00000171863	716.504652771089	-0.645425089093125	0.241596840487508	-2.67149639784506	0.00755138829747011	0.045965094799121	6201	RPS7	protein_coding
ENSG00000175387	5660.93303761686	-0.645072631051843	0.202434487477025	-3.1865747733575	0.0014396826837061	0.0138343579983473	4087	SMAD2	protein_coding
ENSG00000100503	785.975836930574	-0.644777592066432	0.227288945636421	-2.83681896742061	0.00455654395854246	0.0321076407060496	51199	NIN	protein_coding
ENSG00000134375	308.348511631964	-0.644576560781867	0.275372771504325	-2.34074181430731	0.0192454709082561	0.0868149084649881	10440	TIMM17A	protein_coding
ENSG00000125846	294.650735852683	-0.644271879871212	0.273564925436558	-2.35509679774582	0.0185178812025911	0.0847995194525843	7692	ZNF133	protein_coding
ENSG00000166794	1195.14490768851	-0.644169378949951	0.219941272001194	-2.92882446795367	0.00340246507149578	0.0258910840258409	5479	PPIB	protein_coding
ENSG00000264538	1299.55449027753	-0.644083568818856	0.221002223582302	-2.91437596590062	0.00356400402378217	0.0267362863964564	NA	SUZ12P1	transcribed_unprocessed_pseudogene
ENSG00000082458	489.649604983786	-0.643811479487337	0.233664566544608	-2.75528073857287	0.00586417945412356	0.0380864369373533	1741	DLG3	protein_coding
ENSG00000167601	1116.54428771739	-0.643575305613993	0.2177100682439	-2.95611181791095	0.00311544121505868	0.0244365078855036	558	AXL	protein_coding
ENSG00000110344	643.849764435712	-0.643347522201441	0.241245884275359	-2.66677097573661	0.00765838405639372	0.0463555516306872	9354	UBE4A	protein_coding
ENSG00000102910	955.12539607741	-0.643200190443667	0.237039143922891	-2.71347668490104	0.00665812533257454	0.0416951036091755	83752	LONP2	protein_coding
ENSG00000175216	2732.94390442839	-0.6431529836722	0.210176446333686	-3.06006212823249	0.00221291081420567	0.0191130172934227	9793	CKAP5	protein_coding
ENSG00000172239	852.393238014255	-0.642870548949446	0.259157711074076	-2.48061516782609	0.0131155886982733	0.0667319516077199	10605	PAIP1	protein_coding
ENSG00000170144	1428.50735169673	-0.641808742128015	0.226188511743585	-2.83749487178018	0.00454690772159337	0.0320702526885913	220988	HNRNPA3	protein_coding
ENSG00000102531	7841.42611326214	-0.64171811943992	0.205281003906501	-3.12604725828504	0.00177173077686314	0.0161944787269292	22862	FNDC3A	protein_coding
ENSG00000180817	858.696134950416	-0.641507109521523	0.249256198269271	-2.57368568555517	0.0100621637466815	0.0556027462613133	5464	PPA1	protein_coding
ENSG00000187735	636.12305558531	-0.64132819727758	0.246870689926632	-2.5978304571846	0.00938148020875472	0.0528542555284465	6917	TCEA1	protein_coding
ENSG00000108424	3158.34352010003	-0.641132139081245	0.206632706421067	-3.10276214344682	0.00191723664784754	0.0172350485206448	3837	KPNB1	protein_coding
ENSG00000047365	642.794737013885	-0.641130814238714	0.258486727782498	-2.48032392122735	0.013126307661227	0.0667656578389357	116984	ARAP2	protein_coding
ENSG00000154153	738.757045874034	-0.640384439304111	0.224450737024338	-2.85311800617822	0.00432925418581184	0.0308015479965243	54463	RETREG1	protein_coding
ENSG00000170515	678.253500228651	-0.639996758742369	0.243601691484451	-2.62722625135474	0.00860840753934002	0.0498676355914213	5036	PA2G4	protein_coding
ENSG00000248049	781.790582788242	-0.639791871321079	0.235599278276936	-2.71559351115258	0.00661570903640464	0.0415321039129113	550112	UBA6-AS1	antisense_RNA
ENSG00000120162	1032.17658279454	-0.639786908758629	0.218608896293419	-2.92662796256883	0.00342658510325667	0.0260378952836936	79817	MOB3B	protein_coding
ENSG00000169251	715.531274357879	-0.638847669530333	0.240173591066573	-2.65994136446606	0.00781542561603074	0.0469359223328354	51068	NMD3	protein_coding
ENSG00000168411	956.111395863849	-0.638718986754148	0.234548436944735	-2.7231858590669	0.00646556725709966	0.0408658935122186	55159	RFWD3	protein_coding
ENSG00000155959	358.076357686715	-0.638248377467304	0.276422184517569	-2.30896220786772	0.0209456784627685	0.0921876019420574	7411	VBP1	protein_coding
ENSG00000105810	5810.64782771953	-0.638132797395776	0.213053196901243	-2.99518057779518	0.00274282410045134	0.0222634308641413	1021	CDK6	protein_coding
ENSG00000186260	1420.47066295193	-0.637775854700804	0.228192104729071	-2.79490763038461	0.00519145460322861	0.0351858064068366	57496	MKL2	protein_coding
ENSG00000137842	343.802967916323	-0.636430991407729	0.260852913924421	-2.43980786655934	0.0146950752558374	0.0722655585636131	80021	TMEM62	protein_coding
ENSG00000116459	632.879762602251	-0.636222547502213	0.256393918317034	-2.48142604816201	0.0130857860382542	0.0666843477893159	515	ATP5F1	protein_coding
ENSG00000157470	329.42324761622	-0.636024176800204	0.256452917050713	-2.48008166221962	0.0131352295988883	0.0667902055095329	145773	FAM81A	protein_coding
ENSG00000077380	605.626245600144	-0.63594649766343	0.238046319163948	-2.67152418023922	0.0075507632154766	0.045965094799121	1781	DYNC1I2	protein_coding
ENSG00000110958	1622.65894482313	-0.635840605098331	0.223503590498737	-2.84487870498852	0.00444283377015393	0.0314723241919636	10728	PTGES3	protein_coding
ENSG00000266573	342.356080989515	-0.63548628982828	0.261531581230474	-2.42986444252123	0.0151044709320181	0.0736062462627358	NA	AC018697.1	lincRNA
ENSG00000170385	661.038596028463	-0.635382065839236	0.266485619491215	-2.3843015133512	0.017111576050784	0.0806702719456878	7779	SLC30A1	protein_coding
ENSG00000166181	1067.50865170857	-0.634586377000611	0.270772705890082	-2.3436127910847	0.0190979867865229	0.0863422018328577	8539	API5	protein_coding
ENSG00000139644	2076.08550594284	-0.634473073241258	0.229252893577559	-2.76756844086074	0.00564761858180895	0.0371125927507546	7009	TMBIM6	protein_coding
ENSG00000137714	472.394861963637	-0.63405145489655	0.256040133835754	-2.47637526741524	0.0132723992324063	0.0671659638585508	2230	FDX1	protein_coding
ENSG00000248527	2354.35073772878	-0.633709983333568	0.232257298073067	-2.7284825432448	0.00636264577428616	0.040371853946025	106480796	MTATP6P1	unprocessed_pseudogene
ENSG00000008018	596.037958232098	-0.633702508028904	0.265467175652713	-2.38712189735246	0.0169808598774216	0.0802628643539461	5689	PSMB1	protein_coding
ENSG00000198015	605.317046909088	-0.632971418168347	0.253424000096803	-2.49767748092748	0.0125009870338834	0.0646743640740915	28977	MRPL42	protein_coding
ENSG00000152944	494.075670398395	-0.630871092779246	0.266017759367152	-2.37153750290984	0.0177142488663339	0.0824903125146981	9412	MED21	protein_coding
ENSG00000140563	4713.78856618195	-0.630548599695658	0.215038968904097	-2.93225271172533	0.00336512796893124	0.0257168329937299	55784	MCTP2	protein_coding
ENSG00000221983	889.751015870068	-0.630367439250415	0.234644021822739	-2.68648412328452	0.00722083798024317	0.0445587823715754	7311	UBA52	protein_coding
ENSG00000197930	945.350605148147	-0.630120347930832	0.25214867169046	-2.49900324164457	0.0124543171789971	0.0645147872420283	30001	ERO1A	protein_coding
ENSG00000118855	281.12315338062	-0.629921578451615	0.265522952714346	-2.37238088840212	0.0176738606643896	0.082345041672629	64747	MFSD1	protein_coding
ENSG00000174990	876.57380630066	-0.629909898994058	0.220459531289387	-2.8572586329561	0.00427317492635873	0.0305090470771155	763	CA5A	protein_coding
ENSG00000169045	3218.23898410195	-0.629841111866355	0.218936663329113	-2.87681881275206	0.00401706177191855	0.0290880223422184	3187	HNRNPH1	protein_coding
ENSG00000092621	476.445574808346	-0.629625836885528	0.239255451685621	-2.6316049747232	0.00849826089247418	0.0494402926769806	26227	PHGDH	protein_coding
ENSG00000108953	778.227625326531	-0.629024250000908	0.244823913455127	-2.5692925218116	0.0101906394712466	0.0561414722491956	7531	YWHAE	protein_coding
ENSG00000105438	396.917586716337	-0.62883195720819	0.245682032413391	-2.55953579930542	0.0104812060060254	0.0572586352898679	10945	KDELR1	protein_coding
ENSG00000141367	5748.48694881865	-0.628295481656714	0.237742326287799	-2.64275819736083	0.00822337394502979	0.0483238050167931	1213	CLTC	protein_coding
ENSG00000168234	2790.38130423865	-0.628285104437775	0.222426060888671	-2.82469195348581	0.00473260912359259	0.03305124495864	125488	TTC39C	protein_coding
ENSG00000142089	449.257877468058	-0.62822879797722	0.261381213432515	-2.40349637117061	0.0162391281867367	0.0776515613674398	10410	IFITM3	protein_coding
ENSG00000146776	1271.13412904624	-0.628156284561482	0.211514301270416	-2.96980526039418	0.00297988585505831	0.0236720027705861	222255	ATXN7L1	protein_coding
ENSG00000189403	780.992050125804	-0.628120704439011	0.246827970551124	-2.5447711741766	0.0109349369647692	0.0589662538752197	3146	HMGB1	protein_coding
ENSG00000254469	513.32746898326	-0.627176984620227	0.245113685697593	-2.55871875466799	0.0105058697995974	0.0573741523181631	100133315	AP002495.1	protein_coding
ENSG00000100934	1350.88379589937	-0.626058258023366	0.237118623779164	-2.6402745092112	0.00828388982158334	0.0485743945776913	10484	SEC23A	protein_coding
ENSG00000167081	1137.46972482438	-0.625451354144985	0.242009577652211	-2.58440744458392	0.00975464820316574	0.0544111023391956	5090	PBX3	protein_coding
ENSG00000119471	668.96507162437	-0.625377493543993	0.222418041413648	-2.81172107068837	0.00492772149967132	0.0340204718438358	84263	HSDL2	protein_coding
ENSG00000108578	558.403045997652	-0.624827420760392	0.240645798914145	-2.59646095456381	0.00941896101955226	0.053032271377546	642	BLMH	protein_coding
ENSG00000134910	674.60675297646	-0.623769566520314	0.269044057069421	-2.31846625164206	0.0204239950524367	0.0906269625360777	3703	STT3A	protein_coding
ENSG00000056097	4590.09836602787	-0.623684938136672	0.2314963145479	-2.69414629496239	0.00705691827998063	0.0437389457969001	51663	ZFR	protein_coding
ENSG00000130508	3669.67111805761	-0.623579087868284	0.204465854014275	-3.0497957268931	0.00228997061088013	0.0195204133568334	7837	PXDN	protein_coding
ENSG00000142676	1155.26859483504	-0.623195309086122	0.23706975493677	-2.62874236847437	0.00857012605792206	0.0497109557904704	6135	RPL11	protein_coding
ENSG00000122008	704.08330614468	-0.622970387310497	0.261819325324527	-2.37939039273866	0.0173412993866002	0.0813742697428129	51426	POLK	protein_coding
ENSG00000135905	1990.00124507798	-0.622902356873161	0.227082951126824	-2.74306086732718	0.00608694015250845	0.0391838166078672	55619	DOCK10	protein_coding
ENSG00000196154	520.57364786622	-0.621955024144005	0.235758677326182	-2.63810024385022	0.00833719326532172	0.0488091613061237	6275	S100A4	protein_coding
ENSG00000139324	888.708431606617	-0.621282352169569	0.253136008763974	-2.45434205589003	0.0141142652702478	0.0702353749654962	160418	TMTC3	protein_coding
ENSG00000133026	1046.80234505924	-0.620646601660237	0.211457922638151	-2.93508322562259	0.00333458236204067	0.0256012403850269	4628	MYH10	protein_coding
ENSG00000139990	662.618112564806	-0.620483717804558	0.227625857601479	-2.72589293827454	0.00641277953167565	0.0406109498341883	8816	DCAF5	protein_coding
ENSG00000136193	1050.34648842278	-0.62042859470474	0.220988833508913	-2.80751106222621	0.00499259650702344	0.0343520131814478	9805	SCRN1	protein_coding
ENSG00000196739	564.0531479759	-0.619390400974996	0.261341441588239	-2.37004279616276	0.0177860263925495	0.0826550961479922	85301	COL27A1	protein_coding
ENSG00000158163	340.605662458137	-0.618912563444011	0.253143401670202	-2.44490893051338	0.0144888722451119	0.0715536158997698	199221	DZIP1L	protein_coding
ENSG00000137692	398.998943266994	-0.618644484356579	0.261906732283061	-2.36207935154552	0.0181727519242314	0.0836182465091538	84259	DCUN1D5	protein_coding
ENSG00000133704	1163.64451650797	-0.618215609452004	0.246736642425315	-2.50556870424762	0.0122254644249676	0.063652825152601	10526	IPO8	protein_coding
ENSG00000169564	628.491400516668	-0.618034331486957	0.242276444102248	-2.55094684824633	0.0107430708288234	0.0581824164748003	5093	PCBP1	protein_coding
ENSG00000134146	511.590004623476	-0.617841760861146	0.250567933123318	-2.46576548387408	0.0136720815501915	0.0685890028552512	89978	DPH6	protein_coding
ENSG00000198242	1429.58210865793	-0.61766092035674	0.209751044927246	-2.94473346042677	0.00323232985659779	0.0250283015059545	6147	RPL23A	protein_coding
ENSG00000177570	1830.74647297187	-0.617566867770404	0.218834962438342	-2.82206673416917	0.00477152471238131	0.0332234216416747	401474	SAMD12	protein_coding
ENSG00000183579	737.785116599424	-0.617307572883507	0.227334880906652	-2.71541072105422	0.00661936211870095	0.0415321039129113	84133	ZNRF3	protein_coding
ENSG00000033100	323.978411256386	-0.617118852036008	0.25848677558863	-2.3874291078555	0.0169666746699616	0.0802423329011207	54480	CHPF2	protein_coding
ENSG00000129625	582.677719255857	-0.61647323013059	0.252566536419276	-2.44083495331783	0.0146533500143466	0.0721473969456369	7905	REEP5	protein_coding
ENSG00000139116	2191.42005631713	-0.616465772309171	0.223027259359403	-2.7640826241592	0.00570830829531986	0.0373836881011169	55605	KIF21A	protein_coding
ENSG00000101182	1068.0653674218	-0.616425726482312	0.23880814048199	-2.5812592704678	0.00984406198512918	0.05473137360774	5688	PSMA7	protein_coding
ENSG00000104219	296.469309868572	-0.616354017935186	0.263729886580371	-2.33706549503009	0.0194357788195449	0.0873833044417753	51201	ZDHHC2	protein_coding
ENSG00000153914	1824.2945904339	-0.615128487640099	0.229317548903828	-2.68243093727673	0.00730892412903411	0.0449674128242145	140890	SREK1	protein_coding
ENSG00000183011	440.93928371444	-0.615100213362792	0.266596037648257	-2.30723689214896	0.0210416174803198	0.092521912710073	84316	NAA38	protein_coding
ENSG00000104738	1506.08131284821	-0.614774350840081	0.227984170578196	-2.69656594701701	0.00700585238302179	0.0434885553140222	4173	MCM4	protein_coding
ENSG00000159593	415.576883463026	-0.614590505970014	0.267069705444553	-2.30123631936086	0.0213782770206186	0.0936635043995775	8883	NAE1	protein_coding
ENSG00000139163	1828.78403771828	-0.614125813964799	0.244702827024416	-2.50968009414752	0.012084057923221	0.0630776992810388	55500	ETNK1	protein_coding
ENSG00000117569	2025.85131819335	-0.614096487572651	0.226746116304194	-2.70829991526206	0.00676288769474861	0.042269992195579	58155	PTBP2	protein_coding
ENSG00000118412	979.119533419966	-0.613584867435318	0.253013151767832	-2.42511056499684	0.0153037251225528	0.0743616941518085	9994	CASP8AP2	protein_coding
ENSG00000135316	1815.61391226056	-0.613152674432073	0.226119111605462	-2.71163578380724	0.00669521132510457	0.0418630410576995	10492	SYNCRIP	protein_coding
ENSG00000077157	1150.07383447381	-0.612817337321967	0.209971716186832	-2.91857088397889	0.00351639917496887	0.0264614311703818	4660	PPP1R12B	protein_coding
ENSG00000180398	707.056637444135	-0.612227957182172	0.241832962720806	-2.53161500522566	0.0113538577585597	0.0605040892290738	90411	MCFD2	protein_coding
ENSG00000145781	1104.29430786331	-0.611900183809109	0.243265343171614	-2.51536111075813	0.0118910519033959	0.0624098433822584	51397	COMMD10	protein_coding
ENSG00000187514	1327.5884050778	-0.611445762196123	0.221615249953417	-2.7590419085539	0.0057971100067974	0.0377680674713724	5757	PTMA	protein_coding
ENSG00000084234	792.094126905519	-0.611232687851503	0.224216929320447	-2.72607732923655	0.00640919807547147	0.0406109498341883	334	APLP2	protein_coding
ENSG00000168675	1499.9889191697	-0.610370593911839	0.229104065928743	-2.6641630799415	0.00771801365701199	0.0466139439647758	753	LDLRAD4	protein_coding
ENSG00000180628	796.562262674303	-0.610144287243089	0.26142651057879	-2.33390364998657	0.019600767590934	0.0878586358178561	84333	PCGF5	protein_coding
ENSG00000114416	1656.72257730375	-0.609609522382815	0.239642758944078	-2.54382617304564	0.0109645634017815	0.0590485916092636	8087	FXR1	protein_coding
ENSG00000112078	922.582509825851	-0.609369919068425	0.228479128629248	-2.66707039161221	0.0076515643992462	0.0463555516306872	222658	KCTD20	protein_coding
ENSG00000080345	2613.60235711766	-0.609270528131848	0.232793224444259	-2.61721761699183	0.00886498039774101	0.0509377150620023	55183	RIF1	protein_coding
ENSG00000135336	901.187383553883	-0.608279621702862	0.249855326295806	-2.43452733516161	0.0149112535372923	0.0730203637935812	23595	ORC3	protein_coding
ENSG00000048028	310.079954566996	-0.607995358518963	0.254495816023054	-2.38901907316184	0.0168934253133337	0.0799422770123428	57646	USP28	protein_coding
ENSG00000163541	405.736164303061	-0.607875520352014	0.266114216142645	-2.28426549007129	0.022355932754355	0.09664229951426	8802	SUCLG1	protein_coding
ENSG00000165934	1064.66400380373	-0.607485723007608	0.24560566171825	-2.47341905214096	0.0133827117761279	0.067523563222419	53981	CPSF2	protein_coding
ENSG00000169379	672.359389770129	-0.60745094196336	0.244634560043249	-2.48309536418717	0.0130246213890222	0.0664765261317012	200894	ARL13B	protein_coding
ENSG00000163935	441.937599909164	-0.606720686487208	0.246273360527323	-2.46360664096226	0.0137546971570622	0.0688875450062082	51460	SFMBT1	protein_coding
ENSG00000112146	390.427509397229	-0.606598679738219	0.266805698811529	-2.27355968197186	0.0229924739080759	0.0984865437402138	26268	FBXO9	protein_coding
ENSG00000128656	695.769755307762	-0.606025992203415	0.226982307127873	-2.66992612715846	0.00758679365845499	0.046094576821321	1123	CHN1	protein_coding
ENSG00000170522	375.482926493442	-0.604477912618522	0.261654729009645	-2.31021206804269	0.0208764162477561	0.0920119903152903	79071	ELOVL6	protein_coding
ENSG00000118762	466.587201462079	-0.603695252350936	0.266370886072202	-2.26637100342602	0.0234286774195062	0.0999349836986367	5311	PKD2	protein_coding
ENSG00000117394	2548.44701197524	-0.603326869820557	0.203260186102576	-2.96824912634925	0.00299501477358573	0.023777850979972	6513	SLC2A1	protein_coding
ENSG00000136636	900.830148977041	-0.603199650926551	0.257440653814515	-2.34306292339187	0.0191261571430523	0.0864201287148113	51133	KCTD3	protein_coding
ENSG00000164162	747.440900064902	-0.603068456327875	0.254312514327272	-2.37136759833924	0.0177223950697731	0.082496012455987	10393	ANAPC10	protein_coding
ENSG00000148848	2955.78190647097	-0.603001358437897	0.213891114330205	-2.81919779756247	0.00481438409404515	0.0334789600944965	8038	ADAM12	protein_coding
ENSG00000146416	1115.5292358278	-0.602733205407574	0.218007528442925	-2.76473573968971	0.00569689266223575	0.0373389182649029	51390	AIG1	protein_coding
ENSG00000155229	515.858104711834	-0.602357736929144	0.231728809434361	-2.59940806842046	0.00933846880374226	0.0527892047305392	64210	MMS19	protein_coding
ENSG00000142856	903.592738638346	-0.600906797225759	0.245801539720537	-2.44468280348836	0.0144979587664264	0.0715768130802651	23421	ITGB3BP	protein_coding
ENSG00000137821	460.942792763196	-0.600136873181728	0.255164857722671	-2.35195739153859	0.0186749139826622	0.0852390239260815	54839	LRRC49	protein_coding
ENSG00000077514	668.540955236812	-0.598905906398699	0.243741770859442	-2.45713282662605	0.014005089388498	0.0698199304977794	10714	POLD3	protein_coding
ENSG00000158711	855.638468388562	-0.598732449841042	0.257134317552595	-2.32848129934494	0.0198865611135122	0.0887979605909209	2005	ELK4	protein_coding
ENSG00000074800	3494.02491236246	-0.598393652778082	0.207263658535897	-2.88711324023281	0.00388794272488909	0.0284435540667413	2023	ENO1	protein_coding
ENSG00000114439	3149.11596543879	-0.598380103164141	0.211008827282828	-2.83580602228596	0.00457101995709671	0.0321707477084057	56987	BBX	protein_coding
ENSG00000111300	1536.30751182802	-0.598198528864537	0.221700452580362	-2.69822872214346	0.00697095274600518	0.0433379056153666	80018	NAA25	protein_coding
ENSG00000135272	1136.57928343488	-0.597703866108358	0.225926983119279	-2.64556210974055	0.00815553135626497	0.0480916671744839	29969	MDFIC	protein_coding
ENSG00000005810	4522.26633730078	-0.597299446670363	0.224275155591274	-2.66324392951888	0.00773912901138152	0.0466895955562703	23077	MYCBP2	protein_coding
ENSG00000080503	583.051703844413	-0.597121340783405	0.230827110075634	-2.58687699459456	0.00968501590739894	0.0541053629331807	6595	SMARCA2	protein_coding
ENSG00000124214	1291.76642720373	-0.596828964129643	0.218457934185898	-2.73200864209293	0.00629494897577134	0.0400513979508011	6780	STAU1	protein_coding
ENSG00000121774	1100.32059886102	-0.596576773988526	0.2241920950792	-2.66100717680422	0.0077907296525384	0.046921778917614	10657	KHDRBS1	protein_coding
ENSG00000250697	1942.7340086927	-0.595752421201193	0.247993671026283	-2.40228881138685	0.0162928392730614	0.0778456870863794	NA	AC010343.3	lincRNA
ENSG00000198846	3163.92556161263	-0.595733838659368	0.227551648336561	-2.61801592304111	0.0088442678006617	0.0508545398538048	9760	TOX	protein_coding
ENSG00000186298	656.240189416258	-0.595708811369141	0.261410640998269	-2.27882388067395	0.0226775367307124	0.0975752468950082	5501	PPP1CC	protein_coding
ENSG00000138411	829.856580382482	-0.59540443655157	0.234191126299384	-2.54238683574382	0.0110098246786894	0.0592677046998223	57520	HECW2	protein_coding
ENSG00000116679	1005.28311210861	-0.595181653416776	0.260864398110636	-2.28157486313771	0.0225144521819963	0.0971021348140212	10625	IVNS1ABP	protein_coding
ENSG00000104131	1226.81263247449	-0.594571317192548	0.233053750810738	-2.55121968697855	0.0107346637283651	0.0581561998067939	8669	EIF3J	protein_coding
ENSG00000186073	1145.62409125159	-0.594255864719864	0.230244707539948	-2.58097513323627	0.00985216781056336	0.0547577711270813	84529	C15orf41	protein_coding
ENSG00000123684	861.421797375951	-0.594125665416072	0.232264072820253	-2.5579748869549	0.0105283695172749	0.0574411337909856	9926	LPGAT1	protein_coding
ENSG00000155380	1495.80030834577	-0.593117388794703	0.227847852475772	-2.60312915987554	0.00923771448367539	0.0523963165514068	6566	SLC16A1	protein_coding
ENSG00000138777	932.068132375841	-0.592798825096779	0.235477988342107	-2.51742776159422	0.0118215208308638	0.0621449194677292	27068	PPA2	protein_coding
ENSG00000070756	5117.2790258802	-0.592614206759731	0.219434417024668	-2.70064384062921	0.00692054042125055	0.0430894483531706	26986	PABPC1	protein_coding
ENSG00000115947	749.178467926079	-0.592059879303787	0.242502382177196	-2.44146005490028	0.0146280065133012	0.0720661335989132	5000	ORC4	protein_coding
ENSG00000081307	398.631225425358	-0.591284740503154	0.258793302438085	-2.28477605460681	0.022325962416347	0.0966125027475084	79876	UBA5	protein_coding
ENSG00000152558	787.579928642432	-0.590328722014597	0.253442580152025	-2.32924049960545	0.0198463285059802	0.088691382299954	114908	TMEM123	protein_coding
ENSG00000182628	866.022581648233	-0.590279991363527	0.222975739912304	-2.64728347395857	0.00811413035782696	0.047953478749945	348235	SKA2	protein_coding
ENSG00000101160	388.909569829805	-0.589635962504104	0.244082462867751	-2.41572440549971	0.0157039423904976	0.0758094104682783	1522	CTSZ	protein_coding
ENSG00000122741	555.404435203505	-0.589619986880684	0.247684404023123	-2.38052932402493	0.0172877850244539	0.0812289455559137	79269	DCAF10	protein_coding
ENSG00000176102	1470.0394772844	-0.588602659926184	0.234969679066693	-2.50501538012961	0.0122446068780816	0.0636914846446179	1479	CSTF3	protein_coding
ENSG00000147687	542.31911601699	-0.58805977691948	0.241523333490929	-2.43479488470031	0.0149002333803795	0.0730102481171422	83940	TATDN1	protein_coding
ENSG00000182010	625.168942381677	-0.587661963378546	0.251670184641912	-2.3350480082283	0.0195409129205904	0.0876867548145482	219790	RTKN2	protein_coding
ENSG00000177425	2862.04476418327	-0.587587278810005	0.230188427781132	-2.5526360489707	0.0106911146703894	0.0580090160200575	5074	PAWR	protein_coding
ENSG00000154743	682.124785895252	-0.58713936390317	0.237367742136533	-2.4735431976492	0.0133780629788129	0.067523563222419	80746	TSEN2	protein_coding
ENSG00000135677	1026.09310888061	-0.586626926216661	0.241152415614703	-2.43259817539599	0.0149909269072302	0.0733039410533586	2799	GNS	protein_coding
ENSG00000113645	1786.82777721591	-0.586322161251522	0.2030640041095	-2.88737614439708	0.00388469515404858	0.0284358589295452	23286	WWC1	protein_coding
ENSG00000146731	1862.23483954038	-0.586119128475883	0.235357347044862	-2.49033708033836	0.0127621991819625	0.0656922923170019	908	CCT6A	protein_coding
ENSG00000113649	2108.70138268875	-0.585233925074512	0.232721955942731	-2.51473447231824	0.0119122062576888	0.062460561879142	10915	TCERG1	protein_coding
ENSG00000134717	489.724040426486	-0.58496485741203	0.247446308374316	-2.36400721132256	0.0180784606809565	0.0833920817396065	91408	BTF3L4	protein_coding
ENSG00000064652	624.443816733868	-0.584626732097871	0.235416089084723	-2.48337628227046	0.0130143532921665	0.0664449151957916	28966	SNX24	protein_coding
ENSG00000157181	760.047916673141	-0.584155661413532	0.255515795277615	-2.2861821938595	0.0222436020203021	0.09647540139844	54953	C1orf27	protein_coding
ENSG00000117500	621.697297127639	-0.584035606447012	0.255707312788943	-2.28400040685996	0.022371507033461	0.0966544070023574	50999	TMED5	protein_coding
ENSG00000111897	1156.49385269316	-0.583761744529746	0.253913787511402	-2.29905492825407	0.0215018204349514	0.0939775357364654	57515	SERINC1	protein_coding
ENSG00000123219	1274.32272292096	-0.583746651930594	0.248211010776529	-2.3518161023733	0.0186820085662921	0.0852390239260815	64105	CENPK	protein_coding
ENSG00000152234	1900.44756068815	-0.582845498796845	0.220477268748081	-2.64356276774641	0.00820385533066606	0.04828734102106	498	ATP5A1	protein_coding
ENSG00000198799	653.910765948697	-0.581515130700261	0.234754141604073	-2.47712405296355	0.0132445858592768	0.0671129621716565	9860	LRIG2	protein_coding
ENSG00000167258	1272.35550235054	-0.581483415210819	0.218580373460846	-2.660272768337	0.00780773914589337	0.0469359223328354	51755	CDK12	protein_coding
ENSG00000166503	608.963404186007	-0.580962619792878	0.243966357844624	-2.38132267467336	0.0172505939140117	0.0811848297130705	50810	HDGFL3	protein_coding
ENSG00000064102	865.341815225985	-0.58078374824075	0.254747757988789	-2.27983850702352	0.0226172682549583	0.0974682329369994	55726	INTS13	protein_coding
ENSG00000135976	1006.92111778005	-0.580614803553317	0.251130748231573	-2.31200204531673	0.0207775706003953	0.0917713553035338	375248	ANKRD36	protein_coding
ENSG00000115053	4385.61203517348	-0.580285705006697	0.195904391383587	-2.96208625497567	0.00305562170958311	0.0240831431697302	4691	NCL	protein_coding
ENSG00000136603	1442.49494163259	-0.580035434913292	0.255906952419624	-2.26658724754839	0.0234154518398398	0.0999047025516136	6498	SKIL	protein_coding
ENSG00000106462	1193.8905468263	-0.579647274884187	0.219668277687928	-2.63873910691676	0.00832149940309301	0.0487598601387847	2146	EZH2	protein_coding
ENSG00000196083	941.927033571254	-0.578708916662859	0.225253062847636	-2.56915004549485	0.01019483045477	0.0561455927814708	3556	IL1RAP	protein_coding
ENSG00000164292	1834.16550375922	-0.577680939499475	0.222816396570532	-2.59263208808159	0.00952445990660214	0.0534464444931043	22836	RHOBTB3	protein_coding
ENSG00000197771	911.525591306648	-0.577626375036086	0.243362572159995	-2.37352181935493	0.0176193520000365	0.0821615021631669	79892	MCMBP	protein_coding
ENSG00000162923	1170.217457154	-0.57746736912618	0.245991171898401	-2.34751257400687	0.0188992352427983	0.0857512045365362	80232	WDR26	protein_coding
ENSG00000138134	897.506215299428	-0.576682315893665	0.217308850316282	-2.65374518826239	0.00796039142021545	0.047487627524552	57559	STAMBPL1	protein_coding
ENSG00000139734	5670.17062145347	-0.576342988412899	0.232719215861061	-2.47655951520991	0.0132655506283351	0.0671596814952686	81624	DIAPH3	protein_coding
ENSG00000101126	2481.80746108922	-0.576273047716174	0.220408833691272	-2.61456420809051	0.00893413663122381	0.051190782166327	23394	ADNP	protein_coding
ENSG00000171262	554.747906760979	-0.576124507711302	0.251428713723135	-2.29140299522715	0.0219401165066284	0.0954327767067456	283742	FAM98B	protein_coding
ENSG00000149179	5595.52954975443	-0.575872717020942	0.200160618225191	-2.87705304933189	0.00401408106611928	0.0290793513750365	79096	C11orf49	protein_coding
ENSG00000111144	467.012092353585	-0.575317174889079	0.250378448311066	-2.29779032009302	0.0215737259705599	0.0941656181482654	4048	LTA4H	protein_coding
ENSG00000108654	2524.64160923922	-0.573208810651506	0.240636668880959	-2.38205097052381	0.0172165142772408	0.0810712383248529	1655	DDX5	protein_coding
ENSG00000102804	2300.08043031234	-0.57169641419262	0.218698836263431	-2.61408073293994	0.00894678929328871	0.0512237197702177	8848	TSC22D1	protein_coding
ENSG00000196924	13753.4364551818	-0.571313785604898	0.197383859628888	-2.89443010527333	0.00379847464901391	0.0279899349758111	2316	FLNA	protein_coding
ENSG00000178691	1087.43284921437	-0.569609271348168	0.229305460406243	-2.48406326800519	0.0129892728005948	0.0663376359409016	23512	SUZ12	protein_coding
ENSG00000132475	730.834863541399	-0.569202086429295	0.247026354786435	-2.30421602958678	0.0212105198271685	0.0931286878895089	3021	H3F3B	protein_coding
ENSG00000106105	1197.35197019438	-0.568927785270955	0.215048044977419	-2.6455845498651	0.00815499042866919	0.0480916671744839	2617	GARS	protein_coding
ENSG00000108671	1209.20414424137	-0.568799900519343	0.216771816394177	-2.62395688692777	0.00869147861780707	0.0501883646673442	5717	PSMD11	protein_coding
ENSG00000094804	562.802604090744	-0.568329284330621	0.241342053009214	-2.35487051363123	0.0185291611434352	0.08482735282594	990	CDC6	protein_coding
ENSG00000142534	956.191789659023	-0.567606340924386	0.224782190888968	-2.52513928563299	0.0115652441271035	0.0611922245232563	6205	RPS11	protein_coding
ENSG00000115840	777.203180014023	-0.567122128233128	0.249262727204858	-2.27519828011444	0.0228940380052479	0.0981938657947338	8604	SLC25A12	protein_coding
ENSG00000086061	1820.56346361404	-0.566394891233155	0.228148720486264	-2.48256878244143	0.0130438882724394	0.0665266291543935	3301	DNAJA1	protein_coding
ENSG00000237356	587.751989984943	-0.565687346961512	0.245225206513761	-2.30680750565406	0.0210655536430734	0.0925919092338539	NA	AL365295.1	processed_transcript
ENSG00000168038	813.350372226361	-0.565648522561764	0.218875042508426	-2.58434454691192	0.00975642749983491	0.0544111023391956	54986	ULK4	protein_coding
ENSG00000136261	976.310652179855	-0.565495333811182	0.239211572376848	-2.36399655832835	0.0180789805372786	0.0833920817396065	28969	BZW2	protein_coding
ENSG00000117519	447.013091549792	-0.564901041870294	0.243395637129573	-2.32091687645809	0.0202913305284774	0.0901609610157712	1266	CNN3	protein_coding
ENSG00000145743	1926.37262476287	-0.564237487237754	0.240698062812205	-2.34417128515894	0.0190694116276109	0.0863072149351794	64839	FBXL17	protein_coding
ENSG00000187098	1199.40756611071	-0.561807003793828	0.234892637557286	-2.39176080457955	0.0167677661739749	0.0795091488802001	4286	MITF	protein_coding
ENSG00000138078	629.911223607032	-0.56178247831164	0.246620987600047	-2.27791837093241	0.0227314415201901	0.0976971890437844	9581	PREPL	protein_coding
ENSG00000141030	568.218173678628	-0.560694381890489	0.232116481608162	-2.41557332769244	0.0157104588024646	0.0758184231109177	8533	COPS3	protein_coding
ENSG00000253729	10360.2650901188	-0.560344860909818	0.203348566788093	-2.75558795304295	0.00585867506630406	0.0380864369373533	5591	PRKDC	protein_coding
ENSG00000143674	430.50504181472	-0.559952999602468	0.242393811574505	-2.31009610338321	0.0208828341299374	0.0920119903152903	84451	MAP3K21	protein_coding
ENSG00000135269	1657.82970450164	-0.558783130500619	0.233885861618828	-2.38912744290327	0.0168884428618016	0.0799418977496078	26136	TES	protein_coding
ENSG00000173812	735.0881122259	-0.558623552109967	0.24534247794851	-2.27691330413319	0.0227914032582746	0.0978385488814632	10209	EIF1	protein_coding
ENSG00000148187	908.519223031066	-0.558468446919315	0.235037106835215	-2.37608628883803	0.0174973704653725	0.0818044666373069	92399	MRRF	protein_coding
ENSG00000170421	2917.04285598665	-0.556450402659431	0.207920231053693	-2.6762686816933	0.00744469366755137	0.0455195424209825	3856	KRT8	protein_coding
ENSG00000154447	2485.16425758987	-0.556446770631295	0.199604609193082	-2.78774509707354	0.00530762879779255	0.0356599536580182	57630	SH3RF1	protein_coding
ENSG00000080608	2055.08977470838	-0.556162542227347	0.219587465211836	-2.53276088273444	0.0113168122522463	0.0603903808682088	9933	PUM3	protein_coding
ENSG00000065150	3276.60288219275	-0.556145777627488	0.234731160163506	-2.36928824123774	0.0178223576876461	0.0827296290385552	3843	IPO5	protein_coding
ENSG00000153956	2497.06913821734	-0.554474283687111	0.235689723350896	-2.35256028902714	0.0186446670412197	0.0852126080272335	781	CACNA2D1	protein_coding
ENSG00000186908	855.267377257047	-0.554166556239168	0.243626666131845	-2.27465476188582	0.0229266482536163	0.0983078761692665	23390	ZDHHC17	protein_coding
ENSG00000143344	451.104040743752	-0.551988845728817	0.235596766743528	-2.342938968809	0.0191325124942404	0.0864248978514069	23179	RGL1	protein_coding
ENSG00000153187	4582.33345970254	-0.551396833240705	0.221145533478738	-2.49336635728941	0.0126538209361045	0.0652786643483253	3192	HNRNPU	protein_coding
ENSG00000143106	657.006345882208	-0.55000218933414	0.231642717821098	-2.37435562191477	0.0175796098279724	0.0820643911830286	5686	PSMA5	protein_coding
ENSG00000103257	7400.11664523652	-0.549844733604285	0.197462922776029	-2.78454671831198	0.00536025985273759	0.0358530588263297	8140	SLC7A5	protein_coding
ENSG00000146463	1998.47665255952	-0.549296741601611	0.20835027569585	-2.63640995802413	0.00837884341840378	0.0489496574035113	9202	ZMYM4	protein_coding
ENSG00000135525	5083.12078141658	-0.549100730091246	0.208195978948028	-2.63742235976766	0.00835387463856713	0.0488442573435332	9053	MAP7	protein_coding
ENSG00000106052	1441.74275125266	-0.549019892907448	0.230581387328392	-2.38102432841007	0.0172645717063938	0.081204346731017	8887	TAX1BP1	protein_coding
ENSG00000004478	626.371974881229	-0.548969931417219	0.234226896816756	-2.3437527409446	0.0190908227870398	0.0863422018328577	2288	FKBP4	protein_coding
ENSG00000147162	2238.57434647067	-0.548010108363479	0.239051572751413	-2.29243464937731	0.0218805745238889	0.0952754415917372	8473	OGT	protein_coding
ENSG00000136450	636.933399628827	-0.547858846883512	0.235623582985628	-2.32514436773049	0.0200642419166253	0.0893223021933956	6426	SRSF1	protein_coding
ENSG00000210082	46231.7984174236	-0.547839857775167	0.206989969145943	-2.64669761552019	0.00812819983130678	0.0480067202640781	NA	MT-RNR2	Mt_rRNA
ENSG00000102595	4276.52655151016	-0.547411753079716	0.240751288614227	-2.27376458182483	0.0229801448336526	0.0984595958492836	55757	UGGT2	protein_coding
ENSG00000176014	874.269404810203	-0.547279747197491	0.231259619251943	-2.36651668357745	0.0179563649318221	0.0830914991325829	84617	TUBB6	protein_coding
ENSG00000132305	1020.49865895161	-0.54572525806044	0.232458297947934	-2.34762648990346	0.0188934568376248	0.0857488451575696	10989	IMMT	protein_coding
ENSG00000111817	811.419418045568	-0.545703808946332	0.22337849580102	-2.44295587625601	0.0145675182123644	0.0718984623150804	29940	DSE	protein_coding
ENSG00000128567	1890.88289987579	-0.545036142666409	0.204618457038917	-2.66367047505762	0.00772932368551633	0.0466476984973038	5420	PODXL	protein_coding
ENSG00000141279	1229.26121691147	-0.544257601709533	0.218255196970314	-2.49367533632457	0.0126428125320221	0.0652425139112925	9520	NPEPPS	protein_coding
ENSG00000168264	638.076515768018	-0.542939947605108	0.229363857848081	-2.36715563079134	0.0179253932322111	0.0830424396129733	359948	IRF2BP2	protein_coding
ENSG00000174437	3717.82465218275	-0.542689718183741	0.207090686697856	-2.62054140066435	0.00877902698160807	0.0505685598689802	488	ATP2A2	protein_coding
ENSG00000068796	1291.2256201792	-0.541841842079238	0.212273397146894	-2.55256593318795	0.0106932668275154	0.0580090160200575	3796	KIF2A	protein_coding
ENSG00000069869	1609.54984712618	-0.541575298171652	0.21436049789192	-2.52646967840461	0.0115215333626458	0.0610401704173701	4734	NEDD4	protein_coding
ENSG00000164574	1222.17847021359	-0.53983108660975	0.211661619397646	-2.5504439026122	0.0107585836574864	0.0582084352032619	55568	GALNT10	protein_coding
ENSG00000138594	3850.34680868532	-0.539646085407281	0.204361103714721	-2.64064969114966	0.00827472291664733	0.0485380958999165	29766	TMOD3	protein_coding
ENSG00000170310	1015.11650370804	-0.539384410817645	0.216481174175624	-2.49159961771115	0.0127169300177929	0.0655420283818421	9482	STX8	protein_coding
ENSG00000159840	717.600916489495	-0.539249321342513	0.22104830256809	-2.43950899001546	0.0147072367243349	0.0723035602242174	7791	ZYX	protein_coding
ENSG00000065135	1177.39825187207	-0.539245631329546	0.214150899264708	-2.51806381939585	0.0118001937802923	0.0620728257984604	2773	GNAI3	protein_coding
ENSG00000116754	2241.43810475612	-0.538687513949587	0.23054247114979	-2.33660857048585	0.0194595464191851	0.0874178577018324	9295	SRSF11	protein_coding
ENSG00000138685	4036.95284721277	-0.53859998645103	0.218251541483296	-2.46779465011134	0.0135948283889313	0.0683387381437429	2247	FGF2	protein_coding
ENSG00000106771	1382.9477954183	-0.538253903807581	0.231584957612785	-2.32421789979794	0.0201138184226062	0.0894941437973913	23731	TMEM245	protein_coding
ENSG00000110195	1777.87170716286	-0.536871893515521	0.231771719946975	-2.31638223005959	0.0205374081225407	0.0910063897430085	2348	FOLR1	protein_coding
ENSG00000132780	1319.14617350721	-0.536008923403168	0.208694193201187	-2.56839404672099	0.0102170940673425	0.0562112526842625	4678	NASP	protein_coding
ENSG00000151572	849.081524879558	-0.53442123270374	0.216733755283532	-2.46579602704069	0.0136709158612687	0.0685890028552512	121601	ANO4	protein_coding
ENSG00000103035	623.467500293209	-0.534339872557514	0.231993719078152	-2.30325146163768	0.0212646988883605	0.0932661228543556	5713	PSMD7	protein_coding
ENSG00000137764	1708.71275152767	-0.534335517258775	0.2175543343565	-2.45610145547905	0.0140453498300752	0.069977855080671	5607	MAP2K5	protein_coding
ENSG00000133812	4210.14284882437	-0.533257235910484	0.221874687369663	-2.40341628074963	0.0162426857070177	0.0776515613674398	81846	SBF2	protein_coding
ENSG00000111057	1071.60172645322	-0.53268391611887	0.229168126638417	-2.32442409829244	0.0201027752334471	0.089469420232484	3875	KRT18	protein_coding
ENSG00000152270	2597.79670365901	-0.532651726384965	0.211444765453656	-2.5191057590958	0.0117653312169506	0.0619493884904142	5140	PDE3B	protein_coding
ENSG00000178177	1503.30142034784	-0.532181529112973	0.234684244014745	-2.26764916131113	0.023350598762602	0.099706261854347	254251	LCORL	protein_coding
ENSG00000100596	722.357464607523	-0.531770149924216	0.22453269483858	-2.36834172549576	0.0178680236954347	0.0828238979764465	9517	SPTLC2	protein_coding
ENSG00000171530	1333.72087573912	-0.530659321960591	0.214152681549081	-2.47794852776089	0.0132140206523907	0.067044503664759	6902	TBCA	protein_coding
ENSG00000100201	3615.95094059146	-0.530267172574247	0.222866620319847	-2.37930279470849	0.0173454213188799	0.0813742697428129	10521	DDX17	protein_coding
[truncated: 30 more rows]
